# Supplementary material for: In silico prediction of splice-altering single nucleotide variants in the human genome
Source: Nucleic Acids Res. 2014 Nov 21;42(22):13534–44. doi: 10.1093/nar/gku1206 (PMC4267638; doi:10.1093/nar/gku1206)
Supplement: SUPPLEMENTARY DATA [file supp_gku1206_Supplementary_Table_S1-S6.xlsx]

## Sheet: Table S1
Table S1. Download sources of the prediction scores used in the present study.
Package/source	Tool/score	Download site
Alamut Batch 1.1.11	PWM, MES, NNSplice, GeneSplicer, HSF	http://downloads.interactive-biosoftware.com/
NetGene2 2.42	NetGene2	http://www.cbs.dtu.dk/cgi-bin/nph-sw_request?netgene2
GENSCAN 1.0	GENSCAN	http://genes.mit.edu/license.html
GeneSeqer	SplicePredictor	http://brendelgroup.org/bioinformatics2go/SplicePredictor.php
UCSC Genome Browser	phyloP scores	http://hgdownload.cse.ucsc.edu/goldenpath/hg19/phyloP46way/
CADD webserver v1.0	CADD scores	http://cadd.gs.washington.edu/download

## Sheet: Table S2
Table S2. 2959 scSNVs that comprise the dataset in the present study and their prediction scores from eight splicing prediction tools and four additional scores.
Source	Chr	Position	Ref	Alt	Group	Type	Strand	Splice site	Distance	PWM_ref	PWM_alt	MES_ref	MES_alt	NNSplice_ref	NNSplice_alt	HSF_ref	HSF_alt	GeneSplicer_ref	GeneSplicer_alt	GENSCAN_ref	GENSCAN_alt	NetGene2_ref	NetGene2_alt	SplicePredictor_ref	SplicePredictor_alt	phyloP46way_placental	phyloP46way_primate	CADD_raw	CADD_phred
1000G	1	889159	A	C	Negative	Intronic	-	5'	3	79.0324	84.5457	8.44407	9.48571	0.760663	0.981855	90.8949	96.3766	10.0362	13.8719	0	0	0	0	0	0	-0.31	-0.37	0.52	6.8
1000G	1	982941	T	C	Negative	Intronic	+	3'	-12	75.0799	71.7653	6.84265	6.28851	0.700245	0.643953	87.42	86.166	8.53782	7.8809	0.97	0.966	0	0	0.9	0.859	-0.3	-1.53	-1.29	0.04
1000G	1	1891477	A	G	Negative	Intronic	-	3'	-8	77.0336	75.2237	5.07675	5.02539	0.10171	0.100806	85.629	86.241	4.06565	2.80216	0	0	0	0	0	0	-0.46	0.45	1.11	9.52
1000G	1	2528133	T	C	Negative	Intronic	-	3'	-5	72.4559	72.4559	3.61187	3.30772	0.035966	0.041144	87.674	87.606	0	0	0	0	0	0	0	0	-2.62	-4.05	-1.02	0.23
1000G	1	2541269	A	G	Negative	Exonic	-	3'	2	0	0	0	0	3.5e-05	1.1e-05	72.571	71.726	0	0	0	0	0	0	0	0	-0.96	-0.23	1.31	10.28
1000G	1	3395174	C	A	Negative	Exonic	+	5'	-3	77.7282	77.4215	9.92994	10.0718	0.93367	0.944191	84.13	83.176	11.2059	10.9029	0.902	0.892	1	1	0.996	0.996	-2.38	-2.07	-1.76	0.01
1000G	1	3761465	T	A	Negative	Intronic	-	5'	6	94.6711	100	10.7663	10.8583	0.997583	0.99794	97.664	99.999	6.72872	8.83244	0	0	0	0	0	0	-0.38	-0.31	0.55	7
1000G	1	3806643	T	A	Negative	Intronic	-	3'	-6	78.5868	81.6356	7.13624	8.81227	0.540706	0.954485	84.162	86.927	7.01444	9.31133	0	0	0	0	0	0	-0.69	-0.36	-0.16	3.2
1000G	1	6204222	C	G	Negative	Intronic	-	3'	-7	77.4417	80.8566	7.56033	9.08741	0.569653	0.784953	82.327	84.947	0	0	0	0	0	0	0	0	2.39	0.46	1.15	9.7
1000G	1	7737651	G	A	Negative	Intronic	+	3'	-8	85.5192	85.5192	11.795	11.8586	0.874937	0.742567	88.109	88.046	12.2812	11.9803	0	0	0	0	0.996	0.996	-0.3	-0.26	1.05	9.3
1000G	1	7737799	A	G	Negative	Intronic	+	5'	6	85.4502	85.7603	10.6534	10.3787	0.996285	0.995906	91.96	92.362	8.16112	7.51051	0	0	0.99	0.95	0.989	0.988	-0.3	0.45	1.78	11.91
1000G	1	9074932	G	A	Negative	Intronic	-	3'	-5	83.3346	86.8802	7.62596	7.41206	0.95195	0.967535	88.926	89.82	10.2138	9.70105	0	0	0	0	0	0	-1.01	-0.49	0.06	4.32
1000G	1	10479678	G	A	Negative	Intronic	+	3'	-9	82.8524	82.8524	10.1119	10.2632	0.971775	0.971601	83.836	83.717	11.4021	9.77265	0	0	0	0	0.984	0.981	0.46	0.46	1.15	9.7
1000G	1	11018765	G	A	Negative	Intronic	-	5'	6	94.2214	100	9.88355	10.8583	0.994997	0.997014	97.825	99.999	12.0153	12.8455	0.327	0.217	0	0	0	0	-0.09	-1.3	0.34	5.86
1000G	1	11772491	C	A	Negative	Intronic	+	5'	5	71.1898	71.7343	7.87896	7.09191	0.898404	0.919279	76.847	76.695	10.9855	10.8973	0	0	0.79	0.82	0.965	0.959	-1.67	0.56	0.36	5.94
HGMD	1	11854786	C	T	Positive	Exonic	-	5'	-1	82.1078	69.9717	8.29716	2.9941	0.614071	0.052811	92.157	81.579	4.64826	0	0	0	0	0	0	0	2.41	0.46	13.99	48
HGMD	1	12020822	C	T	Positive	Exonic	+	5'	-3	73.3658	69.2378	8.39915	7.55301	0.343509	0.112929	82.971	80.99	5.02058	0	0	0	0.91	0.71	0.953	0.883	2.66	0.65	2.9	15.65
1000G	1	12082881	C	T	Negative	Intronic	+	3'	-9	81.609	84.3208	9.64424	9.52968	0.913813	0.945502	90.518	91.704	6.67479	7.0229	0.967	0.957	0	0	0.984	0.988	0.12	0.31	0.67	7.56
1000G	1	12164437	C	T	Negative	Exonic	+	3'	2	77.8231	77.8231	9.10474	10.3178	0.787983	0.902604	79.421	80.266	13.662	15.0415	0	0	0.97	0.97	0.999	1	-1.98	-1.52	-1.8	0.01
1000G	1	15599025	G	A	Negative	Exonic	+	5'	-1	86.7234	74.5874	10.8983	8.28108	0.989185	0.944423	94.09	83.512	10.5611	6.28953	0	0	0.93	0.79	0.998	0.985	1.5	0.54	1.32	10.33
1000G	1	15651062	A	G	Negative	Intronic	+	5'	7	84.1408	84.1408	9.87848	9.87848	0.93312	0.902895	89.485	89.485	2.68648	2.86034	0	0	0.6	0.6	0.963	0.959	-0.49	-1.87	0.8	8.22
1000G	1	15860803	C	T	Negative	Intronic	+	5'	5	69.0569	69.3601	8.10209	7.44465	0.487665	0.406514	75.489	75.185	0	0	0	0	0.71	0.71	0	0	-0.41	-0.22	0.17	4.94
1000G	1	15892415	A	C	Negative	Exonic	+	3'	2	82.0027	82.0027	7.15934	6.75857	0.937162	0.951333	81.724	81.65	1.49469	2.26926	0	0	0.26	0.34	0.997	0.997	0.81	-0.22	2.15	13.15
1000G	1	15909895	A	G	Negative	Intronic	-	3'	-5	89.7431	86.1975	10.2988	10.8617	0.977511	0.967556	93.323	92.429	8.34264	8.91332	0	0	0	0	0	0	0.05	-1.8	0.08	4.44
1000G	1	16242620	C	A	Negative	Intronic	+	3'	-3	85.1226	75.1552	8.62485	4.43955	0.649497	0.095172	90.396	81.007	5.20328	2.69718	0	0	0.48	0.14	0.988	0.912	-0.06	-0.91	0.56	7.02
1000G	1	16736546	C	T	Negative	Intronic	-	3'	-8	83.2539	83.2539	11.111	10.0937	0.931365	0.889199	91.567	91.504	13.2737	12.1681	0	0	0	0	0	0	-0.16	-1.12	0.6	7.22
HGMD	1	17354244	C	T	Positive	Exonic	-	5'	-1	69.2137	57.0776	0	0	0.026078	0.000108	77.908	67.33	0	0	0	0	0	0	0	0	2.67	0.56	3.1	16.36
1000G	1	17405916	C	T	Negative	Intronic	-	3'	-6	76.4715	76.4715	7.64591	8.21565	0.537906	0.536997	83.112	83.179	4.08647	4.40495	0.992	0.994	0	0	0	0	-0.45	-0.3	0.17	4.9
1000G	1	17557178	C	T	Negative	Intronic	+	5'	4	80.7036	81.3153	9.57185	8.13727	0.975584	0.917758	86.445	86.445	7.59349	6.67356	0	0	0.96	0.93	0.94	0.934	-1.24	-0.98	-0.33	2.45
1000G	1	17672642	C	T	Negative	Intronic	+	5'	8	89.8263	89.8263	9.80181	9.80181	0.992745	0.983563	91.195	91.195	14.5616	14.0616	0.99	0.992	0	0	0.999	0.998	-0.11	0.45	0.44	6.41
1000G	1	17714864	T	C	Negative	Intronic	+	3'	-12	83.7377	80.609	9.60741	9.21769	0.985942	0.979144	85.074	83.82	7.60061	7.17509	0	0	0	0	0.996	0.995	-1.33	-1.15	-0.58	1.38
HGMD	1	20412720	G	A	Positive	Exonic	+	5'	-1	77.2199	65.0839	7.42911	2.31499	0.707757	0.018938	89.935	79.357	5.23276	0	0	0	0.94	0	0.956	0	2.62	0.66	2.67	14.88
1000G	1	20657352	T	C	Negative	Intronic	+	3'	-10	87.26	83.9773	11.9062	11.761	0.930067	0.905967	92.662	91.954	8.48903	8.05518	0	0	0	0	0.996	0.993	-0.25	-0.13	0.61	7.29
1000G	1	20664128	T	C	Negative	Intronic	+	3'	-11	83.9591	79.8572	7.56933	5.70498	0.896375	0.787899	87.723	85.875	6.28085	5.25418	0	0	0	0	0.904	0	-0.26	-0.38	0.35	5.89
1000G	1	20964328	A	G	Negative	Intronic	+	3'	-7	93.8021	93.8021	8.3848	8.88458	0.970977	0.973742	93.774	93.728	9.29065	9.18928	0	0	0	0	0.983	0.981	-0.39	-0.94	0.88	8.58
HGMD	1	21894739	A	G	Positive	Exonic	+	5'	-2	71.1381	62.1774	7.57555	2.10022	0.634832	0.075144	76.518	71.662	7.91735	3.78868	0	0	0.93	0.71	0.925	0	1.8	0.46	1.43	10.72
1000G	1	22160111	C	T	Negative	Intronic	-	3'	-4	0	0	0.711538	0.438887	0.134413	0.272665	84.114	84.184	0	0	0	0	0	0	0	0	0.57	0.31	-0.71	0.93
HGMD	1	22172601	C	T	Positive	Exonic	-	5'	-1	81.7046	69.5686	9.35132	4.09438	0.976421	0.160008	92.157	81.579	9.84505	5.62228	0.925	0.799	0	0	0	0	2.43	0.56	2.68	14.92
HGMD	1	22190593	C	T	Positive	Exonic	-	5'	-1	76.8168	64.6807	9.10332	4.03533	0.953891	0.033127	89.935	79.357	10.7241	5.90885	0	0	0	0	0	0	0.33	0.47	1.85	12.15
1000G	1	24775967	G	A	Negative	Intronic	+	3'	-4	89.0553	89.0553	11.8788	11.6528	0.98872	0.990612	96.036	96.106	9.97932	9.57619	0.662	0.64	1	1	0.99	0.992	-0.97	-0.14	0.39	6.11
DBASS	1	25648380	G	A	Positive	Exonic	+	3'	1	76.2237	72.3129	6.15237	5.14306	0.071794	0.021381	83.236	80.106	0	0	0	0	0	0	0.953	0.919	1.43	0.18	2.96	15.87
HGMD	1	25648453	G	A	Positive	Exonic	+	5'	-1	94.3644	82.2284	10.5671	6.91262	0.970665	0.487147	96.71	86.132	0	0	0	0	0.54	0.32	0.981	0	1.43	0.18	-0.98	0.29
1000G	1	26110143	G	A	Negative	Intronic	+	3'	-11	69.8835	69.6787	6.16088	4.28497	0.049422	0.020488	81.896	81.639	2.37032	1.8208	0	0	0	0	0	0	-0.15	-0.97	0.23	5.24
1000G	1	26517773	T	C	Negative	Intronic	+	3'	-5	87.4909	83.9453	9.25999	7.49612	0.988225	0.981115	91.062	90.168	3.67758	2.65535	0	0	0.76	0.85	0	0	-0.44	-1.32	0.57	7.06
1000G	1	26526554	G	A	Negative	Intronic	+	5'	5	81.7977	69.6461	8.41759	2.98609	0.931708	0.269444	88.276	76.111	4.25487	0.844718	0	0	0.93	0.32	0.973	0	1.15	-0.44	1.03	9.19
1000G	1	26527310	C	G	Negative	Intronic	+	3'	-11	76.4337	76.4337	7.10036	6.62927	0.936024	0.893206	87.152	85.341	10.7704	9.3751	0	0	0	0	0.935	0	0.91	0.31	0.67	7.57
1000G	1	26601570	A	G	Negative	Intronic	+	5'	8	86.8044	86.8044	8.70331	8.70331	0.971492	0.981219	94.906	94.906	8.97556	9.47563	0	0	0	0	0.968	0.975	-0.13	-0.22	0.31	5.67
1000G	1	26648551	G	C	Negative	Intronic	-	3'	-4	79.2827	79.2827	8.44912	9.28811	0.674969	0.647492	91.991	91.367	10.556	11.5462	0.939	0.945	0	0	0	0	-0.07	0.56	0.93	8.78
1000G	1	26664968	C	T	Negative	Exonic	-	3'	1	84.6884	80.7775	11.0386	9.75987	0.994692	0.989896	87.155	84.025	7.81215	6.74757	0	0	0	0	0	0	1.14	0.66	2.47	14.2
1000G	1	27428321	T	C	Negative	Intronic	-	3'	-4	79.1121	79.1121	10.7144	10.8807	0.848351	0.836129	90.04	89.97	10.6659	11.0924	0	0	0	0	0	0	-0.98	-1.34	0.21	5.13
1000G	1	27685108	G	A	Negative	Intronic	-	3'	-6	80.7324	82.8356	12.9623	11.9527	0.984929	0.985472	95.406	94.753	13.179	11.075	0	0	0	0	0	0	0.22	0.56	-1.36	0.03
1000G	1	28527888	A	T	Negative	Intronic	-	3'	-7	86.4561	81.4551	7.93959	6.16707	0.921928	0.689547	83.617	81.462	9.69134	6.8213	0	0	0	0	0	0	0.28	0.45	-0.59	1.36
1000G	1	28555426	G	A	Negative	Intronic	-	5'	7	86.8044	86.8044	8.70331	8.70331	0.994348	0.977252	94.906	94.906	3.70394	3.75793	0	0	0	0	0	0	-2.36	-1.33	-0.4	2.11
1000G	1	32090725	C	T	Negative	Intronic	+	5'	6	78.2933	84.0719	6.63997	8.94615	0.975738	0.985314	90.156	92.33	6.95578	9.48373	0	0	0.95	1	0.901	0.982	0.13	-0.37	0.96	8.92
1000G	1	32164206	T	G	Negative	Exonic	-	3'	2	83.9882	83.9882	9.4944	9.80892	0.558116	0.560543	89.93	89.856	6.38175	7.99948	0	0	0	0	0	0	1.35	-0.23	2.08	12.91
HGMD	1	32669645	C	T	Positive	Exonic	+	5'	-2	82.5954	82.9985	11.1124	9.27414	0.985564	0.970879	92.109	92.109	13.1532	10.7466	0.954	0.916	1	0.97	0.996	0.991	-1.92	-1.19	0.09	4.51
1000G	1	32686727	C	A	Negative	Intronic	-	5'	5	85.557	73.1643	8.56441	2.15969	0.943121	0.336229	90.5	78.183	6.10251	0.486055	0	0	0	0	0	0	2.56	0.46	2.72	15.06
1000G	1	33760743	T	C	Negative	Intronic	+	3'	-5	81.0608	77.5152	9.36606	10.1237	0.797917	0.751968	86.879	85.985	8.86097	9.93975	0	0	0.95	0.95	0.869	0.896	-1.51	-2.91	0.06	4.31
1000G	1	33799900	G	A	Negative	Intronic	-	3'	-7	86.7581	88.2688	9.84573	9.43993	0.883279	0.916589	88.517	88.098	10.2614	10.5987	0	0	0	0	0	0	-0.03	-0.35	-0.26	2.75
1000G	1	34189917	C	T	Negative	Intronic	-	3'	-4	75.6632	75.6632	8.86104	9.2418	0.896226	0.927951	83.357	83.427	9.15688	8.55373	0	0	0	0	0	0	-1.24	-2.24	0.38	6.07
1000G	1	36921533	A	G	Negative	Intronic	-	3'	-7	91.2413	89.7307	12.0165	11.9273	0.970011	0.964653	94.899	95.318	13.4033	13.438	0	0	0	0	0	0	-1.39	-1.35	0.83	8.33
1000G	1	37282884	C	T	Negative	Intronic	-	3'	-6	87.3399	87.3399	8.2699	9.1523	0.937426	0.951507	92.449	92.516	12.6519	12.8962	0	0	0	0	0	0	-0.68	-0.15	0.03	4.16
1000G	1	38006359	A	G	Negative	Intronic	-	3'	-3	82.774	88.9507	7.04407	6.55865	0.841083	0.787285	81.959	89.641	0	0	0	0	0	0	0	0	-0.08	-0.19	0.08	4.44
1000G	1	38025103	T	C	Negative	Intronic	+	5'	6	82.9985	77.2199	9.27414	7.42911	0.979549	0.73921	92.109	89.935	7.32913	0	0	0	0.83	0.38	0.968	0.901	0.03	0.46	2.7	14.99
1000G	1	38188841	G	A	Negative	Intronic	-	3'	-3	87.5811	81.4044	9.92105	9.4955	0.898786	0.934868	91.516	83.834	7.47682	7.45667	0	0	0	0	0	0	0.67	0.31	0.66	7.52
1000G	1	38289383	T	C	Negative	Exonic	-	5'	-2	79.9507	70.99	7.44152	3.45202	0.821032	0.210016	86.171	81.315	0	0	0	0	0	0	0	0	2.02	0.46	1.72	11.72
1000G	1	39466786	C	G	Negative	Intronic	+	5'	8	84.1408	84.1408	9.87848	9.87848	0.959533	0.945115	89.485	89.485	2.75506	1.44606	0	0	0	0	0.987	0.976	-0.75	-0.96	0.06	4.3
1000G	1	39766041	A	G	Negative	Intronic	+	5'	7	90.1175	90.1175	8.94121	8.94121	0.81585	0.81585	94.975	94.975	7.49907	7.48848	0	0	0.99	0.96	0.996	0.996	-0.22	0.53	-0.71	0.93
1000G	1	39815143	T	A	Negative	Intronic	+	3'	-7	72.2788	67.2778	6.13247	5.72164	0.202434	0.020716	74.508	72.353	4.99574	0	0	0	0	0	0.933	0.893	1	0.53	1.63	11.4
HGMD	1	40780024	C	G	Positive	Exonic	-	5'	-1	86.7234	73.4124	10.8983	8.40433	0.988184	0.931585	94.09	83.077	11.1501	7.23447	0.819	0.782	0	0	0	0	1.17	0.66	2.24	13.43
HGMD	1	40780024	C	T	Positive	Exonic	-	5'	-1	86.7234	74.5874	10.8983	8.28108	0.988184	0.955743	94.09	83.512	11.1501	7.15189	0.819	0.765	0	0	0	0	1.17	0.66	2.36	13.85
SDisease	1	43804396	G	C	Positive	Intronic	+	5'	5	90.5431	77.8471	9.14378	6.24963	0.985606	0.483182	95.683	83.67	5.65989	0	0	0	1	0.91	0.899	0	2.62	0.56	0.97	8.97
1000G	1	43909265	T	C	Negative	Intronic	+	3'	-3	79.0563	85.233	5.80214	7.12317	0.941252	0.908604	80.466	88.148	8.65532	8.91681	0	0	0.49	0.56	0.963	0.969	0.67	-0.73	0.24	5.3
HGMD	1	45480678	G	A	Positive	Exonic	+	5'	-1	78.9204	66.7844	8.10213	1.06116	0.903881	0.117341	83.891	73.313	6.4151	0.55812	0	0	0.82	0	0.869	0	2.63	0.65	2.63	14.75
HGMD	1	45798246	C	T	Positive	Exonic	-	5'	-1	77.4663	65.3303	4.28498	0	0.130652	0.006627	84.349	73.771	7.48002	1.62304	0.99	0.669	0	0	0	0	2.53	0.64	2.57	14.57
HGMD	1	45973222	G	T	Positive	Exonic	+	5'	-1	87.5642	74.9492	8.40856	4.1739	0.982236	0.074931	95.147	84.279	6.92866	3.43074	0	0	0.95	0.24	0.966	0	1.33	0.56	3.03	16.1
DBASS	1	46659941	C	A	Positive	Intronic	-	5'	5	74.5874	62.1946	8.28108	0	0.947194	0.006905	83.512	71.195	8.3064	0	0	0	0	0	0	0	2.58	0.46	0.95	8.89
1000G	1	46877810	C	T	Negative	Intronic	+	3'	-5	87.8541	91.3996	12.7743	12.4941	0.932327	0.909108	93.22	94.114	16.2279	15.2449	0.832	0.88	1	1	0.999	0.999	0.14	0.61	0.52	6.81
1000G	1	49511248	G	A	Negative	Intronic	-	5'	8	83.4155	83.4155	8.36567	8.36567	0.961411	0.905142	91.556	91.556	3.51767	2.60436	0	0	0	0	0	0	0.06	0.56	2.09	12.94
1000G	1	52878300	T	A	Negative	Intronic	+	5'	4	74.6184	84.792	3.93194	6.22623	0.123086	0.495196	83.284	92.088	1.12745	4.49104	0.977	0.998	0.7	0.8	0.877	0.972	1.01	-0.27	0.87	8.55
1000G	1	55518316	C	T	Negative	Intronic	+	3'	-7	0	0	5.56496	5.89426	0.155966	0.191576	87.071	86.652	5.86213	5.65398	0	0	0	0	0	0	-2.13	-1.16	-0.84	0.59
1000G	1	55518467	A	G	Negative	Intronic	+	5'	3	95.872	91.5096	9.66448	8.83039	0.996177	0.988298	98.2889	97.6354	13.1763	17.6795	0.994	0.994	1	1	0.997	0.993	0.18	-0.21	1.92	12.36
1000G	1	57209695	T	C	Negative	Intronic	-	5'	4	88.4342	78.3536	10.3553	7.22905	0.997263	0.94938	93.489	85.149	1.72663	0	0	0	0	0	0	0	0.91	0.46	2.8	15.34
1000G	1	59131311	G	T	Negative	Intronic	-	3'	-8	84.1445	80.8632	7.83966	6.24423	0.956603	0.785319	81.659	79.055	4.36795	2.45116	0	0	0	0	0	0	-2.52	-1.9	0.15	4.81
1000G	1	59160885	A	G	Negative	Intronic	-	3'	-6	86.0885	83.9853	5.31296	4.67831	0.552744	0.447487	84.597	85.25	4.97335	3.19975	0	0	0	0	0	0	0.39	0.46	0.71	7.76
1000G	1	62393394	A	G	Negative	Intronic	+	3'	-8	90.3342	90.3342	5.87349	6.45886	0.287677	0.376235	88.323	88.386	3.58606	4.13655	0	0	0	0	0.901	0.905	-0.24	-2.17	-1.03	0.22
1000G	1	62483623	A	G	Negative	Intronic	+	5'	4	94.6711	84.5905	10.7663	9.78584	0.996073	0.951947	97.664	89.324	1.49559	0	0	0	0.83	0.67	0.981	0.921	1.97	0.48	1.7	11.63
1000G	1	63999891	T	C	Negative	Intronic	+	5'	4	72.3493	71.7377	7.98261	8.0427	0.802054	0.923766	76.143	76.143	0	0	0	0	0.34	0.54	0.862	0	0.01	0.53	-0.21	2.96
1000G	1	64038107	G	T	Negative	Intronic	+	3'	-6	93.8936	99.602	9.84471	11.5605	0.975318	0.992726	92.87	95.702	0	0	0	0	0.33	0.53	0.999	1	-0.65	-1.38	-0.69	1
1000G	1	65321388	G	A	Negative	Intronic	-	3'	-7	71.4335	72.9441	4.71789	5.39355	0.057056	0.092191	78.606	78.187	3.90012	4.06654	0	0	0	0	0	0	-0.19	-0.98	-0.2	3.02
1000G	1	67142675	T	C	Negative	Intronic	+	3'	-12	93.7558	92.8116	10.0789	9.98164	0.990617	0.988489	92.093	90.839	6.69818	6.44369	0	0	0	0	0.996	0.995	0.88	0.53	0.73	7.88
1000G	1	67288045	C	T	Negative	Exonic	-	5'	-2	85.7103	94.6711	9.84413	10.7663	0.988846	0.996848	92.808	97.664	0	0	0	0	0	0	0	0	0.73	-1.03	0.26	5.39
HGMD	1	68912543	C	A	Positive	Exonic	-	3'	1	84.1545	77.9103	9.37408	8.04563	0.965567	0.856436	91.38	87.084	8.63755	5.69239	0	0	0	0	0	0	2.79	0.59	4.81	27.2
SDisease	1	68915573	C	T	Positive	Intronic	-	5'	5	78.9497	66.7982	9.09184	1.52566	0.961411	0.611757	84.671	72.506	6.8216	0	0	0	0	0	0	0	2.68	0.66	1.33	10.38
1000G	1	70460238	C	T	Negative	Intronic	+	3'	-6	84.9484	87.0516	10.9731	12.8054	0.980757	0.983969	84.623	83.97	8.25213	9.96332	0	0	0.77	0.77	0.998	1	1	-0.25	1.98	12.59
1000G	1	75086412	G	C	Negative	Intronic	-	5'	6	70.9779	71.7377	7.55605	8.0427	0.908178	0.858431	75.902	76.143	2.22074	2.6017	0	0	0	0	0	0	-0.17	0.66	0.04	4.2
1000G	1	76344011	C	A	Negative	Intronic	+	5'	8	87.6072	87.6072	8.55395	8.55395	0.866421	0.888847	87.682	87.682	2.88092	2.90294	0	0	0	0	0.983	0.987	0.01	-0.26	-1.89	0.01
1000G	1	78429408	G	C	Negative	Intronic	-	3'	-8	84.3964	83.7385	12.3315	10.8754	0.996651	0.991473	86.692	84.151	8.62375	7.00651	0.668	0.666	0	0	0	0	-0.1	0.66	-0.16	3.2
1000G	1	79094081	T	A	Negative	Intronic	+	5'	3	79.6441	89.5197	7.80624	9.78772	0.73787	0.996675	87.6469	99.4317	0	0	0	0	0	0	0	0	0.49	-0.69	-0.21	2.99
1000G	1	79411951	G	A	Negative	Intronic	-	5'	8	95.872	95.872	9.66448	9.66448	0.994092	0.994931	98.018	98.018	1.43791	1.54469	0	0	0	0	0	0	-0.14	-0.77	-0.96	0.32
1000G	1	85594392	T	C	Negative	Exonic	+	3'	2	81.1268	81.1268	5.90725	4.85626	0.560912	0.249034	81.177	80.332	1.80768	1.10295	0	0	0	0	0.97	0.956	0.09	0.38	1.12	9.57
1000G	1	86334316	T	C	Negative	Intronic	-	3'	-7	91.8906	91.8906	8.82584	9.45365	0.963473	0.970004	89.171	89.125	0	0	0	0	0	0	0	0	-0.96	-0.98	-0.45	1.91
1000G	1	86529390	G	A	Negative	Intronic	-	5'	8	77.7833	77.7833	7.33281	7.33281	0.828932	0.769966	81.081	81.081	3.12089	3.40062	0	0	0	0	0	0	0.82	0.47	0.89	8.6
1000G	1	86896541	G	A	Negative	Intronic	+	3'	-4	93.2327	93.2327	9.55787	9.582	0.98304	0.987525	95.422	95.492	2.81699	2.41387	0	0	0.97	0.97	0.982	0.986	-1.25	-1.1	0.91	8.7
1000G	1	89236029	T	A	Negative	Intronic	+	3'	-6	91.8232	85.9971	7.79975	7.6662	0.971724	0.806705	85.753	82.988	7.82185	6.43413	0	0	0.85	0.77	0.998	0.995	-1.29	-0.99	0.56	7
1000G	1	89271574	T	C	Negative	Exonic	+	3'	1	76.7393	77.2251	2.44487	2.68557	0.059613	0.047124	76.175	76.311	0	0	0	0	0	0	0	0	1	-0.35	1.73	11.74
1000G	1	89479758	T	C	Negative	Intronic	-	5'	8	81.6684	81.6684	8.92197	8.92197	0.930053	0.895342	84.697	84.697	2.70862	3.62425	0	0	0	0	0	0	-0.71	-0.86	0.05	4.25
1000G	1	89849201	C	G	Negative	Intronic	+	3'	-10	83.9316	83.9316	11.9952	11.1063	0.995765	0.99254	87.102	84.73	10.6882	8.48135	0	0	0	0	0.999	0.998	-0.09	-0.19	0.19	5.03
1000G	1	94467407	C	T	Negative	Intronic	-	5'	7	78.7929	78.7929	5.44927	5.44927	0.582378	0.882997	83.236	83.236	6.46643	6.77259	0	0	0	0	0	0	0.15	0.66	1.48	10.88
HGMD	1	94486965	C	T	Positive	Exonic	-	3'	1	80.187	76.2762	10.991	9.45243	0.975749	0.959647	86.546	83.416	7.58751	6.45775	0	0	0	0	0	0	2.79	0.65	4.88	27.9
HGMD	1	94517254	C	G	Positive	Exonic	-	3'	1	86.828	81.0695	11.185	8.75154	0.979107	0.913963	85.251	81.091	8.68382	6.2273	0.679	0	0	0	0	0	1.46	0.66	4.46	23.8
HGMD	1	94543246	C	T	Positive	Exonic	-	5'	-1	91.9265	79.7905	10.2844	6.38129	0.992923	0.85806	96.306	85.728	9.78018	6.13665	0.996	0.949	0	0	0	0	2.73	0.66	1.7	11.63
HGMD	1	94564350	C	A	Positive	Exonic	-	5'	-1	83.4155	70.8005	8.36567	4.33579	0.954194	0.154695	91.556	80.688	4.01624	0	0.843	0.503	0	0	0	0	2.76	0.56	1.55	11.13
1000G	1	95367669	G	A	Negative	Intronic	-	5'	8	80.7036	80.7036	9.57185	9.57185	0.985934	0.982184	86.445	86.445	5.20717	5.24508	0	0	0	0	0	0	-1.56	-0.36	0.27	5.49
HGMD	1	97915615	G	A	Positive	Exonic	-	5'	-1	86.3823	87.0783	10.7352	8.62318	0.995653	0.994235	88.032	88.177	3.83849	3.29771	0	0	0	0	0	0	-0.95	-0.37	-1.82	0.01
SDisease	1	100382142	A	G	Positive	Intronic	+	3'	-12	83.4799	83.4799	8.56373	8.51626	0.945561	0.955471	80.752	80.941	3.33608	2.77949	0	0	0	0	0.992	0.981	-1.23	-0.21	-2.09	0.01
DBASS	1	100382292	G	A	Positive	Intronic	+	5'	5	96.9453	84.7938	11.0785	8.39491	0.997817	0.969451	98.239	86.074	0	0	0	0	0.66	0.34	0.99	0.832	2.72	0.56	2.25	13.47
HGMD	1	100676250	C	T	Positive	Exonic	-	5'	-1	73.9585	61.8225	6.10185	0	0.460386	0.001395	83.507	72.929	0	0	0	0	0	0	0	0	1.47	0.56	2.15	13.16
HGMD	1	100680373	C	T	Positive	Exonic	-	5'	-1	90.0021	77.866	8.68007	4.22818	0.859313	0.155394	95.551	84.973	5.34317	0	0	0	0	0	0	0	0.72	-0.15	1.92	12.37
1000G	1	107961196	G	A	Negative	Intronic	+	3'	-6	76.2982	76.2982	8.00681	8.00681	0.946457	0.946457	82.911	82.911	0	0	0	0	0	0	0.951	0.966	-0.08	-0.42	1.06	9.33
1000G	1	108313258	C	T	Negative	Exonic	-	5'	-1	99.6933	87.5573	10.9984	9.72159	0.998919	0.994937	99.045	88.467	4.98934	2.64926	0	0	0	0	0	0	0.96	-0.25	1.42	10.69
1000G	1	109377070	C	A	Negative	Exonic	-	5'	-2	70.573	71.0227	4.84652	4.4644	0.399377	0.36226	79.133	79.239	1.01205	1.95685	0	0	0	0	0	0	0.21	0.46	0.83	8.35
1000G	1	109815252	A	G	Negative	Intronic	+	3'	-10	83.1255	83.1255	7.56881	8.22681	0.744665	0.886432	84.711	84.826	5.87562	6.40415	0	0	0	0	0	0	-0.04	-0.22	1.93	12.42
1000G	1	110740688	C	T	Negative	Intronic	+	3'	-10	0	0	0.767544	0.843072	0.043289	0.066829	88.131	88.839	1.36392	2.29027	0	0	0	0	0	0	-1.39	0.46	0.62	7.36
1000G	1	110998854	G	A	Negative	Exonic	+	3'	1	84.8336	80.9228	12.4819	11.5359	0.997476	0.995569	89.639	86.509	13.1709	12.1063	0.787	0.684	0.82	0.9	0.998	0.997	-1.8	-0.5	0.78	8.1
1000G	1	111857154	T	C	Negative	Intronic	+	3'	-8	96.1087	94.2989	10.9866	10.617	0.98721	0.987243	93.894	94.506	11.9488	11.0185	0.65	0.639	0	0	1	0.999	-0.46	-0.36	0.11	4.61
1000G	1	111969719	A	G	Negative	Intronic	-	3'	-6	95.7935	93.6903	11.5224	13.1483	0.98176	0.98568	93.03	93.683	14.1689	13.8885	0.669	0.693	0	0	0	0	-0.06	-0.32	0.15	4.83
1000G	1	115236057	G	A	Negative	Exonic	-	5'	-1	82.0199	82.716	9.53779	7.79763	0.988741	0.967504	86.873	87.018	0	0	0	0	0	0	0	0	1.14	0.65	5.04	29.9
HGMD	1	115576145	G	A	Positive	Exonic	+	5'	-1	80.8656	68.7295	8.78894	6.60999	0.982722	0.487566	86.339	75.761	5.77073	3.27255	0	0	0.67	0	0.979	0.903	2.94	0.66	2.82	15.39
SDisease	1	115576150	G	A	Positive	Intronic	+	5'	5	80.8656	68.714	8.78894	4.35688	0.982722	0.347969	86.339	74.174	5.77073	1.82656	0	0	0.67	0	0.979	0.876	1.56	0.66	2.02	12.73
1000G	1	116283343	A	G	Negative	Intronic	-	5'	6	84.3303	78.5517	9.11473	6.15857	0.970454	0.750737	87.371	85.197	0	0	0	0	0	0	0	0	-0.68	-1.08	0.44	6.39
1000G	1	145558824	A	C	Negative	Intronic	+	3'	-11	80.7658	83.4166	8.39815	9.05009	0.482815	0.776442	86.338	88.406	11.076	13.1711	0.642	0.757	0	0	0.986	0.994	-0.2	-0.38	2.73	15.09
1000G	1	150258838	C	G	Negative	Intronic	+	3'	-4	76.1818	76.1818	9.3765	9.43536	0.94164	0.943128	83.228	82.604	10.8548	9.87804	0	0	0.33	0.33	0.999	0.999	-1.09	-0.82	0.17	4.93
HGMD	1	150771644	C	T	Positive	Exonic	-	5'	-1	82.5885	70.4524	9.42864	2.09117	0.95216	0.134203	85.749	75.171	6.05148	0	0	0	0	0	0	0	2.86	0.66	5.35	34
1000G	1	151497140	T	C	Negative	Intronic	+	3'	-10	98.0071	95.67	11.0345	10.1793	0.995881	0.994315	94.284	93.576	12.2683	11.6982	0	0	0	0	0.999	0.998	-0.92	-0.77	-0.19	3.06
1000G	1	153277423	C	T	Negative	Exonic	-	5'	-1	90.8532	78.7171	9.31225	5.0733	0.991715	0.776205	96.085	85.507	5.24577	1.45752	0	0	0	0	0	0	2.31	0.56	2.99	15.97
1000G	1	153410822	C	A	Negative	Exonic	-	3'	1	86.6424	80.3982	5.95474	3.90048	0.956216	0.718464	84.616	80.32	4.22066	1.11419	0	0	0	0	0	0	-0.39	-0.71	1.06	9.35
1000G	1	153614712	C	T	Negative	Intronic	+	3'	-7	90.2747	91.7853	6.8723	6.47319	0.939195	0.963464	93.582	93.163	4.15413	4.52518	0	0	0	0	0.846	0.901	0.86	0.65	1.01	9.14
1000G	1	153913699	T	G	Negative	Intronic	-	5'	8	89.8263	89.8263	9.80181	9.80181	0.99126	0.996272	91.195	91.195	9.47096	9.97363	0	0	0	0	0	0	-0.96	-0.36	-1.27	0.05
1000G	1	153913770	A	G	Negative	Intronic	-	3'	-5	91.3946	87.849	11.9041	10.4156	0.991232	0.990483	93.779	92.885	12.7185	11.5332	0.768	0	0	0	0	0	0.45	-0.36	0.31	5.71
HGMD	1	155204986	C	T	Positive	Exonic	-	5'	-1	81.7046	69.5686	9.35132	4.09438	0.987316	0.28818	92.157	81.579	8.24421	0	0	0	0	0	0	0	1.79	0.48	4.68	25.9
HGMD	1	155207132	C	T	Positive	Exonic	-	5'	-1	83.4155	71.2794	8.36567	3.37751	0.993204	0.498817	91.556	80.978	8.48847	0	0	0	0	0	0	0	2.04	0.49	0.44	6.38
HGMD	1	155261547	C	G	Positive	Exonic	-	5'	-1	78.2933	64.9823	6.63997	2.90897	0.777414	0.051903	90.156	79.143	6.62223	2.10734	0	0	0	0	0	0	2.67	0.56	4.7	26
HGMD	1	155263229	C	G	Positive	Exonic	-	5'	-1	72.6215	59.3105	6.86351	0.261327	0.296865	0.009897	82.814	71.801	7.68629	0	0.933	0	0	0	0	0	2.53	0.56	1.91	12.35
HGMD	1	155263229	C	T	Positive	Exonic	-	5'	-1	72.6215	60.4855	6.86351	0.0169318	0.296865	0.012273	82.814	72.236	7.68629	0	0.933	0	0	0	0	0	2.53	0.56	2.04	12.77
HGMD	1	155264907	C	A	Positive	Exonic	-	5'	-1	66.7913	54.1763	6.5391	0	0.619793	0.004007	81.372	70.504	7.18251	0.472652	0	0	0	0	0	0	2.16	0.46	4.95	28.8
HGMD	1	155265228	C	T	Positive	Exonic	-	5'	-1	77.8436	65.7076	5.97401	2.46058	0.618823	0.156515	90.05	79.472	8.72002	6.30524	0	0	0	0	0	0	2.3	0.57	1.34	10.42
HGMD	1	156100408	C	T	Positive	Exonic	+	3'	1	78.5014	78.0157	9.17746	8.59927	0.978893	0.979996	82.664	82.528	11.4494	10.4809	0	0	1	1	0.999	0.999	1.37	-0.14	1.65	11.48
HGMD	1	156100564	G	A	Positive	Exonic	+	5'	-1	90.3122	78.1761	9.15773	4.44386	0.995221	0.657734	95.953	85.375	15.4853	10.1261	0	0	1	0.92	0.992	0.917	2.64	0.66	3.19	16.67
SDisease	1	156104586	A	G	Positive	Intronic	+	3'	-10	85.3107	0	9.76151	4.37042	0.912164	0.914284	89.027	89.142	12.7642	0	0	0	0	0	0.983	0	-0.08	0.38	1.92	12.38
HGMD	1	156104766	G	A	Positive	Exonic	+	5'	-1	72.1529	60.0169	4.71546	0	0.39547	0.011557	76.765	66.187	5.14208	0	0	0	0.71	0.19	0	0	1.26	0.56	1.95	12.46
SDisease	1	156105681	C	G	Positive	Intronic	+	3'	-11	74.7037	0	9.22879	2.91314	0.976027	0.950303	88.089	86.278	11.8099	6.8212	0.817	0	0	0	0.934	0	-0.96	-0.98	-1.02	0.23
HGMD	1	156105912	G	A	Positive	Exonic	+	5'	-1	76.7238	64.5877	6.31827	0.458584	0.344197	0.015254	86.566	75.988	4.67439	0	0.97	0.921	0.55	0	0.841	0	2.63	0.56	5.49	35
SDisease	1	156107433	T	G	Positive	Intronic	+	3'	-12	80.6583	0	6.95998	1.18886	0.858732	0.459799	90.828	87.666	11.691	0	0	0	0	0	0.938	0	2.12	0.46	1.55	11.14
HGMD	1	156108548	G	A	Positive	Exonic	+	5'	-1	95.6376	83.5016	10.6736	9.09532	0.993057	0.959417	98.84	88.262	10.1705	6.56993	0	0	0.93	0.87	0.995	0.944	2.43	0.56	2.11	13.01
1000G	1	156878435	C	T	Negative	Intronic	+	3'	-12	76.9711	80.2858	9.85459	9.76778	0.950071	0.960791	90.445	91.699	10.1769	11.194	0	0	0	0	0.853	0.899	-0.35	-0.15	0	4.03
1000G	1	157668427	G	A	Negative	Intronic	-	3'	-8	88.0045	89.8143	10.2984	10.1399	0.979864	0.979513	85.97	85.358	10.2748	10.2544	0	0	0	0	0	0	0.26	0.59	0.46	6.51
1000G	1	157802979	C	T	Negative	Intronic	-	5'	3	95.6376	100	10.6736	10.8583	0.996659	0.998832	99.3465	100	8.802	10.4599	0	0	0	0	0	0	-0.45	-1.02	0.16	4.84
DBASS	1	158623059	C	T	Positive	Intronic	-	5'	5	78.9497	66.7982	9.09184	1.52566	0.992214	0.45799	84.671	72.506	7.75838	1.05983	0.455	0	0	0	0	0	0.77	0.66	2.04	12.79
1000G	1	159824967	G	C	Negative	Exonic	-	5'	-2	68.5624	68.5159	5.67172	4.83534	0.144113	0.144836	75.377	75.271	0.567683	0	0	0	0	0	0	0	0.31	-0.22	-2.37	0
1000G	1	159858290	T	A	Negative	Intronic	-	3'	-4	83.3528	83.3528	6.67504	6.4517	0.584569	0.59541	86.333	86.227	7.99005	6.49703	0	0	0	0	0	0	0.01	-0.26	0.18	4.98
1000G	1	160969930	A	C	Negative	Intronic	-	5'	6	81.3153	76.2965	8.13727	7.12518	0.970718	0.434276	86.445	84.512	7.94496	4.57008	0	0	0	0	0	0	-0.81	-0.98	0.79	8.17
1000G	1	160971146	A	G	Negative	Intronic	-	3'	-3	87.6544	93.8312	13.2776	12.6659	0.998535	0.998129	88.248	95.93	11.7068	10.5888	0.834	0.848	0	0	0	0	0.37	-0.21	1.36	10.48
HGMD	1	161046145	C	T	Positive	Exonic	-	5'	-1	85.7603	73.6243	10.3787	5.42327	0.996716	0.788767	92.362	81.784	7.57563	3.83294	0	0	0	0	0	0	2.57	0.65	4.61	25.2
HGMD	1	161137276	G	C	Positive	Exonic	+	5'	-1	81.9751	68.6641	8.87834	3.53471	0.964319	0.612021	85.651	74.638	6.22745	0	0	0	0.95	0.55	0.917	0	1.23	0.49	2.11	13.02
HGMD	1	161137916	A	C	Positive	Exonic	+	5'	-2	74.5581	65.6438	3.8522	1.30174	0.355971	0.017149	82.732	77.982	5.17648	3.1962	0	0	0	0	0.886	0	2.17	0.53	4.64	25.4
HGMD	1	161137917	G	A	Positive	Exonic	+	5'	-1	74.5581	62.422	3.8522	0	0.355971	0.011789	82.732	72.154	5.17648	0	0	0	0.24	0	0.886	0	2.68	0.65	3	16.02
HGMD	1	161138973	G	A	Positive	Exonic	+	5'	-1	84.5939	72.4579	8.7553	2.6723	0.854097	0.035591	88.772	78.194	3.76334	0.496117	0	0	0.34	0	0.953	0	2.59	0.66	2.81	15.34
DBASS	1	161139441	T	G	Positive	Intronic	+	3'	-9	89.9021	0	7.7219	0.897629	0.93099	0.784926	90.211	87.112	5.89385	0	0	0	0	0	0.995	0	0.38	0.53	3.31	17.14
HGMD	1	161139510	G	C	Positive	Exonic	+	5'	-1	82.5885	69.2774	9.42864	2.29837	0.93246	0.18815	85.749	74.736	2.5808	0	0	0	0.7	0	0.966	0	2.75	0.65	3.34	17.24
1000G	1	161192316	G	A	Negative	Intronic	-	3'	-4	83.9395	83.9395	6.68826	7.15119	0.880606	0.906528	89.936	89.276	7.09391	6.9248	0	0	0	0	0	0	0.24	-0.14	-0.19	3.06
1000G	1	161823011	T	A	Negative	Intronic	+	3'	-3	83.493	79.7023	6.34462	5.19569	0.9104	0.109807	82.948	81.241	3.1017	2.80296	0	0	0	0	0.998	0.99	1.02	0.46	1.96	12.5
1000G	1	162345199	T	G	Negative	Intronic	-	3'	-6	79.5319	83.1356	5.18457	7.51705	0.312188	0.827937	83.463	86.881	4.8216	6.91898	0	0	0	0	0	0	-0.01	0.48	-0.13	3.34
1000G	1	168165888	T	G	Negative	Intronic	+	5'	8	74.3789	74.3789	7.63011	7.63011	0.828233	0.501671	77.118	77.118	0.678681	0	0	0	0	0	0.938	0.89	0.75	0.53	0.93	8.78
HGMD	1	169498846	C	T	Positive	Exonic	-	5'	-1	68.2127	56.0766	5.46346	0	0.078318	0.000515	73.174	62.596	0	0	0	0	0	0	0	0	2.48	0.56	3.83	19.44
HGMD	1	169512352	C	T	Positive	Exonic	-	3'	1	87.0328	83.1219	12.8161	11.4656	0.988139	0.975071	86.86	83.73	11.8638	9.98061	0	0	0	0	0	0	2.84	0.59	4.61	25.1
HGMD	1	169519039	C	A	Positive	Exonic	-	5'	-1	77.4336	64.8186	7.51416	0	0.668311	0.011628	78.878	68.01	2.2916	0	0	0	0	0	0	0	2.7	0.66	4.42	23.4
SDisease	1	169521789	A	G	Positive	Intronic	-	5'	6	87.5573	81.7787	9.72159	7.30895	0.982729	0.986764	88.467	86.293	0.69487	0	0	0	0	0	0	0	1.02	0.53	2.37	13.89
1000G	1	169528384	G	A	Negative	Intronic	-	5'	7	81.9751	81.9751	8.87834	8.87834	0.929099	0.861944	85.651	85.651	0.995556	1.1426	0	0	0	0	0	0	-1.37	-0.9	-0.8	0.67
1000G	1	169697076	A	G	Negative	Intronic	-	3'	-8	81.4144	79.6045	11.0195	9.87002	0.810594	0.764884	83.945	84.557	8.12232	6.40071	0	0	0	0	0	0	0.36	0.53	1.04	9.24
HGMD	1	173878690	C	T	Positive	Exonic	-	5'	-1	79.9507	67.8147	7.44152	2.06007	0.849563	0.104764	86.171	75.593	1.12614	0	0.956	0.932	0	0	0	0	2.44	0.65	3.76	19.11
HGMD	1	173878691	T	C	Positive	Exonic	-	5'	-2	79.9507	70.99	7.44152	3.45202	0.849563	0.220348	86.171	81.315	1.12614	0	0.956	0.606	0	0	0	0	0.28	0.53	0	4.01
HGMD	1	173880028	T	C	Positive	Exonic	-	3'	2	90.5659	90.5659	11.6309	11.6575	0.987184	0.987859	93.599	93.77	9.14619	8.94103	0	0	0	0	0	0	-1.15	-0.99	1.25	10.07
HGMD	1	173880937	C	A	Positive	Exonic	-	5'	-1	95.331	82.716	10.4737	7.79763	0.994283	0.842059	97.886	87.018	9.83598	4.05633	0	0	0	0	0	0	2.67	0.59	4.22	21.9
HGMD	1	173880937	C	T	Positive	Exonic	-	5'	-1	95.331	83.1949	10.4737	8.39958	0.994283	0.90923	97.886	87.308	9.83598	4.41516	0	0	0	0	0	0	2.67	0.59	2.68	14.93
1000G	1	177901619	G	A	Negative	Intronic	-	5'	6	91.1667	96.9453	9.84565	11.0785	0.998359	0.998401	96.065	98.239	12.8713	13.7014	0	0	0	0	0	0	0.62	0.47	1.08	9.39
1000G	1	179414105	A	C	Negative	Exonic	+	3'	1	81.8887	80.0411	10.9314	9.33603	0.996049	0.994098	84.185	83.155	10.2921	8.76349	0	0	0.97	0.87	1	0.999	-0.07	-0.38	1.62	11.39
HGMD	1	179521738	C	G	Positive	Exonic	-	5'	-1	80.8983	67.5873	8.18959	4.09436	0.936505	0.312798	91.81	80.797	8.4836	6.50508	0	0	0	0	0	0	2.58	0.66	2.74	15.13
1000G	1	180067988	G	A	Negative	Intronic	+	3'	-10	88.9093	88.9093	10.5885	9.91853	0.836678	0.809378	90.713	90.598	8.55187	7.9273	0	0	0	0	0.995	0.994	-1.37	-2.73	-0.1	3.5
1000G	1	182501933	C	A	Negative	Intronic	+	5'	7	87.5573	87.5573	9.72159	9.72159	0.992328	0.988058	88.467	88.467	2.80149	4.40815	0	0	0.92	0.92	0.982	0.993	0.75	0.66	0.3	5.62
HGMD	1	183192459	G	T	Positive	Exonic	+	5'	-1	82.5196	69.9046	8.59441	0	0.956638	0.185549	85.499	74.631	4.71555	0	0	0	0.63	0	0.906	0	2.32	0.56	3.58	18.23
HGMD	1	183533140	C	T	Positive	Exonic	-	5'	-1	81.6684	69.5324	8.92197	1.86759	0.93161	0.136834	84.697	74.119	0	0	0	0	0	0	0	0	2.51	0.66	1.64	11.43
1000G	1	183849739	G	C	Negative	Intronic	+	3'	-11	88.396	88.396	10.4695	10.5945	0.953015	0.970666	87.023	88.834	8.29214	8.26862	0	0	0	0	0.948	0.961	-0.01	-0.23	-0.6	1.33
1000G	1	183852914	G	C	Negative	Intronic	+	3'	-6	70.5263	74.4495	7.49632	8.88856	0.011061	0.201882	79.769	83.254	6.21992	7.36772	0	0	0.43	0.96	0.987	0.994	0.23	-0.14	0.48	6.59
1000G	1	186919863	G	A	Negative	Intronic	+	5'	3	95.331	99.6933	10.4737	10.9984	0.996184	0.998333	99.3168	99.9703	10.7827	11.4222	0	0	0.93	0.93	0.999	0.999	0.56	-0.3	0.73	7.89
HGMD	1	197094176	C	T	Positive	Exonic	-	5'	-1	73.7018	61.5658	4.79297	0	0.894389	0.007816	79.795	69.217	0	0	0	0	0	0	0	0	2.77	0.56	5.03	29.7
1000G	1	200776500	T	G	Negative	Intronic	+	3'	-4	95.1493	95.1493	9.09336	8.84991	0.953915	0.9067	88.741	88.777	6.65281	7.0036	0	0	0.43	0.71	0.999	0.999	-1.74	0.46	1.17	9.77
1000G	1	201016646	C	T	Negative	Intronic	-	5'	7	86.8647	86.8647	9.6515	9.6515	0.976641	0.993941	89.899	89.899	7.42587	7.60138	0.912	0.895	0	0	0	0	-0.01	-0.22	0.22	5.21
1000G	1	201020105	A	G	Negative	Intronic	-	5'	7	81.7977	81.7977	7.53822	7.53822	0.803308	0.959546	91.755	91.755	6.78831	6.14184	0	0	0	0	0	0	-2.68	-0.37	-0.74	0.84
1000G	1	201044748	A	G	Negative	Intronic	-	3'	-5	85.3165	81.7709	11.2646	10.6848	0.985281	0.982226	92.22	91.326	10.9417	10.972	0	0	0	0	0	0	-1.26	-0.76	-0.41	2.08
1000G	1	201174204	C	T	Negative	Intronic	+	3'	-6	84.1059	86.2091	7.53766	7.86243	0.864417	0.898747	89.561	88.908	9.55033	9.20835	0	0	0.9	0.96	0.99	0.992	-3.08	-1.89	-0.79	0.69
1000G	1	201926403	T	G	Negative	Intronic	+	3'	-6	70.6491	67.2255	9.02176	8.21634	0.877152	0.368089	78.338	75.506	3.64803	0	0	0	0.85	0.34	0.995	0.978	-0.46	0.38	0.7	7.73
1000G	1	202887295	G	A	Negative	Intronic	-	5'	4	84.1959	84.8076	10.8766	9.98517	0.993948	0.991104	89.262	89.262	4.53633	3.60464	0	0	0	0	0	0	0.34	-0.26	0.18	4.97
1000G	1	203040816	G	C	Negative	Intronic	+	3'	-4	82.9431	82.9431	5.04078	4.48363	0.317614	0.387918	86.403	87.027	7.48752	6.86931	0	0	0.85	0.87	0.82	0	-0.27	-0.22	-0.09	3.56
1000G	1	203143725	G	C	Negative	Exonic	-	3'	1	76.958	82.7165	7.67714	9.7461	0.811481	0.959744	87.146	91.306	11.718	14.0176	0	0	0	0	0	0	1.35	-0.12	1.26	10.09
HGMD	1	204128527	C	T	Positive	Exonic	-	5'	-1	80.5382	68.4022	6.9152	0.530691	0.901088	0.041055	88.567	77.989	2.49359	0	0	0	0	0	0	0	1.27	0.56	3.35	17.29
HGMD	1	204135324	C	T	Positive	Exonic	-	5'	-1	78.3863	66.2503	7.31169	1.07909	0.921517	0.036618	81.978	71.4	7.06143	0	0.867	0	0	0	0	0	2.27	0.48	4.37	23.1
HGMD	1	204161902	C	T	Positive	Exonic	-	5'	-1	89.8263	77.6903	9.80181	7.44314	0.997213	0.891094	91.195	80.617	8.25507	6.23594	0	0	0	0	0	0	2.53	0.65	3.39	17.44
1000G	1	204230581	G	A	Negative	Intronic	-	3'	-5	83.4442	86.9898	12.891	12.0969	0.95952	0.956448	95.747	96.641	13.37	12.5882	0	0	0	0	0	0	2.6	0.66	1.86	12.18
1000G	1	204413297	C	T	Negative	Intronic	-	3'	-7	84.1051	84.3578	9.94253	10.0416	0.770064	0.694381	85.973	86.019	11.0044	12.3532	0	0	0	0	0	0	-0.35	-1.33	1.23	10
1000G	1	207109167	G	A	Negative	Intronic	-	3'	-4	85.1415	85.1415	9.23926	10.5514	0.854044	0.917588	88.744	88.084	10.7955	11.0542	0.953	0.954	0	0	0	0	-0.76	-0.8	0.35	5.88
1000G	1	208207839	G	A	Negative	Exonic	-	5'	-2	81.0878	81.491	8.9377	7.22671	0.983934	0.974178	90.801	90.801	9.51836	7.86223	0	0	0	0	0	0	-0.93	-0.81	0.64	7.45
HGMD	1	209798993	C	T	Positive	Exonic	-	5'	-1	87.6072	75.4712	8.55395	3.85619	0.994607	0.839256	87.682	77.104	7.35852	1.50154	0	0	0	0	0	0	1.19	0.55	4.05	20.8
HGMD	1	209963840	C	T	Positive	Exonic	-	5'	-1	88.0311	75.895	11.3682	9.06592	0.997388	0.961447	93.489	82.911	4.40749	1.75248	0	0	0	0	0	0	2.72	0.66	2.92	15.74
HGMD	1	209969897	C	A	Positive	Exonic	-	3'	1	95.0702	88.8259	9.65339	8.48803	0.98466	0.95108	92.142	87.846	0	0	0	0	0	0	0	0	2.65	0.66	5.27	33
1000G	1	209969902	G	C	Negative	Intronic	-	3'	-5	95.0702	94.4891	9.65339	6.86201	0.98466	0.957297	92.142	89.41	0	0	0	0	0	0	0	0	0.68	0.66	-0.01	3.94
HGMD	1	209974585	C	T	Positive	Exonic	-	5'	-1	82.523	70.387	9.06409	1.60386	0.870311	0.069767	84.947	74.369	4.12031	0	0	0	0	0	0	0	2.94	0.66	2.82	15.41
1000G	1	212870410	G	A	Negative	Intronic	-	3'	-3	89.1955	83.0187	7.96704	8.03458	0.934767	0.948109	91.185	83.503	0	0	0	0	0	0	0	0	1.08	0.56	1.56	11.17
1000G	1	214571251	A	C	Negative	Intronic	-	5'	5	71.748	84.1408	5.3031	9.87848	0.645563	0.950807	77.168	89.485	0	0	0	0	0	0	0	0	0.27	0.53	0.81	8.23
1000G	1	214575122	T	C	Negative	Intronic	-	3'	-7	81.8895	81.8227	5.71533	6.55844	0.610177	0.678744	80.996	80.95	5.82787	6.22185	0.98	0.994	0	0	0	0	-0.54	0.53	1.79	11.93
DBASS	1	216062404	G	C	Positive	Intronic	-	3'	-8	93.4513	0	7.95052	1.30923	0.9302	0.859686	91.257	88.716	6.77445	0	0	0	0	0	0	0	0.32	-0.14	0.23	5.24
HGMD	1	216243443	C	A	Positive	Exonic	-	5'	-1	87.8485	75.2335	8.76378	2.07446	0.967995	0.171328	87.834	76.966	7.07522	0.528946	0	0	0	0	0	0	1.28	0.56	3.98	20.4
HGMD	1	216246439	C	T	Positive	Exonic	-	5'	-1	82.5885	70.4524	9.42864	2.09117	0.566912	0.070706	85.749	75.171	3.68116	0	0	0	0	0	0	0	2.85	0.66	5.43	35
HGMD	1	216369895	C	A	Positive	Exonic	-	5'	-1	72.4148	59.7998	8.34752	0	0.55419	0.007528	76.945	66.077	0	0	0	0	0	0	0	0	2.83	0.66	3.39	17.42
HGMD	1	216405295	C	T	Positive	Exonic	-	5'	-1	76.7565	64.6204	7.8657	1.56738	0.93418	0.180951	78.076	67.498	0	0	0	0	0	0	0	0	2.57	0.65	4.29	22.5
SDisease	1	216420577	A	C	Positive	Intronic	-	3'	-9	91.0315	85.5788	8.95343	7.40397	0.972454	0.83226	88.037	84.938	3.81625	0	0	0	0	0	0	0	0.92	0.53	2.92	15.73
DBASS	1	216424240	C	T	Positive	Intronic	-	5'	5	76.5756	64.424	8.10875	1.80631	0.983031	0.347796	84.464	72.299	3.0252	0	0	0	0	0	0	0	1.21	0.66	0.62	7.35
SDisease	1	216496816	C	G	Positive	Exonic	-	5'	-1	69.05	55.7389	6.45599	0	0.056375	0.001282	74.783	63.77	0	0	0	0	0	0	0	0	2.32	0.66	4.22	21.9
HGMD	1	220338075	C	A	Positive	Exonic	-	5'	-1	91.1822	78.5672	11.0134	8.54212	0.99573	0.936631	94.295	83.427	0	0	0	0	0	0	0	0	2.63	0.59	4.63	25.3
1000G	1	222800913	A	G	Negative	Intronic	+	3'	-4	99.4088	99.4088	11.8592	12.0749	0.994907	0.99235	97.412	97.342	6.86605	8.20897	0	0	0.97	0.96	1	0.999	-1.31	-1.37	-0.08	3.59
1000G	1	225334800	T	A	Negative	Intronic	+	3'	-6	84.8101	84.1042	7.89161	6.68981	0.900387	0.257044	81.687	78.922	4.28854	2.3567	0	0	0	0	0.997	0.993	-0.38	-0.82	-1.35	0.03
1000G	1	225445652	G	T	Negative	Intronic	+	3'	-10	66.5813	72.5149	5.09351	6.73383	0.036784	0.173229	76.96	80.04	0	0	0	0	0	0	0.993	0.997	-1.35	-1.45	-1.08	0.17
1000G	1	225562385	C	T	Negative	Intronic	+	3'	-5	76.5561	80.1017	6.35895	5.79822	0.426907	0.674451	81.313	82.207	0	0	0	0	0	0	0.827	0	-0.92	-0.69	-0.17	3.18
1000G	1	226580021	G	T	Negative	Intronic	-	3'	-6	91.3444	87.748	9.79668	7.99176	0.943691	0.753449	91.828	88.41	5.63467	3.6018	0.906	0	0	0	0	0	0.03	0.31	2.19	13.28
1000G	1	227174145	T	C	Negative	Intronic	+	3'	-9	87.4532	84.7413	11.5121	10.7078	0.988867	0.981918	93.914	92.728	10.7659	10.6472	0	0	0	0	0.997	0.996	0.36	-0.19	2.03	12.75
1000G	1	230372087	G	T	Negative	Intronic	+	3'	-12	82.7326	85.8134	9.33457	9.57211	0.981082	0.992661	80.452	83.614	9.8121	10.9837	0	0	0	0	0.998	0.999	-2.73	-0.77	-0.77	0.76
HGMD	1	230841679	C	T	Positive	Exonic	-	5'	-1	75.6762	63.5402	8.17769	1.81361	0.8479	0.084624	84.574	73.996	6.82448	2.04992	0	0	0	0	0	0	2.36	0.59	3.86	19.62
1000G	1	231124055	T	C	Negative	Intronic	+	3'	-11	89.3015	85.1996	8.18816	7.79523	0.963062	0.942931	85.245	83.397	5.41731	3.29021	0	0	0	0	0.997	0.988	-0.69	-1.29	3.86	19.6
1000G	1	233091463	T	A	Negative	Exonic	+	5'	-3	58.7144	62.5357	2.96529	4.50449	0.041712	0.067946	70.108	71.135	0	0	0	0	0	0	0	0	-0.79	-0.41	1.61	11.34
1000G	1	233489707	G	T	Negative	Intronic	+	5'	6	0	0	0	0	0	0	0	0	0	0	0	0	0.39	0	0	0	-0.8	-0.31	-0.86	0.52
1000G	1	233490764	G	T	Negative	Intronic	+	5'	7	0	0	0	0	0	0	0	0	0	0	0	0	0.93	0.83	0.991	0.992	0.04	0.66	0.42	6.27
1000G	1	234563060	T	C	Negative	Intronic	-	5'	3	87.5573	83.1949	9.72159	8.39958	0.993106	0.968435	87.2547	86.6012	1.32517	0	0	0	0	0	0	0	0.5	-0.28	0.7	7.72
1000G	1	236180580	C	G	Negative	Intronic	-	3'	-7	87.9942	91.4861	7.15379	9.05649	0.519554	0.860067	93.016	95.636	0	0	0	0	0	0	0	0	-0.89	-0.26	-1	0.26
1000G	1	236187365	T	C	Negative	Intronic	-	5'	5	63.2266	75.3782	3.49948	8.20657	0.161542	0.907123	71.393	83.558	6.16095	7.9242	0	0	0	0	0	0	-2.14	-0.27	1	9.1
1000G	1	236415347	T	C	Negative	Intronic	-	5'	3	99.6933	95.331	10.9984	10.4737	0.99884	0.996577	99.9703	99.3168	0.521827	0.603754	0	0	0	0	0	0	0.35	-0.24	1.95	12.49
1000G	1	236902594	C	G	Negative	Intronic	+	3'	-8	0	0	3.36218	1.84498	0.042713	0.005026	82.456	79.915	2.51168	0	0	0	0	0	0	0	1.35	-0.23	1.85	12.15
1000G	1	237540615	A	C	Negative	Intronic	+	3'	-8	85.0725	88.4118	6.7382	8.39426	0.653655	0.916834	89.398	92.002	4.98572	7.35147	0	0	0	0	0.957	0.98	-0.85	-0.22	-0.25	2.79
1000G	1	237551376	T	A	Negative	Intronic	+	3'	-11	97.5496	94.4528	9.83259	8.30778	0.974162	0.911379	95	91.084	11.6719	8.90058	0	0	0	0	1	0.999	-2.01	-1.25	-0.76	0.8
1000G	1	237586384	T	C	Negative	Intronic	+	3'	-8	80.5081	78.6982	7.25358	7.19768	0.941174	0.939644	83.412	84.024	4.22954	4.92809	0	0	0	0	0.989	0.99	-0.21	0.53	2.27	13.56
1000G	1	237946964	T	C	Negative	Intronic	+	3'	-11	86.066	81.9641	8.41323	7.88491	0.250124	0.136116	92.586	90.738	3.6411	3.39435	0	0	0	0	0.977	0.966	0.4	0.53	-0.52	1.62
1000G	1	237957161	A	G	Negative	Intronic	+	3'	-6	90.8776	90.8776	10.3133	10.7629	0.985968	0.987297	86.673	86.606	5.22479	5.55443	0	0	0.94	0.9	1	0.999	0.22	-0.95	-0.48	1.79
1000G	1	240975213	T	C	Negative	Intronic	-	5'	5	82.2129	94.3644	8.37568	10.5671	0.967039	0.998925	84.545	96.71	0	0	0	0	0	0	0	0	0.83	-0.22	0.81	8.25
1000G	1	241838057	C	T	Negative	Intronic	+	5'	8	87.6072	87.6072	8.55395	8.55395	0.957877	0.942194	87.682	87.682	0.762959	0.787788	0	0	0	0	0.94	0.962	0.16	0.16	0.16	4.85
1000G	1	241907691	A	G	Negative	Intronic	+	3'	-4	84.9789	84.9789	12.9378	12.7131	0.997234	0.996047	88.412	88.342	12.3112	13.0736	0	0	0.82	0.8	1	1	-0.64	0.53	1.43	10.72
1000G	1	241907817	T	C	Negative	Exonic	+	5'	-2	75.9708	75.5677	3.58746	5.42365	0.538947	0.631359	86.936	86.936	0	0	0	0	0	0	0	0	-0.58	-2.43	-0.46	1.89
1000G	1	246707816	T	C	Negative	Intronic	-	5'	7	86.4167	86.4167	11.4533	11.4533	0.983926	0.978164	93.136	93.136	1.85803	1.49392	0	0	0	0	0	0	-0.2	-1.09	-0.43	2.02
1000G	1	249108640	C	T	Negative	Intronic	-	5'	8	89.5524	89.5524	9.59704	9.59704	0.993882	0.99425	95.712	95.712	15.7395	15.4754	0.871	0.868	0	0	0	0	-0.62	-0.14	-0.02	3.89
1000G	2	224919	A	G	Negative	Exonic	-	3'	2	94.9757	94.9757	10.3352	8.93151	0.990201	0.982584	92.814	91.969	11.1634	9.59743	0	0	0	0	0	0	0.8	0.38	1.15	9.68
HGMD	2	1437379	G	C	Positive	Exonic	+	5'	-1	73.6277	60.3167	6.85734	0	0.780299	0.074659	80.893	69.88	4.37301	1.92128	0	0	0.41	0	0.875	0	2.08	0.56	3.22	16.8
HGMD	2	1488368	A	T	Positive	Exonic	+	3'	1	82.755	80.4217	9.61324	8.39733	0.689703	0.429394	87.071	85.905	6.74875	5.13955	0	0	1	0.96	0.988	0.975	2	0.46	2.71	15.03
HGMD	2	1491763	G	A	Positive	Exonic	+	5'	-1	74.1653	62.0292	5.60529	0	0.276125	0.001273	83.997	73.419	0	0	0	0	0.31	0	0	0	2.19	0.59	4.66	25.7
HGMD	2	1500537	G	T	Positive	Exonic	+	5'	-1	89.8108	77.1958	8.67858	1.92705	0.975338	0.215979	94.021	83.153	3.47365	0	0	0	0.34	0	0.847	0	2.56	0.59	3.08	16.29
HGMD	2	1544495	G	A	Positive	Exonic	+	5'	-1	79.7784	67.6424	8.06623	2.68904	0.215371	0.022792	88.326	77.748	6.07914	0	0	0	0	0	0	0	1.05	0.2	-0.23	2.88
1000G	2	1664654	A	G	Negative	Exonic	-	5'	-2	85.8533	85.4502	9.47697	10.6534	0.98067	0.992711	91.96	91.96	7.00054	8.62214	0	0	0	0	0	0	-1.01	-1.36	-0.95	0.34
1000G	2	3628383	C	A	Negative	Intronic	+	3'	-12	92.9765	92.9765	11.2272	9.52931	0.998193	0.996163	89.177	87.08	8.02214	6.85695	0	0	0	0	1	0.999	-0.62	0.56	3.88	19.7
1000G	2	10126416	A	G	Negative	Intronic	+	5'	6	94.3644	94.6745	10.5671	10.5123	0.998021	0.99838	96.71	97.112	6.31019	5.57217	0	0	1	1	0.994	0.993	-1.62	-1.36	-0.2	3.05
1000G	2	10929867	T	C	Negative	Intronic	-	5'	8	79.0152	79.0152	7.19599	7.19599	0.943447	0.963601	83.9	83.9	3.40446	3.86845	0	0	0	0	0	0	-3.77	-2.71	-0.91	0.41
1000G	2	15758293	T	C	Negative	Intronic	+	3'	-12	94.4804	91.1658	9.86395	8.69607	0.853951	0.8338	93.391	92.137	5.72389	4.5259	0	0	0	0	0.996	0.99	-0.65	-0.93	0.54	6.91
1000G	2	20192931	G	A	Negative	Intronic	-	3'	-4	0	0	0	0	0	0	0	0	0	0	0	0	0	0	0	0	-0.01	0.66	0.38	6.06
1000G	2	20824658	G	A	Negative	Intronic	-	3'	-6	82.0578	84.1611	8.79216	9.85419	0.595833	0.724115	85.351	84.698	7.59509	8.30712	0.83	0.789	0	0	0	0	0.21	-0.18	1.98	12.58
1000G	2	20845273	G	A	Negative	Intronic	-	3'	-8	91.7163	93.5261	10.8725	10.1678	0.978822	0.975469	92.36	91.748	12.8576	13.1735	0.933	0.933	0	0	0	0	0.18	-0.36	2.16	13.18
HGMD	2	21256171	C	T	Positive	Exonic	-	5'	-1	77.1304	64.9943	7.33051	1.57196	0.734299	0.046826	79.182	68.604	1.22018	0	0	0	0	0	0	0	2.77	0.66	3.29	17.05
SDisease	2	21257684	T	C	Positive	Intronic	-	5'	4	94.3644	84.2838	10.5671	9.45172	0.991424	0.840116	96.71	88.37	6.19252	2.97725	0.954	0	0	0	0	0	1.06	0.53	1.6	11.3
1000G	2	24398446	A	T	Negative	Intronic	+	5'	4	87.2541	77.0804	7.65636	3.51451	0.811799	0.435215	94.745	85.941	2.11418	0	0	0	0.66	0	0.952	0	1.94	0.46	1.91	12.33
1000G	2	25047408	A	G	Negative	Intronic	-	3'	-3	82.283	88.4598	10.07	10.8983	0.883608	0.884426	84.402	92.084	11.7268	13.0742	0	0	0	0	0	0	-0.76	-0.26	0.46	6.48
1000G	2	25314186	T	C	Negative	Intronic	+	3'	-8	93.3533	91.5434	11.4525	12.0686	0.955302	0.949528	95.455	96.067	13.5928	13.8747	0.429	0.435	0	0	0.997	0.996	0.22	-0.12	0.53	6.87
1000G	2	26321526	T	C	Negative	Intronic	+	3'	-5	87.4816	83.936	10.9347	9.57627	0.973256	0.955607	82.751	81.857	4.90851	4.51558	0	0	0.95	0.96	0.998	0.996	1.01	0.46	2.62	14.71
1000G	2	26399214	G	A	Negative	Exonic	+	3'	2	83.6505	83.6505	10.0282	9.74303	0.98783	0.987294	92.44	92.269	16.2118	16.1795	0.94	0.94	1	1	0.999	0.998	0.44	0.46	2.18	13.25
1000G	2	26507076	A	T	Negative	Intronic	+	5'	4	86.9577	76.7841	11.7751	9.21697	0.994093	0.977447	93.268	84.464	5.80987	3.52391	0	0	0.93	0.67	0.987	0.913	0.93	0.53	2.28	13.58
1000G	2	26717944	G	A	Negative	Intronic	-	3'	-3	88.6035	82.4268	13.3783	12.4583	0.979623	0.983359	94.281	86.599	17.8378	15.8735	0.964	0.969	0	0	0	0	0.1	-0.8	0.74	7.94
1000G	2	27730940	T	C	Negative	Exonic	+	5'	-2	81.7977	81.3945	7.53822	8.72199	0.776114	0.877666	91.755	91.755	8.70614	9.948	0	0	0.95	0.97	0.908	0.939	0.41	-0.73	-2.29	0
1000G	2	28634790	G	A	Negative	Intronic	+	3'	-7	91.051	91.051	9.66662	9.73342	0.945894	0.952241	90.522	90.568	11.4719	11.5733	0.95	0.948	0	0	0.981	0.984	-0.22	-0.96	0.07	4.38
1000G	2	29416794	G	A	Negative	Intronic	-	3'	-6	83.174	85.2773	5.17041	5.94634	0.298359	0.435796	86.799	86.146	2.4903	3.52567	0.946	0.943	0	0	0	0	0.59	-0.26	-0.63	1.21
1000G	2	29446202	G	A	Negative	Intronic	-	5'	6	76.8168	82.5954	9.10332	11.1124	0.956193	0.991792	89.935	92.109	9.56145	11.3699	0.999	0.999	0	0	0	0	-0.02	-0.69	1.35	10.43
1000G	2	31411184	C	A	Negative	Exonic	-	5'	-1	95.331	82.716	10.4737	7.79763	0.995873	0.851903	97.886	87.018	8.55391	4.3103	0.876	0	0	0	0	0	0.7	0.66	1.35	10.43
HGMD	2	32339894	G	A	Positive	Exonic	+	5'	-1	71.3483	59.2123	6.80486	0	0.655735	0.003369	75.75	65.172	0	0	0	0	0.41	0	0	0	2.13	0.46	1.29	10.23
HGMD	2	32339894	G	T	Positive	Exonic	+	5'	-1	71.3483	58.7333	6.80486	0	0.655735	0.001482	75.75	64.882	0	0	0	0	0.41	0	0	0	2.13	0.46	1.5	10.96
SDisease	2	32339897	A	G	Positive	Intronic	+	5'	3	71.3483	66.986	6.80486	1.13676	0.655735	0.02946	96.7271	80.4227	0	0	0	0	0.41	0	0	0	1.73	0.38	1.27	10.14
HGMD	2	32361707	G	A	Positive	Exonic	+	5'	-1	90.5431	78.407	9.14378	5.16681	0.984897	0.722804	95.683	85.105	0	0	0	0	0.54	0	0.972	0	2.66	0.66	5.2	33
HGMD	2	32370076	G	A	Positive	Exonic	+	5'	-1	86.8647	74.7286	9.6515	6.2216	0.994827	0.764002	89.899	79.321	2.80825	0	0.775	0	0.81	0.37	0.994	0.939	1.34	0.56	3.78	19.22
1000G	2	33335818	C	T	Negative	Exonic	+	5'	-1	73.0592	73.7552	8.20113	6.95697	0.970505	0.911746	82.017	82.162	0	0	0	0	0.67	0	0.941	0.937	-0.55	-1.2	-0.32	2.48
1000G	2	36668395	T	A	Negative	Intronic	+	3'	-6	81.9047	78.7716	10.5406	8.58751	0.99127	0.921664	84.072	81.307	10.0121	6.84832	0	0	0.85	0.53	0.998	0.989	-0.19	-1	1.44	10.75
1000G	2	37292890	T	G	Negative	Intronic	-	5'	8	80.3694	80.3694	6.98903	6.98903	0.960542	0.975706	86.879	86.879	0	0	0	0	0	0	0	0	-1.66	-0.47	-0.86	0.52
1000G	2	37402270	C	G	Negative	Intronic	-	5'	5	87.2541	74.5581	7.65636	3.8522	0.876523	0.119436	94.745	82.732	0	0	0	0	0	0	0	0	2.42	0.59	1.5	10.96
1000G	2	37402373	A	G	Negative	Intronic	-	3'	-4	77.4361	77.4361	10.6461	9.97984	0.913409	0.874678	79.417	80.077	3.39658	3.48915	0	0	0	0	0	0	2.02	0.48	0.88	8.58
1000G	2	39164465	C	A	Negative	Intronic	+	3'	-11	76.308	73.7051	8.04809	6.78145	0.393487	0.154907	88.19	86.122	6.09491	4.44027	0	0	0	0	0	0	-0.44	-0.46	-1.1	0.14
1000G	2	42165757	C	G	Negative	Intronic	-	3'	-4	0	0	0	0	0	0	0	0	15.5915	14.7679	0	0	0	0	0	0	0.83	-0.4	1.77	11.87
1000G	2	43939525	A	G	Negative	Intronic	+	5'	3	84.2838	79.9214	9.45172	6.03361	0.966502	0.858079	94.3509	90.3043	4.45637	1.69722	0	0	0.66	0.54	0.972	0.842	-0.02	0.38	1.42	10.68
1000G	2	43991357	A	C	Negative	Intronic	+	3'	-10	82.7809	82.7809	6.44593	7.63122	0.465616	0.79955	82.062	84.549	4.18002	6.07295	0	0	0	0	0.996	0.998	0.59	-0.22	3.41	17.5
1000G	2	44071639	C	T	Negative	Intronic	+	3'	-7	85.3804	86.891	12.6773	12.7308	0.963012	0.974597	92.497	92.078	11.8999	11.5666	0.982	0.971	0	0	0.999	0.999	1.15	0.55	1.17	9.74
1000G	2	44101538	C	T	Negative	Intronic	+	3'	-8	84.8075	86.6173	12.9361	13.3518	0.988609	0.988058	86.116	85.504	10.938	10.7826	0	0	0	0	1	1	-1.51	-0.97	-1.11	0.13
1000G	2	44126747	G	A	Negative	Intronic	-	3'	-3	87.7772	81.6005	6.92358	5.26005	0.567117	0.724427	84.772	77.09	3.08917	0	0	0	0	0	0	0	0.04	-0.25	-0.42	2.03
SDisease	2	44513300	A	G	Positive	Intronic	+	5'	4	83.1949	73.1143	8.39958	3.98898	0.973028	0.488648	87.308	78.968	0	0	0	0	0.93	0.7	0.948	0	1.92	0.48	2.56	14.52
HGMD	2	44527229	G	A	Positive	Exonic	+	5'	-1	73.9154	61.7794	6.83802	0	0.908278	0.035968	81.151	70.573	1.46761	0	0	0	0.76	0	0.953	0	2.52	0.66	2.41	14.02
1000G	2	46583281	C	T	Negative	Intronic	+	3'	-9	77.8885	80.6003	9.77992	9.79981	0.983012	0.988492	89.638	90.824	9.12539	9.79537	0.892	0.9	0	0	0.998	0.999	0.92	-0.36	0.55	6.97
1000G	2	46603671	C	G	Negative	Intronic	+	3'	-7	70.1503	68.9432	5.68505	3.42101	0.880135	0.71753	78.21	75.59	5.52064	2.41789	0	0	0	0	0.956	0	0.75	0.46	0.71	7.78
SDisease	2	47630545	A	G	Positive	Intronic	+	5'	4	90.6189	80.5382	10.0684	6.9152	0.95088	0.419782	96.907	88.567	16.9035	0	0	0	1	0.91	0.998	0.978	0	0.45	2.44	14.12
HGMD	2	47637510	A	G	Positive	Exonic	+	5'	-2	94.2214	85.2607	9.88355	9.14401	0.997954	0.994916	97.825	92.969	7.59488	4.95132	0	0	0.93	0.98	0.997	0.985	2.13	0.41	3.93	19.98
SDisease	2	47641408	G	A	Positive	Exonic	+	3'	1	84.3224	80.4115	10.3527	9.22562	0.962478	0.883315	83.981	80.851	5.2439	4.11413	0	0	0.28	0	0.998	0.997	2.46	0.59	2.83	15.44
HGMD	2	47641557	G	A	Positive	Exonic	+	5'	-1	82.5196	70.3835	8.59441	1.89206	0.923995	0.067537	85.499	74.921	0.980645	0	0	0	0.36	0	0.929	0	2.3	0.59	2	12.66
SDisease	2	47641560	A	T	Positive	Intronic	+	5'	3	82.5196	72.6439	8.59441	2.53909	0.923995	0.222681	99.1772	81.2782	0.980645	0	0	0	0.36	0	0.929	0	1.86	0.48	1.74	11.77
HGMD	2	47643567	A	G	Positive	Exonic	+	5'	-2	86.7716	77.8109	9.81343	7.48405	0.979464	0.761887	89.435	84.579	1.54049	0	0	0	0.49	0	0.99	0.941	2.14	0.38	4.53	24.5
HGMD	2	47657079	A	G	Positive	Exonic	+	5'	-2	81.6684	72.7077	8.92197	4.90264	0.906448	0.820077	84.697	79.841	0.813287	0	0	0	0.76	0.44	0.976	0.886	2.04	0.47	2.01	12.68
HGMD	2	47657080	G	C	Positive	Exonic	+	5'	-1	81.6684	68.3574	8.92197	4.01839	0.906448	0.19729	84.697	73.684	0.813287	0	0	0	0.76	0	0.976	0	2.52	0.58	3.1	16.36
HGMD	2	47690293	G	C	Positive	Exonic	+	5'	-1	82.032	68.7209	8.84552	5.52946	0.991829	0.736809	90.933	79.92	1.64486	0	0	0	0.83	0.45	0.976	0.84	2.4	0.47	4.42	23.4
HGMD	2	47693946	A	G	Positive	Exonic	+	5'	-2	74.1722	65.2114	4.85656	0.237052	0.601433	0.02009	83.997	79.141	0	0	0	0	0.52	0	0	0	2.28	0.46	2.59	14.62
HGMD	2	47693946	A	T	Positive	Exonic	+	5'	-2	74.1722	65.6611	4.85656	0.724257	0.601433	0.00529	83.997	79.247	0	0	0	0	0.52	0	0	0	2.28	0.46	3.87	19.66
HGMD	2	47693947	G	A	Positive	Exonic	+	5'	-1	74.1722	62.0361	4.85656	0	0.601433	0.008212	83.997	73.419	0	0	0	0	0.52	0	0	0	2.61	0.56	2.71	15.03
HGMD	2	47693947	G	C	Positive	Exonic	+	5'	-1	74.1722	60.8611	4.85656	0	0.601433	0.013821	83.997	72.984	0	0	0	0	0.52	0	0	0	2.61	0.56	2.61	14.68
HGMD	2	47698201	G	C	Positive	Exonic	+	5'	-1	82.0699	68.7588	7.82294	0	0.943102	0.521025	85.66	74.647	0	0	0	0	0.82	0	0	0	2.73	0.66	4.63	25.4
SDisease	2	47703500	T	C	Positive	Intronic	+	3'	-6	87.3814	85.2781	8.22656	7.91581	0.954674	0.901767	86.068	86.721	3.34309	2.83228	0	0	0.79	0.72	0.998	0.995	2.33	0.48	3.08	16.29
HGMD	2	47708010	G	A	Positive	Exonic	+	5'	-1	76.896	64.76	6.36285	0.498899	0.790782	0.014477	84.411	73.833	0	0	0	0	0.55	0	0	0	2.77	0.56	2.59	14.61
HGMD	2	47708010	G	C	Positive	Exonic	+	5'	-1	76.896	63.585	6.36285	0	0.790782	0.033842	84.411	73.398	0	0	0	0	0.55	0	0	0	2.77	0.56	4.01	20.6
SDisease	2	47708015	G	T	Positive	Intronic	+	5'	5	76.896	64.5033	6.36285	1.95323	0.790782	0.032178	84.411	72.094	0	0	0	0	0.55	0	0	0	2.77	0.56	3.08	16.28
HGMD	2	48033790	G	A	Positive	Exonic	+	5'	-1	74.2617	62.1257	6.24741	0.209329	0.977587	0.097415	81.255	70.677	0	0	0	0	0	0	0.896	0	2.86	0.66	3.17	16.6
1000G	2	48573895	G	C	Negative	Intronic	+	5'	5	89.8108	77.1148	8.67858	3.39197	0.95223	0.134105	94.021	82.008	2.17521	0	0	0	0.61	0	0.979	0	2.69	0.59	2.21	13.34
1000G	2	48925746	C	T	Negative	Intronic	-	5'	8	78.5965	78.5965	9.35354	9.35354	0.981832	0.978073	83.611	83.611	0	0	0	0	0	0	0	0	0.05	-0.27	1.49	10.92
SDisease	2	48941196	G	T	Positive	Intronic	-	3'	-3	79.8849	69.9175	10.9016	7.51947	0.910788	0.393328	90.057	80.668	11.7157	8.31379	0.867	0	0	0	0	0	0.16	-0.47	1.38	10.53
1000G	2	54125495	T	C	Negative	Intronic	-	3'	-4	89.0434	89.0434	8.65804	8.19071	0.916456	0.868037	87.604	87.534	6.24099	4.87956	0	0	0	0	0	0	-0.19	-0.3	0.32	5.72
1000G	2	54131154	C	T	Negative	Intronic	-	5'	8	72.3493	72.3493	7.98261	7.98261	0.730348	0.769372	76.143	76.143	0	0	0	0	0	0	0	0	-0.03	-0.14	-0.22	2.92
1000G	2	55091029	C	T	Negative	Intronic	+	5'	3	80.0369	80.0438	7.5276	8.07704	0.152629	0.450748	91.0063	91.8203	0	0	0	0	0.71	0.82	0	0	0.02	0.59	1.86	12.17
1000G	2	55186229	T	C	Negative	Intronic	+	3'	-12	95.4006	92.086	7.09542	6.18848	0.85666	0.817263	91.934	90.68	7.24965	6.1272	0.779	0	0	0	0.989	0.974	-0.04	-1.16	0.09	4.46
1000G	2	61009909	C	T	Negative	Intronic	+	5'	4	85.0867	85.6983	8.17206	7.76066	0.993251	0.990305	89.214	89.214	0.491735	0	0	0	0.86	0.81	0.987	0.985	-0.02	-0.27	1.64	11.45
1000G	2	63401973	G	A	Negative	Intronic	-	3'	-6	82.5749	84.6781	7.78053	7.42806	0.882691	0.919221	85.788	85.135	2.41874	2.64312	0	0	0	0	0	0	-1	-1.27	-1.23	0.06
HGMD	2	69633154	C	T	Positive	Exonic	-	5'	-1	79.9938	67.8578	11.3358	7.5423	0.996153	0.864066	85.491	74.913	4.1933	0.599872	0	0	0	0	0	0	2.64	0.59	5.38	34
1000G	2	70015181	C	T	Negative	Intronic	+	3'	-5	86.6993	90.2449	8.87682	9.11335	0.501249	0.676516	88.078	88.972	5.67879	7.00761	0.995	0.998	0.87	0.93	0.974	0.99	-0.2	0.49	0.34	5.86
HGMD	2	71895972	G	A	Positive	Exonic	+	5'	-1	82.635	70.4989	6.64307	1.16902	0.50778	0.05057	85.873	75.295	6.66057	0.803591	0	0	0.55	0	0.898	0	2.54	0.66	0.79	8.18
HGMD	2	73114865	G	T	Positive	Exonic	+	5'	-1	85.7103	73.0953	9.84413	5.03998	0.99369	0.727439	92.808	81.94	11.356	8.32351	0	0	1	0.6	0.987	0.903	2.68	0.56	3.9	19.83
HGMD	2	74177859	G	A	Positive	Exonic	+	5'	-1	81.9751	69.8391	8.87834	2.31986	0.963103	0.53297	85.651	75.073	3.44504	0	0	0	0.83	0	0.89	0	1.34	0.46	2.33	13.74
1000G	2	79312414	G	A	Negative	Intronic	-	3'	-5	78.7592	82.3048	8.00614	7.84815	0.935225	0.96834	80.465	81.359	8.00903	8.07423	0	0	0	0	0	0	-0.04	-0.52	-0.21	2.96
1000G	2	85023554	A	G	Negative	Intronic	+	5'	5	83.4861	95.6376	6.59747	10.6736	0.870977	0.99549	86.675	98.84	1.11483	5.82228	0	0	0.52	0.83	0.975	0.999	-0.03	0.53	-0.2	3.03
HGMD	2	86459748	C	G	Positive	Exonic	-	5'	-1	89.9194	76.6083	10.2802	6.85303	0.965707	0.781437	91.659	80.646	8.4341	5.5404	0	0	0	0	0	0	2.73	0.66	4.48	24
HGMD	2	86481817	C	T	Positive	Exonic	-	5'	-1	81.9717	69.8356	8.48854	0.917162	0.902585	0.090335	84.393	73.815	3.0574	0	0	0	0	0	0	0	2.75	0.66	2.38	13.93
1000G	2	88882942	T	A	Negative	Intronic	-	5'	6	85.4502	90.7791	10.6534	11.8065	0.997595	0.997363	91.96	94.295	0	0	0	0	0	0	0	0	0.42	0.53	0.66	7.55
1000G	2	97617227	A	G	Negative	Intronic	-	3'	-6	79.6728	77.5695	6.05745	6.65571	0.934966	0.93375	89.348	90.001	5.71704	7.07062	0.923	0.952	0	0	0	0	0.01	-0.69	0.71	7.79
1000G	2	98273661	A	G	Negative	Intronic	-	3'	-6	81.6243	79.5211	10.1228	10.5511	0.973011	0.956711	85.981	86.634	10.4411	9.85424	0	0	0	0	0	0	-0.13	-0.12	0.19	5.02
DBASS	2	98351702	G	A	Positive	Intronic	+	3'	-11	67.0395	0	2.69222	0	0.001731	0.000653	79.792	79.535	2.47106	0	0	0	0	0	0	0	-0.98	-0.18	-0.79	0.69
1000G	2	98392302	G	A	Negative	Intronic	-	5'	4	81.1412	81.7529	9.40233	8.97797	0.956112	0.941033	87.502	87.502	7.52601	6.59432	0	0	0	0	0	0	-2.12	-1.41	-0.48	1.79
1000G	2	98736225	C	T	Negative	Exonic	+	5'	-2	86.4167	86.8199	11.4533	10.1256	0.991832	0.976886	93.136	93.136	6.11354	4.45741	0	0	0.93	0.87	0.987	0.978	-0.11	0.66	2.75	15.15
1000G	2	98779439	G	T	Negative	Exonic	+	5'	-1	68.0748	55.4598	3.7281	0	0.018618	0.000369	80.125	69.257	4.24206	0	0.806	0.376	0.71	0	0	0	0.57	0.65	6.79	38
1000G	2	98828389	G	A	Negative	Intronic	+	3'	-4	85.809	85.809	10.5865	10.4819	0.996141	0.997013	86.641	86.711	11.3513	10.5889	0	0	0.43	0.33	1	1	-1.78	-1.72	-0.72	0.9
1000G	2	98866775	A	G	Negative	Intronic	+	3'	-6	80.4157	80.4157	6.98097	6.61351	0.355156	0.406523	86.906	86.839	6.71409	6.62455	0	0	0.55	0.44	0.993	0.99	-0.25	-0.91	-0.02	3.91
1000G	2	101014363	C	T	Negative	Intronic	-	5'	7	76.6462	76.6462	4.83711	4.83711	0.743963	0.927856	84.332	84.332	3.02415	3.85175	0	0	0	0	0	0	1.33	-0.14	0.99	9.04
1000G	2	101584895	C	T	Negative	Intronic	+	5'	5	71.4999	71.8032	10.0514	9.04236	0.822257	0.814468	77.249	76.945	8.81108	8.2016	0	0	0.93	0.92	0	0	-0.92	-0.37	-0.74	0.84
1000G	2	101911385	A	G	Negative	Intronic	-	5'	8	82.5885	82.5885	9.42864	9.42864	0.945871	0.970018	85.749	85.749	0	0	0	0	0	0	0	0	-0.5	0.48	2.03	12.73
1000G	2	102984279	T	C	Negative	Intronic	+	3'	-6	78.406	76.3027	5.80407	4.41772	0.019938	0.012927	75.951	76.604	2.60719	1.46679	0	0	0	0	0.966	0.929	0.02	0.46	0.44	6.41
1000G	2	103063520	G	A	Negative	Intronic	+	3'	-10	78.6786	78.6786	8.23619	7.49358	0.593448	0.434765	88.905	88.79	10.1729	9.54829	0	0	0	0	0.968	0.962	-0.77	-0.18	0.05	4.25
1000G	2	103136309	T	C	Negative	Intronic	+	3'	-9	76.398	73.6862	3.64186	4.12139	0.500047	0.37371	86.523	85.337	0	0	0	0	0	0	0.963	0.921	-0.12	-1.14	0.33	5.8
1000G	2	103324575	T	C	Negative	Intronic	+	3'	-3	73.9812	80.1579	8.56888	9.74359	0.551673	0.507954	75.541	83.223	7.31397	9.67938	0	0	0.95	0.97	0.988	0.99	-1.31	-0.37	-0.03	3.88
1000G	2	105665808	C	T	Negative	Exonic	+	5'	-1	83.6343	84.3303	10.9343	9.11473	0.993281	0.982089	87.226	87.371	1.96437	1.42358	0.946	0.933	0.96	0.92	0.911	0.878	-0.21	-0.25	-0.09	3.57
1000G	2	109103108	C	T	Negative	Intronic	+	5'	4	84.5457	85.1573	9.48571	6.63725	0.98057	0.949997	89.082	89.082	7.30295	4.84378	0	0	0.82	0.7	0.978	0.962	-1.17	-0.79	-0.08	3.59
HGMD	2	110920625	C	T	Positive	Exonic	-	5'	-1	82.2818	70.1458	8.99306	1.1597	0.852663	0.015053	84.795	74.217	2.48562	0	0	0	0	0	0	0	2.74	0.66	4.7	26.1
1000G	2	111899881	G	A	Negative	Intronic	+	3'	-9	84.9251	84.9251	8.45902	8.45902	0.617172	0.617172	84.22	84.22	4.81092	0	0	0	0	0	0.995	0.959	0.53	0.46	-0.05	3.74
1000G	2	112776979	C	A	Negative	Intronic	+	3'	-11	75.4279	72.9644	7.22888	6.06993	0.443087	0.13407	78.293	76.225	6.30435	4.39467	0	0	0	0	0.997	0.993	1.45	0.66	1.51	11.01
1000G	2	112856165	C	A	Negative	Intronic	+	3'	-7	87.0545	85.8475	11.0155	10.0163	0.986081	0.963987	87.068	84.494	6.49271	4.80078	0	0	0	0	0.988	0.983	-1.73	-1.05	-1.08	0.16
1000G	2	113763463	A	C	Negative	Intronic	+	5'	5	82.523	81.9786	9.06409	10.1932	0.967549	0.954356	84.947	85.099	7.63429	7.0337	0	0	0.56	0.6	0.994	0.991	-0.02	0.48	1.26	10.1
1000G	2	113877713	A	C	Negative	Intronic	+	5'	8	78.581	78.581	5.82854	5.82854	0.954874	0.975421	82.024	82.024	3.06971	3.04769	0	0	0	0	0.959	0.947	-0.01	-0.22	-0.08	3.61
1000G	2	118731573	G	A	Negative	Intronic	-	3'	-3	81.7237	75.547	8.27539	6.65263	0.463097	0.529037	85.845	78.163	8.71474	7.31646	0.914	0.889	0	0	0	0	2.67	0.66	2.01	12.69
DBASS	2	128015309	G	T	Positive	Intronic	-	3'	-6	82.6773	0	9.20144	3.07266	0.961965	0.75089	91.805	88.387	8.20265	0	0	0	0	0	0	0	-0.23	-0.46	-0.32	2.48
HGMD	2	128183803	G	A	Positive	Exonic	+	5'	-1	80.2281	68.0921	6.70762	0.585094	0.675957	0.028775	88.165	77.587	4.40821	0	0	0	0.8	0	0	0	2.3	0.56	0.48	6.61
HGMD	2	128183803	G	C	Positive	Exonic	+	5'	-1	80.2281	66.9171	6.70762	0	0.675957	0.098041	88.165	77.152	4.40821	0	0	0	0.8	0	0	0	2.3	0.56	3.07	16.26
1000G	2	128253571	C	T	Negative	Intronic	-	5'	3	86.8044	91.1667	8.70331	9.84565	0.935304	0.994288	91.5346	92.1881	9.82813	11.0818	0	0	0	0	0	0	-0.22	0.56	1.66	11.51
1000G	2	128331645	C	A	Negative	Intronic	+	5'	8	90.6189	90.6189	10.0684	10.0684	0.974955	0.94394	96.907	96.907	13.719	13.6411	0	0	0	0	0.999	0.998	0.01	0.46	1.15	9.67
1000G	2	128339456	G	T	Negative	Intronic	+	3'	-10	82.1587	85.5257	9.83596	11.1017	0.65616	0.927144	93.169	96.249	7.0091	9.32889	0.873	0.93	0	0	0	0	-0.28	0.56	3.4	17.47
1000G	2	128345960	T	C	Negative	Intronic	+	3'	-7	87.9819	86.4713	11.1003	11.3041	0.979263	0.97199	91.048	91.467	0	0	0	0	0	0	0.991	0.99	-0.09	-0.23	-0.71	0.94
1000G	2	128366272	G	A	Negative	Intronic	+	3'	-11	69.6308	0	2.57079	0	0.033644	0.021396	81.063	80.806	4.00098	0	0	0	0	0	0	0	-2.55	-1.48	-1.05	0.2
1000G	2	128392688	C	T	Negative	Intronic	+	3'	-7	77.6981	79.2087	3.89738	4.11681	0.299655	0.416034	87.507	87.088	1.69451	1.48636	0	0	0	0	0	0	-0.16	0.31	1.14	9.64
1000G	2	128393289	T	C	Negative	Intronic	+	3'	-8	80.8268	79.0169	4.84365	4.2554	0.202618	0.210031	88.533	89.145	3.29402	3.26789	0	0	0	0	0	0	0.18	-0.22	1.07	9.36
1000G	2	128939695	A	G	Negative	Intronic	+	3'	-9	92.1717	92.1717	8.87051	8.74656	0.921297	0.917032	88.707	88.826	5.39366	6.94813	0	0	0	0	0.998	0.998	-2.12	-0.26	-0.92	0.39
1000G	2	136393658	A	G	Negative	Exonic	+	3'	1	83.0609	86.9718	8.67709	9.64957	0.983131	0.992113	85.687	88.817	10.7245	11.8542	0	0	0.41	0.71	0.999	1	2.24	0.53	1.26	10.09
1000G	2	136396300	T	C	Negative	Intronic	+	3'	-9	66.314	63.6021	4.03491	2.3909	0.000881	0.000575	78.912	77.726	0	0	0	0	0	0	0	0	2.09	0.53	3.49	17.86
1000G	2	140992347	T	C	Negative	Intronic	-	5'	8	78.2933	78.2933	4.74439	4.74439	0.332501	0.419675	89.889	89.889	0	0	0	0	0	0	0	0	1.82	0.53	1.7	11.64
1000G	2	141298674	T	C	Negative	Intronic	-	3'	-7	86.6478	86.6478	8.22423	8.63728	0.937526	0.922245	86.009	85.963	6.77015	6.85475	0	0	0	0	0	0	-0.06	0.53	0.46	6.48
1000G	2	141533662	T	C	Negative	Intronic	-	5'	5	87.5418	99.6933	8.88433	10.9984	0.995093	0.997635	86.88	99.045	0	0	0	0	0	0	0	0	0.7	-0.19	1.78	11.91
1000G	2	141625410	A	C	Negative	Intronic	-	3'	-7	89.9334	87.5905	10.0404	8.70725	0.989873	0.965703	86.606	84.405	7.85302	5.41523	0	0	0	0	0	0	-0.24	-1.14	0.02	4.12
HGMD	2	152380825	C	G	Positive	Exonic	-	5'	-1	82.5885	69.2774	9.42864	2.29837	0.919453	0.261905	85.749	74.736	5.42025	0	0.311	0	0	0	0	0	2.94	0.66	5.35	34
1000G	2	153000337	T	A	Negative	Intronic	-	5'	4	100	89.8263	10.8583	9.80181	0.997868	0.984395	99.999	91.195	1.92287	0.472917	0	0	0	0	0	0	0.01	-0.36	1.79	11.94
1000G	2	153004736	C	T	Negative	Intronic	-	5'	3	73.8017	78.1641	7.93713	8.59132	0.92109	0.967975	79.0714	79.7249	0	0	0	0	0	0	0	0	0.26	0.59	0.12	4.66
1000G	2	165578581	A	G	Negative	Intronic	-	5'	4	85.1573	84.5457	6.63725	9.48571	0.981696	0.992156	89.082	89.082	3.51911	5.97828	0	0	0	0	0	0	-3.71	-0.12	-0.25	2.8
HGMD	2	166616080	C	T	Positive	Exonic	-	3'	1	92.6009	88.69	10.9777	10.0138	0.940536	0.89229	96.343	93.213	6.83587	7.19109	0	0	0	0	0	0	2.61	0.56	3.82	19.4
HGMD	2	166789567	C	A	Positive	Exonic	-	3'	1	97.0499	90.8057	10.2744	8.05846	0.988165	0.938497	95.604	91.308	7.37451	4.49671	0.986	0.925	0	0	0	0	1.29	0.65	3.89	19.76
HGMD	2	166854548	C	T	Positive	Exonic	-	5'	-1	0	0	0	0	0	0	0	0	0	0	0	0	0	0	0	0	2.39	0.47	2.42	14.04
HGMD	2	166897741	C	T	Positive	Exonic	-	5'	-1	81.5823	69.4463	8.72287	4.40616	0.99544	0.815713	91.094	80.516	0	0	0.757	0	0	0	0	0	2.75	0.59	2.22	13.36
SDisease	2	166901550	T	C	Positive	Intronic	-	5'	3	84.8076	80.4452	9.98517	6.34467	0.990305	0.893818	94.4475	83.3999	5.0023	0	0	0	0	0	0	0	2.37	0.53	2.42	14.04
HGMD	2	166901553	C	T	Positive	Exonic	-	5'	-1	84.8076	72.6715	9.98517	4.98679	0.990305	0.327823	89.262	78.684	5.0023	0	0	0	0	0	0	0	2.94	0.66	2.78	15.24
1000G	2	167089976	T	C	Negative	Intronic	-	3'	-4	92.2923	92.2923	8.48838	8.10475	0.788638	0.579723	86.887	86.817	1.80631	2.40946	0	0	0	0	0	0	-0.03	0.53	1.8	11.97
SDisease	2	169787169	G	C	Positive	Intronic	-	5'	6	82.6557	83.4155	8.14553	8.36567	0.972805	0.927459	91.315	91.556	2.32841	2.23063	0	0	0	0	0	0	0.32	0.66	-0.77	0.77
SDisease	2	169792737	T	C	Positive	Intronic	-	5'	3	81.8287	77.4663	6.98734	4.28498	0.835742	0.121543	97.9263	81.9487	2.73542	1.068	0	0	0	0	0	0	2.13	0.46	1.95	12.47
HGMD	2	169853232	C	A	Positive	Exonic	-	3'	1	82.0307	75.7865	10.8629	8.46051	0.986811	0.953825	84.017	79.721	9.47851	6.89175	0	0	0	0	0	0	0.66	-0.15	1.13	9.62
SDisease	2	169870810	T	G	Positive	Intronic	-	5'	3	69.6392	59.7567	4.19487	0	0.411635	0.000356	81.1626	63.1719	0	0	0	0	0	0	0	0	2.03	0.53	2.11	13
1000G	2	170088351	G	A	Negative	Exonic	-	3'	2	88.722	88.722	10.5805	11.3504	0.826249	0.935875	89.157	90.002	8.18281	9.35236	0	0	0	0	0	0	-0.43	-0.8	-0.13	3.38
1000G	2	170505684	G	A	Negative	Intronic	-	5'	8	78.7895	78.7895	6.49302	6.49302	0.980085	0.977667	81.978	81.978	0.831102	0.575731	0	0	0	0	0	0	0.21	-0.52	-0.12	3.43
1000G	2	172693780	G	A	Negative	Intronic	-	3'	-3	91.5986	85.4219	8.16083	7.40689	0.980333	0.989215	93.779	86.097	8.70734	7.05943	0	0	0	0	0	0	-0.06	-0.15	-0.73	0.89
1000G	2	179974761	A	C	Negative	Intronic	-	3'	-6	84.2026	78.5711	10.3487	7.21427	0.879769	0.423171	80.984	78.152	3.93367	1.33846	0	0	0	0	0	0	2.24	0.53	1.52	11.02
1000G	2	182374534	A	G	Negative	Exonic	+	5'	-1	63.2335	75.3696	1.73843	8.5984	0.026725	0.899465	73.042	83.62	0	0	0	0	0	0	0	0	-0.02	-0.28	2.07	12.87
1000G	2	182399097	T	C	Negative	Exonic	+	5'	-1	82.0561	81.36	5.58183	7.44718	0.579353	0.828583	86.796	86.651	0	0	0	0	0.31	0.65	0	0	-0.11	0.53	0.79	8.14
1000G	2	183995142	G	T	Negative	Intronic	+	3'	-4	83.095	83.095	9.68671	10.0134	0.990355	0.991911	82.245	82.209	7.65279	8.53698	0	0	0.72	0.77	0	0	0.57	0.56	-0.4	2.13
SDisease	2	189853375	T	C	Positive	Intronic	+	5'	6	74.8217	69.0431	9.13691	5.59191	0.920655	0.450117	82.69	80.516	0	0	0	0	0.88	0	0.988	0.93	2.08	0.48	2.11	13
1000G	2	189863389	C	T	Negative	Intronic	+	3'	-11	80.561	84.6629	3.89689	4.6727	0.26784	0.371226	87.728	89.576	0	0	0	0	0	0	0	0	-0.35	-0.81	0.13	4.73
HGMD	2	189863444	G	A	Positive	Exonic	+	5'	-1	71.891	59.755	5.69398	0	0.662608	0.007021	76.053	65.475	1.54956	0	0	0	0.8	0	0.975	0	2.81	0.66	2.12	13.05
HGMD	2	189866176	G	A	Positive	Exonic	+	5'	-1	81.2188	69.0827	9.23916	2.93013	0.9694	0.226303	84.858	74.28	0	0	0	0	0.92	0	0.956	0	2.69	0.56	1.69	11.62
HGMD	2	190428310	C	T	Positive	Exonic	-	5'	-1	81.6288	69.4928	10.5325	5.51657	0.993444	0.423315	90.933	80.355	4.07102	0	0	0	0	0	0	0	2.86	0.65	5.82	36
1000G	2	191354491	T	C	Negative	Intronic	+	3'	-3	92.5828	98.7596	8.08834	8.81434	0.966849	0.958492	86.402	94.084	4.71648	5.73661	0	0	0.97	0.96	0	0	0.07	-0.83	0.55	6.99
1000G	2	191374043	C	T	Negative	Intronic	-	3'	-5	55.9496	55.9976	0	0	0.000107	8.5e-05	70.152	70.22	0	0	0	0	0	0	0	0	-1.14	-0.33	-2.4	0
HGMD	2	191862944	T	C	Positive	Exonic	-	5'	-2	77.2199	68.2592	6.43699	2.59323	0.839746	0.20179	78.388	73.532	0	0	0	0	0	0	0	0	2.1	0.53	1.51	11.01
HGMD	2	191872289	C	G	Positive	Exonic	-	5'	-1	76.822	63.5109	8.17044	2.98159	0.920345	0.383732	78.878	67.865	1.6062	0	0	0	0	0	0	0	2.71	0.56	3.99	20.4
1000G	2	197172816	G	A	Negative	Intronic	-	3'	-7	72.3689	73.8795	3.04305	2.58028	0.758053	0.813654	75.969	75.55	4.3576	4.50479	0	0	0	0	0	0	-0.13	-0.27	0.18	4.97
1000G	2	197866470	T	A	Negative	Intronic	-	5'	7	87.0783	87.0783	8.62318	8.62318	0.95928	0.97625	88.177	88.177	0	0	0	0	0	0	0	0	0.29	0.48	1.41	10.65
1000G	2	201468732	C	G	Negative	Intronic	+	3'	-8	86.5716	85.9412	9.90237	8.90869	0.964512	0.86436	85.905	83.364	7.04092	5.42368	0.996	0.995	0	0	0	0	0.15	-0.15	-1.25	0.05
1000G	2	202571562	C	T	Negative	Intronic	-	5'	7	96.9453	96.9453	11.0785	11.0785	0.997897	0.998499	98.239	98.239	1.79563	2.1025	0	0	0	0	0	0	-1.01	0.51	-0.49	1.75
1000G	2	202964517	G	C	Negative	Exonic	+	5'	-3	0	0	0	0	0	0	0	0	3.89665	0	0	0	0.81	0.81	0	0	0.44	0.66	-0.66	1.11
1000G	2	203058233	T	C	Negative	Intronic	+	5'	7	0	0	0	0	0	0	0	0	6.71327	5.75148	0.995	0.995	0.95	0.95	0	0	0.26	-0.73	-0.49	1.75
DBASS	2	203329708	T	G	Positive	Intronic	+	5'	6	99.7688	91.977	0	0	0	0	0	0	0	0	0	0	0	0	0	0	2.1	0.53	0.64	7.46
1000G	2	204821494	C	T	Negative	Intronic	+	5'	6	93.9148	99.6933	10.2181	10.9984	0.998616	0.998371	96.871	99.045	2.37805	3.20821	0	0	0.46	0.54	0	0	-0.52	-0.74	-0.41	2.09
1000G	2	206911228	G	A	Negative	Exonic	-	5'	-1	73.6002	74.2962	9.73316	7.64784	0.988904	0.972094	82.149	82.294	4.2561	2.77028	0	0	0	0	0	0	-0.19	0.66	2.32	13.7
1000G	2	207603234	T	G	Negative	Exonic	-	3'	2	94.7194	94.7194	11.9095	11.4322	0.990896	0.990809	91.969	91.895	7.67892	7.84818	0	0	0	0	0	0	-0.96	-2.04	-1.38	0.03
1000G	2	209036712	T	C	Negative	Exonic	-	5'	-1	72.818	84.954	6.31089	9.04032	0.968385	0.998229	81.437	92.015	1.40031	3.89126	0	0	0	0	0	0	0.18	-0.3	2.11	13.01
HGMD	2	211454958	G	C	Positive	Exonic	+	5'	-1	67.0652	53.7542	2.22018	0	0.542701	0.011207	74.582	63.569	2.07877	0	0	0	0	0	0	0	2.79	0.65	3.46	17.74
HGMD	2	215807649	C	T	Positive	Exonic	-	5'	-1	78.4673	66.3313	6.6581	0	0.375798	0.00355	84.742	74.164	2.12279	0	0	0	0	0	0	0	2.82	0.65	5.54	35
HGMD	2	215834997	C	G	Positive	Exonic	-	5'	-1	82.2129	68.9018	8.37568	0	0.895438	0.262941	84.545	73.532	0	0	0	0	0	0	0	0	2.61	0.65	4.22	21.9
1000G	2	216191533	C	T	Negative	Intronic	+	3'	-12	85.2505	88.5652	6.4326	6.33604	0.952004	0.967552	83.546	84.8	1.42993	2.94355	0	0	0	0	0	0	-0.34	0.66	0.33	5.81
1000G	2	216995591	T	C	Negative	Intronic	+	3'	-7	96.6519	95.1413	10.7987	11.3495	0.99289	0.989918	97.117	97.536	10.5945	11.1517	0	0	0	0	0	0	2.21	0.48	1.99	12.62
HGMD	2	219677144	G	C	Positive	Exonic	+	5'	-1	70.4335	57.1224	9.16033	3.29674	0.587265	0.015666	76.054	65.041	6.70181	0	0.959	0	0.92	0.55	0.929	0	2.82	0.64	5.47	35
HGMD	2	219677818	C	T	Positive	Exonic	+	5'	-2	75.6314	76.0346	10.2468	8.26729	0.931537	0.75248	84.332	84.332	9.64154	7.97768	0.399	0	0.95	0.92	0.974	0.954	2.83	0.66	4.32	22.7
HGMD	2	219677819	G	C	Positive	Exonic	+	5'	-1	75.6314	62.3204	10.2468	7.22047	0.931537	0.059004	84.332	73.319	9.64154	0	0.399	0	0.95	0.82	0.974	0	1.54	-0.14	1.08	9.4
DBASS	2	219678909	C	A	Positive	Exonic	+	5'	-2	72.6215	81.5358	6.86351	8.23527	0.289645	0.911086	82.814	87.564	1.35469	2.67494	0	0	0.8	0.91	0.878	0.955	2.71	0.66	4.03	20.7
DBASS	2	219678910	G	A	Positive	Exonic	+	5'	-1	72.6215	60.4855	6.86351	0.0169318	0.289645	0.007576	82.814	72.236	1.35469	0	0	0	0.8	0	0.878	0	2.57	0.66	5.53	35
HGMD	2	219678910	G	T	Positive	Exonic	+	5'	-1	72.6215	60.0065	6.86351	0	0.289645	0.006546	82.814	71.946	1.35469	0	0	0	0.8	0	0.878	0	2.57	0.66	5.49	35
1000G	2	227873028	A	G	Negative	Intronic	-	3'	-8	76.7043	74.8945	10.394	10.3348	0.969057	0.971206	84.946	85.558	11.1374	11.1153	0	0	0	0	0	0	-1.87	-1.9	-1.08	0.16
1000G	2	227922321	A	G	Negative	Intronic	-	3'	-5	91.4026	87.857	8.56516	6.69802	0.758358	0.490576	89.158	88.264	6.01761	3.99038	0	0	0	0	0	0	2.23	0.53	0.78	8.13
HGMD	2	227942611	T	C	Positive	Exonic	-	5'	-2	87.3006	78.3398	8.82915	6.62408	0.902104	0.856861	86.728	81.872	3.64034	0	0	0	0	0	0	0	2.17	0.53	2.55	14.47
HGMD	2	228128660	G	A	Positive	Exonic	+	5'	-1	82.8297	70.6936	9.65432	2.68998	0.975438	0.269144	85.901	75.323	6.84748	0.990497	0.543	0	0.95	0.6	0.972	0	2.87	0.66	4.43	23.5
1000G	2	230312261	G	A	Negative	Intronic	-	3'	-5	95.2096	98.7552	10.67	11.5061	0.989767	0.993249	92.937	93.831	12.3763	12.5429	0	0	0	0	0	0	-2.78	-0.81	-0.79	0.72
1000G	2	233408283	C	T	Negative	Intronic	+	3'	-12	78.4112	81.7259	8.92675	9.40579	0.365202	0.420434	87.686	88.94	6.1043	6.35445	0	0	0	0	0	0	-0.25	0.31	3.19	16.67
HGMD	2	233409290	G	C	Positive	Exonic	+	5'	-1	86.1807	72.8696	6.94726	3.26877	0.981598	0.65394	94.524	83.511	7.86563	0	0	0	0.99	0.71	0.981	0	2.41	0.46	0.77	8.08
1000G	2	234847823	A	C	Negative	Intronic	+	5'	4	90.3122	79.5269	9.15773	8.16693	0.987396	0.906886	95.953	87.149	11.8195	8.75327	0.885	0.807	0.93	0.91	0	0	-1.72	-4	0.29	5.56
1000G	2	238643907	G	A	Negative	Intronic	+	3'	-4	94.7869	94.7869	12.8138	12.8138	0.988554	0.988554	95.302	95.302	7.18522	6.56651	0.447	0.443	0.93	0.89	0	0	-2.47	-1.08	-0.78	0.73
1000G	2	239033901	T	C	Negative	Intronic	+	3'	-10	83.2961	80.0134	8.92643	9.14041	0.903364	0.840732	91.413	90.705	10.1515	10.0951	0	0	0	0	0	0	0.41	-0.44	0.37	6.01
1000G	2	240066417	A	G	Negative	Intronic	-	3'	-7	89.6298	88.1192	7.68421	7.80544	0.800785	0.709974	89.448	89.867	5.8979	5.16568	0	0	0	0	0	0	-1.67	-1.55	-0.31	2.52
1000G	2	240111521	C	T	Negative	Intronic	-	5'	8	90.3122	90.3122	9.15773	9.15773	0.994663	0.995317	95.953	95.953	20.9838	21.7134	0	0	0	0	0	0	0.2	-0.3	0.68	7.64
1000G	2	242021216	G	A	Negative	Intronic	+	5'	8	86.9577	86.9577	11.7751	11.7751	0.995374	0.995275	93.268	93.268	16.1716	15.7234	0	0	0	0	0	0	-2.19	-1.3	0.17	4.91
1000G	2	242141719	C	T	Negative	Exonic	+	5'	-1	73.4933	74.1894	5.28269	4.71529	0.606556	0.242294	83.893	84.038	6.57092	6.03014	0	0	0.9	0.7	0	0	-3.22	-0.44	-1.69	0.01
1000G	2	242432704	G	C	Negative	Intronic	+	3'	-4	87.6899	87.6899	10.0936	9.6082	0.849639	0.842046	89.233	89.857	11.3486	10.525	0.796	0	0.95	0.96	0	0	-0.8	-0.82	-0.02	3.92
1000G	2	242684115	T	C	Negative	Intronic	+	3'	-9	79.1605	76.4487	9.33567	9.06733	0.972448	0.951845	85.924	84.738	8.49019	8.33912	0.917	0.9	0	0	0	0	-2.76	-1.03	-0.54	1.53
1000G	3	1269680	G	A	Negative	Intronic	+	5'	3	83.0226	87.385	7.82589	8.31155	0.328851	0.840715	85.4625	86.116	1.98026	3.08661	0	0	0.82	0.87	0	0	0.07	0.56	1.59	11.26
1000G	3	1369278	G	A	Negative	Intronic	+	5'	8	95.872	95.872	9.66448	9.66448	0.997361	0.997326	98.018	98.018	0	0	0	0	0	0	0	0	0.03	-0.36	0.96	8.93
HGMD	3	9792107	G	A	Positive	Exonic	+	5'	-1	86.7234	74.5874	10.8983	8.28108	0.991162	0.930371	94.09	83.512	9.89101	5.29309	0	0	0.93	0.86	0.984	0.874	1.48	0.66	6.02	37
HGMD	3	10076481	A	G	Positive	Exonic	+	5'	-2	80.4452	71.4844	6.34467	3.8541	0.859671	0.058455	88.103	83.247	0	0	0	0	0.87	0	0.879	0	2.27	0.46	4.43	23.6
HGMD	3	10083393	A	T	Positive	Exonic	+	5'	-2	72.1322	63.6212	6.3295	1.04758	0.690925	0.03683	76.205	71.455	1.45731	0	0	0	0	0	0	0	2.03	0.46	3.4	17.5
HGMD	3	10188319	A	C	Positive	Exonic	+	5'	-2	71.8032	62.8889	9.04236	5.60987	0.818714	0.167784	76.945	72.195	0.771935	0	0	0	0.86	0.52	0.892	0	1.93	0.46	2.47	14.21
HGMD	3	10188320	G	T	Positive	Exonic	+	5'	-1	71.8032	59.1882	9.04236	0	0.818714	0.009375	76.945	66.077	0.771935	0	0	0	0.86	0	0.892	0	2.31	0.46	3.14	16.49
1000G	3	10219510	C	T	Negative	Intronic	+	3'	-12	82.9192	86.2338	8.80202	9.53187	0.900872	0.931401	88.245	89.499	9.61712	10.8911	0.583	0.584	0	0	0	0	-0.22	0.49	0.27	5.44
1000G	3	10975745	C	T	Negative	Intronic	+	3'	-7	87.8947	89.4053	7.01109	6.95268	0.657033	0.799593	87.65	87.231	5.54585	5.92781	0	0	0	0	0	0	-0.34	-0.67	1.02	9.16
SDisease	3	14209889	A	T	Positive	Intronic	-	3'	-9	73.0051	0	3.08838	0	0.071723	0.009823	75.616	72.398	0	0	0	0	0	0	0	0	0.05	0.48	1.13	9.59
1000G	3	14965507	A	G	Negative	Intronic	+	3'	-8	0	90.2616	2.52211	7.84488	0.843474	0.897357	88.655	88.718	0	0	0	0	0	0	0	0	-0.11	-0.68	1.09	9.45
DBASS	3	15495333	T	C	Positive	Intronic	-	5'	3	71.8118	67.4494	4.65684	0.788513	0.25439	0.047119	75.6241	71.5775	2.36182	0	0	0	0	0	0	0	2.06	0.46	2.01	12.68
HGMD	3	15683564	G	A	Positive	Exonic	+	5'	-1	80.1902	68.0542	5.41139	0	0.637745	0.086609	84.763	74.185	0	0	0	0	0.82	0	0.901	0	1.31	0.56	1.49	10.93
1000G	3	16249998	A	T	Negative	Intronic	+	3'	-12	87.443	93.3896	5.06413	6.2399	0.911685	0.978859	90.892	94.243	5.38078	7.65638	0	0	0	0	0	0	-4.64	-0.62	-0.62	1.25
1000G	3	17275173	G	C	Negative	Intronic	-	5'	4	71.7377	72.4424	8.0427	6.37633	0.916061	0.841629	76.143	76.607	2.32897	0	0	0	0	0	0	0	1.58	0.65	2.16	13.19
1000G	3	19436587	T	C	Negative	Intronic	+	3'	-9	87.4532	84.7413	11.3607	10.9524	0.981493	0.968619	93.406	92.22	11.5081	11.3894	0	0	0	0	0	0	0.39	-0.75	0.97	8.95
1000G	3	19947105	A	C	Negative	Intronic	-	5'	7	87.0783	87.0783	8.62318	8.62318	0.955345	0.978041	88.177	88.177	2.41524	3.90057	0	0	0	0	0	0	0.2	-0.42	-0.65	1.13
1000G	3	27326451	A	G	Negative	Exonic	-	3'	2	76.5362	76.5362	6.10863	4.87032	0.906993	0.820036	77.641	76.796	0	0	0	0	0	0	0	0	2.18	0.4	2.5	14.32
HGMD	3	30730003	G	A	Positive	Exonic	+	5'	-1	94.9812	82.8452	11.083	7.66243	0.99839	0.970068	98.066	87.488	5.46823	0	0.932	0	0.93	0.91	0.986	0.86	2.68	0.59	1.88	12.26
HGMD	3	33110462	C	A	Positive	Exonic	-	3'	1	84.8183	78.5741	9.81476	8.00006	0.793194	0.325823	88.438	84.142	0	0	0	0	0	0	0	0	0.48	0.66	1.74	11.77
HGMD	3	37035154	G	A	Positive	Exonic	+	5'	-1	75.6848	63.5488	8.59832	2.61486	0.926893	0.035526	84.512	73.934	5.52281	1.28551	0	0	0.95	0.7	0.854	0	2.84	0.56	6.02	37
HGMD	3	37035154	G	T	Positive	Exonic	+	5'	-1	75.6848	63.0698	8.59832	2.1981	0.926893	0.025528	84.512	73.644	5.52281	1.14489	0	0	0.95	0.31	0.854	0	2.84	0.56	3.67	18.64
DBASS	3	37035159	G	C	Positive	Intronic	+	5'	5	75.6848	62.9889	8.59832	4.80852	0.926893	0.122828	84.512	72.499	5.52281	3.4745	0	0	0.95	0.71	0.854	0	1.48	0.47	3.17	16.61
SDisease	3	37038099	T	A	Positive	Intronic	+	3'	-11	80.8008	0	7.22176	0	0.857818	0.520717	84.098	80.182	0	0	0	0	0	0	0.918	0	0.28	0.52	4.92	28.4
HGMD	3	37045965	G	A	Positive	Exonic	+	5'	-1	72.656	60.52	8.72697	0.184835	0.884115	0.058477	77.097	66.519	0.739378	0	0	0	0.68	0	0.943	0	2.86	0.65	2.3	13.65
HGMD	3	37048483	G	A	Positive	Exonic	+	3'	2	83.9992	83.9992	7.21777	7.30365	0.954415	0.953684	83.953	83.782	6.98558	7.55013	0	0	0.42	0.43	0.997	0.997	2.88	0.65	5.73	36
SDisease	3	37053358	G	A	Positive	Intronic	+	5'	5	87.5573	75.4057	9.72159	4.06381	0.96707	0.357269	88.467	76.302	0.926234	0	0	0	0.51	0	0.997	0.939	2.82	0.66	2.14	13.12
HGMD	3	37053590	G	A	Positive	Exonic	+	5'	-1	76.7841	64.648	9.21697	5.00098	0.977293	0.103539	84.464	73.886	0	0	0	0	0.82	0	0.909	0	2.74	0.66	6.27	37
HGMD	3	37053590	G	T	Positive	Exonic	+	5'	-1	76.7841	64.169	9.21697	3.86491	0.977293	0.061456	84.464	73.596	0	0	0	0	0.82	0	0.909	0	2.74	0.66	5.69	36
SDisease	3	37056039	A	G	Positive	Intronic	+	5'	4	77.468	67.3874	10.4254	6.04887	0.960078	0.206113	83.282	74.942	2.6874	0	0	0	0.99	0.71	0.925	0	0.83	0.48	2.28	13.59
HGMD	3	37059088	C	T	Positive	Exonic	+	5'	-3	82.5885	78.4604	9.42864	7.57219	0.933313	0.811807	85.749	83.768	0	0	0	0	0.44	0	0.897	0	0.6	0.59	1.74	11.79
HGMD	3	37059089	A	C	Positive	Exonic	+	5'	-2	82.5885	73.6742	9.42864	6.21459	0.933313	0.470659	85.749	80.999	0	0	0	0	0.44	0	0.897	0	2.02	0.48	4.82	27.3
HGMD	3	37059089	A	G	Positive	Exonic	+	5'	-2	82.5885	73.6277	9.42864	6.85734	0.933313	0.26774	85.749	80.893	0	0	0	0	0.44	0	0.897	0	2.02	0.48	4.67	25.8
HGMD	3	37059090	G	A	Positive	Exonic	+	5'	-1	82.5885	70.4524	9.42864	2.09117	0.933313	0.220891	85.749	75.171	0	0	0	0	0.44	0	0.897	0	2.5	0.59	5.06	30
HGMD	3	37061953	A	G	Positive	Exonic	+	5'	-2	85.0987	76.138	7.19963	4.00671	0.855037	0.567072	93.042	88.186	4.57586	0	0	0	0.93	0.71	0.874	0	2.2	0.53	5.53	35
HGMD	3	37061954	G	A	Positive	Exonic	+	5'	-1	85.0987	72.9627	7.19963	0	0.855037	0.131588	93.042	82.464	4.57586	0	0	0	0.94	0.31	0.874	0	2.72	0.66	3.07	16.26
HGMD	3	37061954	G	C	Positive	Exonic	+	5'	-1	85.0987	71.7877	7.19963	0.717411	0.855037	0.268321	93.042	82.029	4.57586	0	0	0	0.94	0.55	0.874	0	2.72	0.66	5.33	34
HGMD	3	37061954	G	T	Positive	Exonic	+	5'	-1	85.0987	72.4837	7.19963	0	0.855037	0.066135	93.042	82.174	4.57586	0	0	0	0.94	0	0.874	0	2.72	0.66	5.39	34
HGMD	3	37081785	G	T	Positive	Exonic	+	5'	-1	83.7204	71.1054	6.62096	0	0.986761	0.450638	85.853	74.985	0	0	0	0	0	0	0	0	1.41	-0.31	3.02	16.07
HGMD	3	37083822	G	A	Positive	Exonic	+	5'	-1	86.9577	74.8217	11.7751	9.13691	0.995935	0.92871	93.268	82.69	0	0	0	0	0.83	0.67	0.988	0.906	1.51	0.59	1.62	11.38
HGMD	3	37083822	G	C	Positive	Exonic	+	5'	-1	86.9577	73.6467	11.7751	10.2674	0.995935	0.972839	93.268	82.255	0	0	0	0	0.83	0.76	0.988	0.911	1.51	0.59	1.5	10.97
HGMD	3	37089174	G	A	Positive	Exonic	+	5'	-1	77.0804	64.9444	3.51451	0	0.313606	0.014598	85.941	75.363	0	0	0	0	0.71	0	0	0	1.35	0.59	2.07	12.87
HGMD	3	37089174	G	C	Positive	Exonic	+	5'	-1	77.0804	63.7693	3.51451	0	0.313606	0.02402	85.941	74.928	0	0	0	0	0.71	0	0	0	1.35	0.59	2.48	14.25
HGMD	3	37089174	G	T	Positive	Exonic	+	5'	-1	77.0804	64.4654	3.51451	0	0.313606	0.007727	85.941	75.073	0	0	0	0	0.71	0	0	0	1.35	0.59	2.54	14.45
HGMD	3	37090099	A	G	Positive	Exonic	+	5'	-2	87.0628	78.1021	7.69979	3.99481	0.910784	0.523649	93.215	88.359	1.99619	0	0	0	0.89	0.71	0	0	2.23	0.53	4.41	23.4
HGMD	3	37090100	G	A	Positive	Exonic	+	5'	-1	87.0628	74.9268	7.69979	1.01808	0.910784	0.327229	93.215	82.637	1.99619	0	0	0	0.89	0	0	0	0.83	-0.14	1.5	10.97
HGMD	3	37090100	G	T	Positive	Exonic	+	5'	-1	87.0628	74.4478	7.69979	1.35966	0.910784	0.213082	93.215	82.347	1.99619	0	0	0	0.89	0	0	0	0.83	-0.14	3.12	16.43
HGMD	3	37090508	G	C	Positive	Exonic	+	5'	-1	72.0444	58.7333	8.68156	0	0.920287	0.194509	77.097	66.084	6.2879	0	0	0	0.93	0.32	0.923	0	2.68	0.65	3.81	19.37
1000G	3	37535984	C	G	Negative	Intronic	+	3'	-8	78.712	78.054	12.3111	11.588	0.994187	0.984414	84.594	82.053	13.1882	11.0955	0.995	0.993	0	0	0	0	0.57	0.66	2.55	14.5
1000G	3	37778481	G	C	Negative	Intronic	+	5'	7	91.9265	91.9265	10.2844	10.2844	0.993446	0.997135	96.306	96.306	4.09189	4.25817	0	0	0.87	0.93	0	0	-0.04	-0.29	0.04	4.25
SDisease	3	38597927	C	T	Positive	Intronic	-	5'	5	0	0	0	0	0	0	0	0	0	0	0	0	0	0	0	0	2.26	0.65	2.34	13.77
HGMD	3	38598722	C	T	Positive	Exonic	-	5'	-1	77.9039	65.7679	6.58677	3.33659	0.639892	0.063257	85.043	74.465	0	0	0	0	0	0	0	0	2.15	0.59	1.6	11.32
SDisease	3	38645198	C	T	Positive	Intronic	-	5'	5	80.6382	68.4866	9.43568	3.44612	0.98489	0.190754	90.962	78.797	7.5331	3.64984	0	0	0	0	0	0	2.11	0.56	1.8	11.99
HGMD	3	38645203	C	T	Positive	Exonic	-	5'	-1	80.6382	68.5021	9.43568	4.69017	0.98489	0.477884	90.962	80.384	7.5331	2.43012	0	0	0	0	0	0	2.11	0.56	1.85	12.13
1000G	3	41957466	T	G	Negative	Intronic	-	5'	3	84.5939	74.7114	8.7553	3.63375	0.984006	0.314718	94.1845	85.1897	0	0	0	0	0	0	0	0	-0.24	-1.43	-0.2	3.05
1000G	3	42264422	T	C	Negative	Intronic	+	3'	-12	91.4905	88.2034	9.7671	9.62634	0.954973	0.940327	92.364	91.11	11.5705	11.3161	0	0	0	0	0	0	-0.79	-1.05	0.44	6.37
1000G	3	44854563	A	G	Negative	Intronic	+	3'	-4	78.9507	78.9507	7.09487	6.79228	0.825782	0.660071	84.393	84.323	5.57262	3.57169	0	0	0	0	0	0	-0.91	-0.4	-0.09	3.57
1000G	3	44929287	G	C	Negative	Exonic	+	5'	-1	86.8044	73.4933	8.70331	5.28269	0.992709	0.874459	94.906	83.893	12.0188	9.32598	0	0	1	0.95	0	0	1.09	0.47	1.57	11.2
1000G	3	46574256	C	T	Negative	Intronic	-	5'	7	79.4804	79.4804	6.42358	6.42358	0.875485	0.920584	85.326	85.326	0	0	0	0	0	0	0	0	-0.75	-0.29	0.52	6.82
1000G	3	46753976	T	C	Negative	Intronic	-	3'	-4	81.1521	81.1521	9.45078	9.68371	0.943273	0.902721	93.361	93.291	11.8687	12.2718	0.925	0.927	0	0	0	0	-0.71	-0.78	-0.45	1.93
1000G	3	46784580	G	A	Negative	Intronic	-	3'	-8	73.1394	74.9493	6.3616	6.23727	0.389032	0.362039	80.967	80.355	2.13704	2.55118	0	0	0	0	0	0	1.34	-0.16	0.14	4.78
1000G	3	47451411	C	T	Negative	Intronic	+	3'	-7	80.7948	82.3054	7.5635	7.39472	0.729506	0.729062	87.656	87.237	12.4045	12.1963	0.582	0.583	0	0	0	0	0.22	0.46	-0.25	2.8
HGMD	3	48603070	T	C	Positive	Exonic	-	5'	-2	82.3266	73.3658	9.29758	8.39915	0.986477	0.849543	87.827	82.971	7.74768	6.72873	0.768	0.745	0	0	0	0	0.28	0.38	-0.11	3.46
HGMD	3	48605008	T	C	Positive	Exonic	-	5'	-2	71.7377	62.777	8.0427	3.13833	0.905505	0.12277	76.143	71.287	6.87314	2.74446	0	0	0	0	0	0	1.88	0.46	2.91	15.68
HGMD	3	48608072	C	T	Positive	Exonic	-	5'	-1	84.0719	71.9358	8.94615	5.8003	0.981438	0.735429	92.33	81.752	6.3691	0	0	0	0	0	0	0	0.95	0.66	1.74	11.79
HGMD	3	48609560	C	T	Positive	Exonic	-	5'	-1	90.3122	78.1761	9.15773	4.44386	0.873948	0.135669	95.953	85.375	11.7165	7.78769	0.625	0.478	0	0	0	0	2.77	0.56	2.37	13.9
HGMD	3	48610104	C	T	Positive	Exonic	-	5'	-1	77.4663	65.3303	4.28498	0	0.129499	0.004944	84.349	73.771	2.32852	0	0	0	0	0	0	0	2.88	0.65	1.58	11.24
HGMD	3	48610105	T	C	Positive	Exonic	-	5'	-2	77.4663	68.5056	4.28498	1.21489	0.129499	0.007848	84.349	79.493	2.32852	0	0	0	0	0	0	0	2.32	0.53	2.07	12.87
HGMD	3	48610781	C	G	Positive	Exonic	-	3'	1	87.0261	81.2677	6.66978	6.55183	0.950987	0.693004	88.344	84.184	6.13662	0	0.431	0	0	0	0	0	2.6	0.66	2	12.64
HGMD	3	48611695	C	T	Positive	Exonic	-	5'	-1	86.7234	74.5874	10.8983	8.28108	0.990096	0.909828	94.09	83.512	8.42935	4.68871	0	0	0	0	0	0	1.28	0.56	1.85	12.15
HGMD	3	48612772	C	G	Positive	Exonic	-	5'	-1	81.3514	68.0404	7.13226	3.16681	0.489803	0.107636	91.097	80.084	9.28924	7.79416	0	0	0	0	0	0	2.43	0.56	1.94	12.45
HGMD	3	48613682	C	T	Positive	Exonic	-	5'	-1	80.9448	68.8088	8.68617	4.43656	0.924949	0.066114	91.916	81.338	8.22871	3.02913	0.864	0	0	0	0	0	0.24	-0.14	0.07	4.4
HGMD	3	48613834	T	G	Positive	Exonic	-	5'	-2	90.6189	81.7046	10.0684	9.35132	0.955272	0.780145	96.907	92.157	10.0118	9.56826	0.66	0.618	0	0	0	0	2.09	0.53	1.96	12.5
HGMD	3	48617733	C	T	Positive	Exonic	-	5'	-1	86.7234	74.5874	10.8983	8.28108	0.991774	0.817891	94.09	83.512	11.9236	8.22017	0	0	0	0	0	0	-0.44	-0.15	1.26	10.11
HGMD	3	48619192	C	G	Positive	Exonic	-	3'	1	92.29	86.5316	9.6064	8.09533	0.878939	0.450593	91.953	87.793	8.89174	8.07615	0.232	0	0	0	0	0	2.37	0.66	3.31	17.12
HGMD	3	48621919	G	A	Positive	Exonic	-	5'	-2	86.9577	87.3609	11.7751	10.4715	0.996805	0.995364	93.268	93.268	9.85928	8.0253	0	0	0	0	0	0	1.37	0.66	1.79	11.94
HGMD	3	48622343	C	T	Positive	Exonic	-	5'	-1	86.067	73.9309	10.1946	5.73507	0.994714	0.584656	93.316	82.738	5.56726	1.74896	0.788	0	0	0	0	0	-0.16	-0.14	-0.72	0.91
HGMD	3	48626303	C	G	Positive	Exonic	-	5'	-1	84.5009	71.1898	9.2603	4.24874	0.938473	0.348744	88.308	77.295	8.23092	3.89784	0	0	0	0	0	0	2.53	0.46	1.93	12.41
HGMD	3	48630208	C	T	Positive	Exonic	-	5'	-1	81.5358	69.3997	8.23527	2.42765	0.782607	0.053672	87.564	76.986	6.58764	0	0	0	0	0	0	0	2.14	0.46	1.46	10.83
HGMD	3	48630789	C	T	Positive	Exonic	-	5'	-1	81.8924	69.7564	9.08182	5.02259	0.921032	0.552847	91.229	80.651	3.65089	0	0	0	0	0	0	0	2.12	0.56	1.23	9.99
HGMD	3	48630971	T	C	Positive	Exonic	-	5'	-2	77.1596	68.1989	4.41481	0.90648	0.843099	0.111062	83.395	78.539	4.19482	0	0	0	0	0	0	0	1.69	0.45	2.31	13.67
DBASS	3	48631132	G	C	Positive	Intronic	-	3'	-3	81.2611	70.439	9.19828	0	0.705003	0.000653	87.414	77.118	4.90441	0	0	0	0	0	0	0	1.03	0.55	2.64	14.78
1000G	3	48658467	C	A	Negative	Intronic	-	3'	-7	72.5322	77.4403	4.95354	6.85884	0.073237	0.409118	85.147	87.348	7.47802	10.3179	0	0	0	0	0	0	-1.68	-1.49	-1.21	0.07
1000G	3	49213030	T	C	Negative	Intronic	+	3'	-8	93.2313	91.4214	13.3147	13.6613	0.994275	0.995543	94.786	95.398	14.6726	14.8268	0	0	0	0	0	0	0.87	0.53	1.63	11.41
1000G	3	49739507	G	C	Negative	Intronic	+	3'	-9	73.8112	76.5521	6.14946	7.60364	0.367833	0.664907	86.301	88.214	4.79197	7.54443	0.891	0	0	0	0	0	-0.17	-2.31	-0.01	3.96
1000G	3	49753003	T	G	Negative	Intronic	+	3'	-5	83.4261	79.6423	12.0745	9.9768	0.883729	0.598779	90.592	86.966	11.3824	8.44854	0	0	0.82	0.42	0	0	-0.49	0.53	2.33	13.75
1000G	3	49847623	A	G	Negative	Intronic	-	3'	-7	86.8809	85.3702	7.77352	7.91206	0.801411	0.675882	91.556	91.975	9.1112	8.72593	0	0	0	0	0	0	-0.11	-0.25	-0.34	2.4
1000G	3	49848414	C	T	Negative	Intronic	-	5'	3	81.7977	86.16	7.53822	9.44859	0.937286	0.99374	87.3706	88.0241	4.58718	5.66502	0	0	0	0	0	0	0.58	0.46	0.59	7.18
1000G	3	52325759	A	G	Negative	Intronic	+	3'	-4	76.6616	76.6616	2.62374	1.24673	0.005928	0.002641	81.374	81.304	2.58774	2.34843	0	0	0	0	0	0	1.2	-0.19	0.79	8.17
1000G	3	52400740	G	C	Negative	Intronic	+	3'	-9	75.0139	77.6139	5.80478	6.52082	0.157815	0.448701	87.292	89.205	5.04624	6.19586	0	0	0	0	0	0	-2.29	-2.03	-1.31	0.04
1000G	3	52554304	G	C	Negative	Exonic	+	5'	-3	70.3577	73.4124	8.55869	8.40433	0.564514	0.732479	81.317	83.077	7.8258	8.86762	0	0	0.93	0.93	0	0	1.59	-0.12	1.1	9.48
1000G	3	52557038	C	T	Negative	Intronic	+	3'	-3	90.9399	84.7632	12.5503	10.9203	0.982434	0.985748	94.382	86.7	14.1927	11.3241	0.488	0	1	1	0	0	0.76	-0.34	0.96	8.91
1000G	3	52676065	C	T	Negative	Intronic	-	3'	-4	87.579	87.579	7.7891	8.12713	0.993951	0.995899	84.945	85.015	8.20767	7.60452	0	0	0	0	0	0	0.7	0.65	1.25	10.09
1000G	3	52829607	T	C	Negative	Intronic	+	3'	-12	95.2467	94.3025	10.0517	9.43065	0.984602	0.978284	90.677	89.423	11.751	11.4965	0	0	0	0	0	0	1.88	0.48	1.52	11.03
1000G	3	54596815	T	C	Negative	Intronic	+	3'	-12	94.8022	93.8581	11.8961	11.4065	0.994958	0.993989	91.941	90.687	12.7833	12.3191	0	0	0	0	0	0	0.27	-0.37	0.13	4.68
1000G	3	57388114	C	T	Negative	Intronic	-	5'	5	60.7009	48.5493	1.91533	0	0.163135	0.000477	72.842	60.677	0	0	0	0	0	0	0	0	-0.29	-0.38	-0.43	1.99
1000G	3	57456371	T	C	Negative	Intronic	-	3'	-8	91.301	91.301	5.98367	5.98063	0.610854	0.787131	87.667	87.73	0	0	0	0	0	0	0	0	-0.06	-0.32	-0.6	1.34
1000G	3	57469097	C	T	Negative	Intronic	-	5'	6	94.9812	94.6711	11.083	10.7663	0.998412	0.998385	98.066	97.664	4.40712	5.05772	0	0	0	0	0	0	0.06	-0.29	-0.55	1.5
1000G	3	57882601	C	T	Negative	Exonic	+	3'	2	83.7726	83.7726	10.0803	11.1104	0.9921	0.994663	84.746	85.591	7.75863	8.77013	0	0	0.94	0.97	0	0	0.19	-0.14	1.87	12.22
1000G	3	58395891	C	G	Negative	Intronic	+	5'	5	87.304	100	8.6264	10.8583	0.936236	0.998091	87.986	99.999	5.15356	9.13673	0	0	0.76	0.83	0	0	0.4	-0.15	0.91	8.71
1000G	3	64145759	T	C	Negative	Intronic	-	3'	-6	87.931	87.931	11.1072	10.6859	0.939141	0.93924	89.263	89.196	9.82747	9.88655	0	0	0	0	0	0	-1.91	-2.54	-1.19	0.08
1000G	3	69058783	C	T	Negative	Intronic	-	5'	5	89.6127	77.4611	10.2854	7.24055	0.996917	0.914871	90.705	78.54	4.44684	0	0	0	0	0	0	0	0.28	0.59	0.15	4.83
1000G	3	73114003	T	C	Negative	Exonic	+	3'	1	66.1972	66.6829	2.05833	3.08523	8.3e-05	5.4e-05	79.228	79.364	0	0	0	0	0	0	0	0	2.24	0.53	2.05	12.81
1000G	3	73434086	A	G	Negative	Intronic	-	3'	-5	88.6028	85.0573	8.21616	7.95825	0.933534	0.872224	84.786	83.892	11.3104	11.7591	0.927	0.959	0	0	0	0	0.19	-0.29	0.42	6.3
1000G	3	73437112	A	G	Negative	Intronic	-	5'	7	87.8485	87.8485	8.76378	8.76378	0.963497	0.99453	87.834	87.834	4.62567	4.23471	0	0	0	0	0	0	-1.03	-3.45	0.1	4.52
HGMD	3	93611777	C	T	Positive	Exonic	-	5'	-1	80.397	68.2609	9.89088	6.05123	0.986513	0.368984	85.491	74.913	1.03169	0	0	0	0	0	0	0	1.1	0.59	-1.31	0.03
HGMD	3	93643084	C	G	Positive	Exonic	-	5'	-1	95.872	82.5609	9.66448	9.27478	0.995994	0.977689	98.018	87.005	0	0	0	0	0	0	0	0	2.42	0.55	2.49	14.3
DBASS	3	93692514	T	C	Positive	Intronic	-	5'	4	73.8017	63.7211	7.93713	1.96434	0.655288	0.01194	82.268	73.928	6.12741	1.2585	0.987	0.556	0	0	0	0	2.02	0.41	2.51	14.36
HGMD	3	98300251	C	T	Positive	Exonic	-	5'	-1	86.067	73.9309	10.1946	5.73507	0.993351	0.859159	93.316	82.738	2.06401	0	0	0	0	0	0	0	2.7	0.66	5.45	35
1000G	3	100374740	T	C	Negative	Intronic	+	3'	-3	84.5155	90.6923	8.55198	8.85673	0.667017	0.618894	82.853	90.535	4.34585	5.05117	0	0	0	0	0	0	-0.66	0.53	0.39	6.14
1000G	3	101383562	G	A	Negative	Intronic	-	3'	-4	80.9903	80.9903	9.90883	9.12449	0.941458	0.946835	82.445	81.785	7.51745	6.87058	0	0	0	0	0	0	-0.29	-0.25	-0.92	0.39
1000G	3	101383800	C	T	Negative	Intronic	-	5'	8	84.4974	84.4974	9.4589	9.4589	0.960177	0.960387	88.86	88.86	2.58547	2.37135	0.986	0.986	0	0	0	0	0.3	0.66	-0.33	2.42
1000G	3	108096098	C	G	Negative	Intronic	+	3'	-7	85.1699	83.9629	7.83366	7.34981	0.93558	0.846548	82.273	79.653	5.10211	3.04891	0	0	0	0	0	0	-2.43	-0.12	-1.07	0.17
1000G	3	108107925	C	A	Negative	Intronic	-	3'	-4	91.6306	91.6306	6.47939	7.6391	0.916289	0.916446	93.564	93.528	6.41711	5.96693	0	0	0	0	0	0	0.4	0.66	2.67	14.89
1000G	3	108117694	G	A	Negative	Intronic	-	3'	-7	94.1159	95.6265	11.1495	11.0507	0.972166	0.979183	95.886	95.467	14.4514	14.3185	0	0	0	0	0	0	0.66	0.66	0.16	4.85
1000G	3	108147728	T	C	Negative	Exonic	-	3'	1	90.4025	94.3134	5.50576	6.0996	0.930782	0.976816	91.533	94.663	2.737	2.97438	0	0	0	0	0	0	-0.1	0.53	-1.41	0.02
1000G	3	108557820	T	C	Negative	Intronic	+	5'	6	89.8263	84.0478	9.80181	9.36876	0.989017	0.974567	91.195	89.021	0	0	0	0	0.83	0.82	0	0	2.12	0.48	1.33	10.37
1000G	3	108780831	G	A	Negative	Intronic	-	5'	4	83.5791	84.1908	9.78232	9.10554	0.983618	0.977279	87.906	87.906	0.820903	0	0	0	0	0	0	0	-1.56	-0.42	-1.74	0.01
1000G	3	111958679	T	C	Negative	Intronic	-	5'	8	85.4037	85.4037	9.25632	9.25632	0.99554	0.995535	92.121	92.121	0.79536	1.88168	0	0	0	0	0	0	-0.61	0.42	-0.06	3.69
1000G	3	111983197	C	T	Negative	Intronic	-	3'	-7	74.0297	74.2825	6.43036	6.3918	0.012339	0.009636	79.526	79.572	0	0	0	0	0	0	0	0	0.49	-1.29	-0.02	3.91
1000G	3	112262957	T	C	Negative	Intronic	-	3'	-4	73.6841	73.6841	7.20476	6.62772	0.881748	0.781094	79.156	79.086	1.04405	1.80647	0	0	0	0	0	0	0.96	0.46	0.85	8.42
1000G	3	112998090	T	C	Negative	Intronic	+	3'	-6	77.2369	75.1337	3.35234	3.7185	0.036649	0.018836	84.412	85.065	4.09535	4.79519	0.751	0.815	0.43	0.32	0	0	-0.29	-0.47	1.77	11.89
1000G	3	113588445	T	C	Negative	Intronic	+	5'	7	82.5196	82.5196	8.59441	8.59441	0.845767	0.925596	85.499	85.499	1.74864	1.63504	0	0	0.56	0.62	0	0	-1.28	-3.3	-1.11	0.14
1000G	3	119101925	C	T	Negative	Intronic	+	3'	-6	72.9128	75.0161	6.11976	6.57132	0.823215	0.876985	79.722	79.069	4.05927	4.22657	0	0	0.77	0.58	0	0	-0.56	-0.87	-0.41	2.07
1000G	3	119109837	G	A	Negative	Intronic	+	5'	7	87.864	87.864	10.0774	10.0774	0.992574	0.988949	89.421	89.421	6.23117	6.54984	0	0	0.93	0.86	0	0	0.08	0.49	-0.57	1.43
1000G	3	119128628	A	G	Negative	Intronic	+	5'	5	74.0119	86.1635	5.39115	9.33191	0.486209	0.962979	80.197	92.362	5.36715	7.60703	0	0	0.71	0.92	0	0	1.47	-0.21	0.71	7.79
1000G	3	119361412	T	C	Negative	Intronic	-	3'	-4	89.8869	89.8869	12.0576	12.0415	0.976834	0.959047	92.655	92.585	10.1396	10.5688	0	0	0	0	0	0	0.1	0.53	1.54	11.12
1000G	3	119361415	A	G	Negative	Intronic	-	3'	-7	89.8869	88.3763	12.0576	12.2012	0.976834	0.960996	92.655	93.074	10.1396	10.492	0	0	0	0	0	0	-0.09	0.53	1.26	10.12
1000G	3	120428621	T	C	Negative	Intronic	-	5'	6	73.7018	74.0119	4.79297	5.39115	0.799733	0.75105	79.795	80.197	1.73235	2.9203	0	0	0	0	0	0	-0.32	-0.12	1.66	11.5
1000G	3	120924764	C	T	Negative	Intronic	+	3'	-6	93.2147	93.8233	10.5761	10.8931	0.995842	0.996897	89.858	89.205	5.76592	6.27672	0	0	0.94	0.94	0	0	0.28	0.29	0.34	5.82
1000G	3	121354583	G	A	Negative	Exonic	-	5'	-2	81.7046	82.1078	9.35132	8.29716	0.759516	0.52719	92.157	92.157	7.01037	5.76852	0.956	0.954	0	0	0	0	0.38	-0.29	1.9	12.31
1000G	3	122060274	A	C	Negative	Intronic	+	3'	-12	92.0605	94.8712	11.6306	13.3963	0.993409	0.995373	87.173	89.27	8.89044	10.803	0	0	0	0	0	0	-0.21	0.53	-0.15	3.26
1000G	3	122843110	G	T	Negative	Intronic	+	3'	-9	84.9272	87.8816	8.27136	9.09815	0.877143	0.966731	87.122	90.221	5.23392	6.88915	0.975	0.971	0	0	0	0	-1.51	0.66	0.3	5.64
1000G	3	122942402	G	A	Negative	Intronic	+	3'	-4	83.236	83.236	4.68294	4.30294	0.747236	0.87482	81.608	81.678	0	0	0	0	0	0	0	0	-0.36	-0.98	0.59	7.17
1000G	3	124646837	G	A	Negative	Exonic	-	3'	1	0	0	0	0	0	0	0	0	9.56935	8.56708	0	0	0	0	0	0	-0.11	0.66	1.55	11.13
1000G	3	124732842	C	A	Negative	Intronic	-	3'	-8	90.1041	92.386	9.56363	10.3004	0.889591	0.974012	88.8	90.729	10.1119	11.2222	0	0	0	0	0	0	-2.51	-2.06	-0.85	0.54
1000G	3	124738107	C	T	Negative	Exonic	-	5'	-2	74.5408	83.5016	8.49226	9.09532	0.737816	0.94721	83.406	88.262	0	0	0	0	0	0	0	0	-3	-0.18	0.03	4.19
1000G	3	124746049	A	G	Negative	Exonic	-	5'	-1	83.0226	82.3266	7.82589	9.29758	0.983181	0.988493	87.972	87.827	2.41387	2.95465	0	0	0	0	0	0	-1.95	0.53	1.42	10.69
1000G	3	126142163	C	T	Negative	Intronic	+	3'	-5	87.0537	90.5993	11.9295	12.8442	0.989577	0.99141	93.353	94.247	12.2448	13.1356	0	0	0	0	0	0	0.59	0.49	0.87	8.54
1000G	3	126160601	C	T	Negative	Intronic	-	5'	7	90.3087	90.3087	9.21919	9.21919	0.9028	0.973905	96.505	96.505	9.42772	9.40222	0	0	0	0	0	0	-1.92	-0.94	-0.32	2.46
1000G	3	128627021	A	G	Negative	Intronic	+	3'	-7	76.1671	76.1003	3.09101	3.05573	0.562196	0.589824	88.215	88.169	5.56845	6.0898	0.571	0.573	0	0	0	0	0.01	-0.12	1.53	11.05
1000G	3	128755814	T	C	Negative	Intronic	+	3'	-6	90.3727	88.2695	9.3976	10.9648	0.993296	0.992774	96.483	97.136	10.9155	12.259	0.89	0.904	1	1	0	0	0.5	-0.35	0.31	5.66
1000G	3	128971113	T	C	Negative	Intronic	+	3'	-11	86.9325	83.1211	7.77851	6.90228	0.984582	0.973953	85.498	83.65	5.79322	4.15076	0	0	0	0	0	0	0.17	-0.37	-0.2	3.02
1000G	3	129251263	C	T	Negative	Intronic	+	5'	4	81.1412	81.7529	9.40233	8.97797	0.956112	0.941033	87.502	87.502	10.6799	9.74821	0.906	0.867	1	0.99	0	0	-0.47	-0.98	-1.23	0.06
HGMD	3	129251615	G	A	Positive	Exonic	+	5'	-1	72.1564	60.0203	5.39742	0	0.739691	0.029664	78.023	67.445	9.5919	3.73492	0	0	0.82	0	0.899	0	2.62	0.56	2.56	14.53
1000G	3	129279570	T	C	Negative	Intronic	-	3'	-4	87.3298	87.3298	9.84263	9.96092	0.960539	0.955586	90.499	90.429	8.78173	9.06472	0	0	0	0	0	0	-0.46	-1.77	-0.05	3.76
1000G	3	130104206	A	G	Negative	Exonic	+	5'	-2	93.9148	84.954	10.2181	9.04032	0.998698	0.997129	96.871	92.015	3.81758	0.752871	0	0	0.99	0.97	0	0	0.05	0.46	0.4	6.16
1000G	3	130107975	A	G	Negative	Exonic	+	5'	-3	91.1822	88.4342	11.0134	10.3553	0.995789	0.995377	94.295	93.489	2.44752	1.51008	0	0	0.63	0.79	0	0	0.86	0.53	0.42	6.29
1000G	3	130286886	T	C	Negative	Intronic	+	3'	-5	91.2958	87.7502	7.31581	6.31559	0.877682	0.800181	90.195	89.301	2.12104	2.8627	0	0	0.93	0.96	0	0	-0.63	-1.26	-0.49	1.75
1000G	3	132196816	A	T	Negative	Intronic	+	3'	-9	82.5067	88.1163	9.57381	10.2532	0.805695	0.964438	80.506	83.724	4.85968	6.59721	0	0	0	0	0	0	0.41	-0.38	1.66	11.52
1000G	3	132235344	A	T	Negative	Intronic	+	5'	4	73.321	63.1474	5.98352	3.84494	0.373975	0.026049	79.939	71.135	0	0	0	0	0.35	0	0	0	0.14	0.46	2.37	13.89
1000G	3	133331230	C	T	Negative	Intronic	-	5'	3	85.464	89.8263	6.99123	9.80181	0.934533	0.992266	88.9524	100	5.05868	9.59864	0	0	0	0	0	0	0.67	0.66	1.78	11.92
1000G	3	134278270	C	T	Negative	Exonic	+	5'	-2	71.7653	72.1684	7.88166	5.52661	0.630211	0.404313	82.531	82.531	2.43248	0	0	0	0.67	0	0	0	-0.74	-0.14	1.98	12.56
1000G	3	134920306	C	T	Negative	Intronic	+	3'	-10	84.713	87.9957	8.2222	8.6374	0.649145	0.694071	86.808	87.516	9.35175	8.87315	0	0	0	0	0	0	1.47	0.56	1.35	10.42
DBASS	3	136002788	A	G	Positive	Exonic	+	5'	-2	94.3644	85.4037	10.5671	9.20665	0.998645	0.994417	96.71	91.854	6.0978	0	0.942	0	1	0.94	0.995	0.975	2.1	0.53	2.66	14.85
1000G	3	138433568	C	T	Negative	Intronic	-	3'	-7	90.4686	90.4686	10.7155	10.1771	0.976081	0.969233	91.165	91.211	6.82291	6.92428	0	0	0	0	0	0	-1.83	-1.14	-0.17	3.16
1000G	3	139173565	A	G	Negative	Intronic	-	5'	6	91.4889	85.7103	10.6458	8.69415	0.995815	0.997273	95.249	93.075	9.72781	7.35882	0	0	0	0	0	0	0.33	0.46	1.62	11.37
1000G	3	141326602	T	C	Negative	Exonic	+	5'	-1	87.0783	86.3823	8.62318	10.7352	0.976357	0.989689	88.177	88.032	1.22556	1.76634	0	0	0.93	0.97	0	0	0.44	0.48	1.64	11.44
1000G	3	141625999	G	C	Negative	Intronic	+	3'	-10	90.2268	90.2268	11.4144	12.1226	0.997512	0.998435	83.492	85.864	8.40633	10.0205	0	0	0	0	0	0	0.12	-0.12	3.35	17.29
1000G	3	141626123	A	G	Negative	Intronic	+	5'	7	82.0199	82.0199	9.53779	9.53779	0.968064	0.964927	86.873	86.873	2.09095	1.52535	0	0	0.93	0.83	0	0	-0.53	-0.69	-0.22	2.94
SDisease	3	142183931	C	T	Positive	Intronic	-	5'	8	74.7183	74.7183	4.93661	4.93661	0.505082	0.242232	83.748	83.748	0	0	0	0	0	0	0	0	-0.88	-1.63	1.24	10.04
1000G	3	147121751	C	T	Negative	Exonic	-	5'	-1	95.331	83.1949	10.4737	8.39958	0.996987	0.981431	97.886	87.308	4.96099	1.75278	0	0	0	0	0	0	2.66	0.66	1.89	12.27
1000G	3	150280445	C	G	Negative	Exonic	+	5'	-3	79.3529	76.2982	8.77984	8.00681	0.982577	0.982316	84.671	82.911	2.35062	0	0	0	0.62	0.7	0	0	2.78	0.59	2.23	13.4
1000G	3	150384807	T	G	Negative	Intronic	-	3'	-5	87.0305	87.321	7.86355	7.96835	0.46154	0.734143	89.5	92.164	4.84478	5.80836	0	0	0	0	0	0	-0.2	-0.73	-0.44	1.94
1000G	3	150403749	T	C	Negative	Intronic	-	5'	4	91.6164	81.5358	10.0647	8.23527	0.997186	0.553301	95.904	87.564	0	0	0	0	0	0	0	0	1	0.53	2.26	13.51
1000G	3	151073033	T	C	Negative	Intronic	+	5'	6	84.7545	84.7545	10.6164	10.6164	0.993402	0.993402	84.82	84.82	0	0	0	0	0	0	0	0	0.03	-0.12	2.25	13.47
1000G	3	155623942	T	C	Negative	Intronic	+	3'	-7	87.1838	85.6732	7.57653	6.98339	0.898557	0.852763	81.472	81.891	1.11554	0	0	0	0	0	0	0	0.08	-2.55	0.24	5.3
1000G	3	156009925	C	T	Negative	Intronic	+	5'	8	93.2321	93.2321	9.36351	9.36351	0.991231	0.991231	87.156	87.156	4.29188	4.2718	0	0	0	0	0	0	-0.59	-0.38	0.57	7.07
1000G	3	156262232	C	G	Negative	Intronic	-	3'	-4	83.5547	83.5547	8.95974	9.30715	0.736319	0.818249	80.501	81.125	3.65555	4.63231	0	0	0	0	0	0	-0.87	-2.13	-0.32	2.5
1000G	3	160967354	G	A	Negative	Intronic	+	5'	6	61.9224	61.6123	0.0758888	0	0.002717	0.003696	71.271	70.869	0	0	0	0	0	0	0	0	-1.15	-2.85	-0.79	0.7
1000G	3	169486144	A	G	Negative	Intronic	-	3'	-6	0	0	0	0	0	0	0	0	3.84662	3.45563	0	0	0	0	0	0	-0.15	-1.16	-1.3	0.04
1000G	3	175189417	G	A	Negative	Intronic	+	3'	-10	99.1575	99.1575	10.4673	11.0073	0.993117	0.991313	91.652	91.537	7.38975	6.65046	0	0	0	0	0	0	-4.38	-3.14	-1.25	0.05
1000G	3	176756230	G	A	Negative	Intronic	-	3'	-8	91.0576	92.8675	10.6221	10.5449	0.905422	0.925961	89.027	88.415	6.72516	6.46966	0	0	0	0	0	0	-0.31	-1.63	0.07	4.4
1000G	3	176765269	T	C	Negative	Intronic	-	5'	5	79.0307	91.1822	6.40685	11.0134	0.896806	0.996269	82.13	94.295	0	0	0	0	0	0	0	0	-0.47	-0.25	0.83	8.33
1000G	3	179424862	A	G	Negative	Exonic	+	5'	-3	90.0021	87.2541	8.68007	7.65636	0.979928	0.960012	95.551	94.745	5.68172	4.81213	0	0	0.86	0.86	0	0	-0.13	-0.32	1.68	11.56
1000G	3	182587126	G	A	Negative	Intronic	+	5'	7	82.9985	82.9985	9.27414	9.27414	0.98187	0.988495	92.109	92.109	0.510383	0.784338	0	0	0.7	0.82	0	0	-0.32	-0.15	0.36	5.98
SDisease	3	182743595	T	C	Positive	Intronic	-	3'	-3	81.7947	80.94	7.17897	0	0.843219	0.317225	83.511	82.604	6.39595	0	0	0	0	0	0	0	0.29	0.46	-0.71	0.93
HGMD	3	182755006	C	G	Positive	Exonic	-	5'	-1	75.9898	62.6787	6.62793	1.30599	0.52964	0.019767	83.558	72.545	4.04307	0	0	0	0	0	0	0	2.82	0.56	2.74	15.11
1000G	3	183699516	T	C	Negative	Exonic	-	5'	-2	83.1949	74.2342	8.39958	7.35828	0.928503	0.881816	87.308	82.452	0	0	0	0	0	0	0	0	1.01	0.53	2.21	13.36
1000G	3	183896641	T	C	Negative	Intronic	+	3'	-4	91.5957	91.5957	9.66763	10.5222	0.992129	0.989922	95.811	96.471	7.13107	7.79054	0.955	0.959	1	1	0	0	-0.37	-0.26	1.51	11
1000G	3	183907032	G	C	Negative	Intronic	+	3'	-11	88.5928	88.5928	8.84342	8.68401	0.935889	0.966258	84.684	86.495	3.32805	4.38015	0	0	0	0	0	0	0.21	-0.35	0.44	6.41
1000G	3	183957467	G	T	Negative	Intronic	+	3'	-10	88.2985	91.4229	11.4988	12.4902	0.980581	0.993546	93.652	96.732	10.6283	12.9481	0	0	0	0	0	0	0.02	-0.31	-1.46	0.02
1000G	3	184293610	T	C	Negative	Intronic	+	3'	-8	82.6853	80.8755	11.4272	10.9525	0.951921	0.964194	89.903	90.515	12.3711	12.1878	0	0	0	0	0	0	-0.35	-0.26	0.97	8.95
HGMD	3	189611995	G	T	Positive	Exonic	+	3'	1	82.0135	75.7692	6.97894	4.94675	0.438954	0.080573	87.066	82.77	12.4496	10.3205	0	0	0.87	0.19	0.997	0.989	2.94	0.65	3.47	17.78
1000G	3	190999872	G	A	Negative	Intronic	-	5'	4	88.908	89.5197	10.7461	9.78772	0.998569	0.997768	90.241	90.241	2.58168	1.65	0	0	0	0	0	0	-0.12	-0.14	-0.55	1.5
1000G	3	191093384	A	G	Negative	Intronic	+	5'	6	82.2784	82.5885	8.55262	9.42864	0.877157	0.871397	85.347	85.749	4.64985	4.418	0	0	0.37	0	0	0	-0.44	0.53	-0.76	0.79
1000G	3	193174782	T	C	Negative	Intronic	-	5'	7	79.9438	79.9438	6.84237	6.84237	0.470176	0.470237	86.171	86.171	2.38975	2.41489	0	0	0	0	0	0	-0.66	-0.3	-0.09	3.58
HGMD	3	193355853	A	G	Positive	Exonic	+	5'	-2	94.3644	85.4037	10.5671	9.20665	0.999094	0.997538	96.71	91.854	6.92857	3.86385	0	0	0.89	0.82	0.995	0.975	2.09	0.48	5.3	34
HGMD	3	193355854	G	A	Positive	Exonic	+	5'	-1	94.3644	82.2284	10.5671	6.91262	0.999094	0.993535	96.71	86.132	6.92857	2.8538	0	0	0.89	0.75	0.995	0.945	2.58	0.59	3.13	16.45
HGMD	3	193360838	G	A	Positive	Exonic	+	5'	-1	91.9265	79.7905	10.2844	6.38129	0.997129	0.914076	96.306	85.728	0	0	0	0	0.86	0.71	0.978	0	2.58	0.56	2.64	14.78
SDisease	3	193360843	G	C	Positive	Intronic	+	5'	5	91.9265	79.2306	10.2844	9.64788	0.997129	0.910545	96.306	84.293	0	0	0	0	0.86	0.81	0.978	0	0.28	-0.25	0.34	5.84
SDisease	3	193361238	G	C	Positive	Intronic	+	5'	5	87.0783	74.3823	8.62318	5.91354	0.989954	0.698277	88.177	76.164	0	0	0	0	0.83	0	0.981	0	2.74	0.66	2.64	14.78
HGMD	3	193363413	A	G	Positive	Exonic	+	5'	-2	83.7411	74.7803	9.54919	7.46807	0.992878	0.825574	88.067	83.211	0	0	0	0	0.67	0.44	0.91	0	2.29	0.53	2.89	15.63
HGMD	3	193365923	G	C	Positive	Exonic	+	5'	-1	73.3176	60.0065	5.9731	0	0.734673	0.058431	80.491	69.478	0	0	0	0	0.81	0	0.94	0	2.81	0.47	2.51	14.36
HGMD	3	193365923	G	T	Positive	Exonic	+	5'	-1	73.3176	60.7026	5.9731	0	0.734673	0.009703	80.491	69.623	0	0	0	0	0.81	0	0.94	0	2.81	0.47	2.57	14.57
HGMD	3	193372816	G	A	Positive	Exonic	+	5'	-1	82.0509	69.9149	4.36432	0	0.842284	0.025759	91.282	80.704	0	0	0	0	0.41	0	0	0	2.8	0.65	2.59	14.61
HGMD	3	193384178	G	C	Positive	Exonic	+	5'	-1	93.9148	80.6037	10.2181	7.35141	0.999095	0.993738	96.871	85.858	3.12282	0	0	0	0.82	0.6	0.985	0.823	2.68	0.56	4.8	27.1
1000G	3	194387300	C	T	Negative	Exonic	-	3'	2	85.0384	85.0384	6.91537	7.47553	0.236437	0.175465	84.449	84.278	3.92987	4.88708	0	0	0	0	0	0	0.64	0.66	2.26	13.52
1000G	3	195959924	T	C	Negative	Intronic	+	3'	-10	73.4815	70.1988	3.5293	2.97999	0.03981	0.031947	85.588	84.88	3.10703	2.33424	0	0	0	0	0	0	-0.08	-1.08	1.11	9.54
1000G	3	196547446	G	C	Negative	Intronic	+	5'	8	85.4037	85.4037	9.20665	9.20665	0.963336	0.985309	91.854	91.854	1.17496	0.666193	0.971	0.971	0	0	0	0	0.08	-0.12	-0.99	0.28
1000G	3	196742395	G	A	Negative	Intronic	-	3'	-8	81.5981	83.4079	6.49877	6.68598	0.883648	0.866541	89.03	88.418	6.2999	6.43635	0	0	0	0	0	0	0.56	0.56	2.03	12.76
1000G	3	197557635	C	T	Negative	Intronic	+	3'	-6	86.3268	88.43	2.72538	2.58548	0.118975	0.20734	87.868	87.215	0	0	0	0	0.2	0.19	0	0	-1.24	-1.91	-0.68	1.04
1000G	4	676992	C	T	Negative	Intronic	-	5'	7	83.6222	83.6222	7.93332	7.93332	0.976003	0.983883	92.224	92.224	5.25651	5.66663	0.95	0.95	0	0	0	0	0.22	-0.34	1.19	9.85
1000G	4	755210	A	G	Negative	Intronic	+	5'	6	78.9204	79.2306	8.10213	9.64788	0.875897	0.880922	83.891	84.293	5.57074	6.00675	0	0	0.91	0.91	0	0	-0.14	0.42	-0.29	2.62
1000G	4	786401	T	C	Negative	Intronic	-	3'	-5	81.4528	81.4528	6.12427	5.72771	0.524691	0.60647	89.519	89.451	5.52893	4.94429	0	0	0	0	0	0	0.34	-0.28	1.13	9.6
1000G	4	860146	A	G	Negative	Intronic	-	5'	6	86.9112	81.1326	10.2385	8.8368	0.996004	0.994782	93.162	90.988	12.5125	11.6824	0.72	0.36	0	0	0	0	-1.79	-1.05	0.04	4.23
1000G	4	946974	G	A	Negative	Intronic	+	3'	-4	91.3052	91.3052	10.1296	9.84974	0.908753	0.955285	95.773	95.843	13.0468	12.6437	0	0	1	0.98	0	0	-1.59	-1.63	-0.76	0.79
DBASS	4	994397	C	G	Positive	Intronic	+	3'	-3	87.5941	76.772	9.06648	0	0.88011	0.009644	92.691	82.395	9.11093	0	0.99	0	0.96	0.2	0.915	0	1.03	0.56	1.15	9.69
1000G	4	995459	C	T	Negative	Intronic	+	3'	-8	77.852	79.6619	3.25314	3.32365	0.865537	0.846335	87.162	86.55	4.41441	4.80295	0	0	0	0	0	0	-1	-1.18	-0.33	2.44
1000G	4	1729425	C	G	Negative	Intronic	+	3'	-10	75.9672	73.5255	1.78027	0.490062	0.126314	0.026441	77.85	75.478	0	0	0	0	0	0	0	0	0.04	-1.5	-1.41	0.02
1000G	4	1732695	G	C	Negative	Intronic	+	5'	6	94.6745	93.9148	10.5123	10.2181	0.996932	0.997384	97.112	96.871	10.8077	12.2954	0	0	1	1	0	0	0.08	-0.3	-0.29	2.59
1000G	4	2252980	T	G	Negative	Intronic	-	3'	-7	74.4234	75.6304	5.62425	8.16356	0.269911	0.617313	85.804	88.378	5.86696	9.77626	0	0	0	0	0	0	0.19	-0.29	-1.03	0.22
1000G	4	3180021	T	C	Negative	Intronic	+	3'	-4	93.4253	89.8797	8.8285	8.15483	0.989672	0.983416	87.447	86.553	2.39466	2.48722	0	0	0.82	0.82	0	0	0.42	-0.73	-0.08	3.61
1000G	4	3213875	T	C	Negative	Intronic	+	5'	6	74.9681	74.6649	5.73017	4.26878	0.904302	0.849081	80.951	81.255	0	0	0	0	0	0	0	0	0.36	0.5	2.04	12.77
1000G	4	3519762	A	G	Negative	Exonic	-	5'	-2	87.1266	86.7234	10.0978	10.8983	0.98144	0.991917	94.09	94.09	14.3058	15.5476	0	0	0	0	0	0	-2.68	-2.89	-0.43	2.01
1000G	4	3526786	C	T	Negative	Intronic	-	3'	-8	81.2081	81.2081	11.1099	10.2753	0.780285	0.708108	88.271	88.208	13.2738	12.7233	0	0	0	0	0	0	-3.19	-1.62	0.17	4.89
1000G	4	5747072	C	T	Negative	Intronic	+	5'	4	71.9307	72.5423	5.02226	2.42016	0.808393	0.551285	78.214	78.214	4.20313	0.473569	0	0	0.91	0.7	0	0	-1.33	0.56	-0.15	3.27
DBASS	4	5795449	G	T	Positive	Intronic	+	5'	5	74.2342	61.8414	7.35828	0	0.961305	0.008828	82.452	70.135	10.2434	0	0	0	0.95	0	0.994	0.851	1.44	0.66	2.24	13.44
1000G	4	5803669	T	C	Negative	Intronic	+	3'	-8	87.6892	85.8794	11.2754	11.905	0.978946	0.977379	93.398	94.01	17.0205	17.4183	0.9	0.906	0	0	0	0	-0.85	-0.22	0.01	4.05
1000G	4	7655855	C	T	Negative	Intronic	+	3'	-6	77.0362	79.1395	7.38788	8.88918	0.776782	0.838514	80.952	80.299	8.15005	8.65305	0	0	0.19	0.3	0	0	0.97	0.66	0.14	4.73
1000G	4	7716910	C	T	Negative	Exonic	+	3'	1	81.8617	81.376	8.88003	9.01746	0.966025	0.969015	89.885	89.749	10.3479	9.93826	0	0	0.97	0.96	0	0	-1.05	-0.9	-0.89	0.47
1000G	4	7731310	G	A	Negative	Intronic	+	3'	-4	83.4442	83.4442	10.0094	9.6926	0.948837	0.961231	95.751	95.821	6.6887	6.28557	0	0	0.96	1	0	0	-1.77	-0.85	-0.86	0.53
1000G	4	8217829	C	A	Negative	Intronic	+	3'	-9	81.7143	78.9051	8.24731	6.36786	0.263058	0.030722	89.365	87.333	2.38548	0	0	0	0	0	0	0	0.69	0.56	0.09	4.5
1000G	4	8221058	G	A	Negative	Intronic	+	3'	-4	84.8917	84.8917	10.5455	10.557	0.942804	0.946689	92.107	92.177	12.1046	11.8216	0	0	1	1	0	0	-1.25	0.56	-0.42	2.05
1000G	4	10573410	C	A	Negative	Intronic	-	3'	-8	87.4749	92.566	7.45836	8.10263	0.793457	0.909793	88.214	90.143	2.48823	2.99246	0	0	0	0	0	0	-0.44	-0.3	-0.47	1.83
1000G	4	13615293	C	A	Negative	Intronic	-	3'	-8	80.9595	83.2414	7.45382	8.58441	0.503183	0.868511	81.771	83.7	7.0638	9.43225	0	0	0	0	0	0	-0.3	-0.34	1.06	9.35
HGMD	4	15538697	C	T	Positive	Exonic	+	5'	-3	73.3279	69.1999	3.83516	0.326272	0.287878	0.029691	79.458	77.477	0	0	0	0	0	0	0	0	2.5	0.66	2.24	13.44
1000G	4	15568992	T	C	Negative	Intronic	+	3'	-8	82.1807	80.3708	7.63214	7.39169	0.779542	0.765075	84.044	84.656	8.12347	7.70933	0	0	0	0	0	0	-0.18	-0.97	-1.04	0.2
SDisease	4	15570913	C	A	Positive	Intronic	+	3'	-3	87.8308	77.8634	8.77758	5.30513	0.77777	0.143105	89.404	80.015	5.95437	0	0	0	0.78	0	0.978	0	2.64	0.56	0.54	6.93
1000G	4	15717321	G	A	Negative	Intronic	+	3'	-9	71.5352	71.2795	1.05212	1.02159	0.006071	0.006339	82.102	81.983	0	0	0	0	0	0	0	0	0.76	0.66	2.24	13.44
1000G	4	17818885	T	C	Negative	Exonic	+	3'	2	60.8926	60.8926	4.58267	3.58255	0.028349	0.007215	75.01	74.165	0	0	0	0	0	0	0	0	0.98	0.53	1.47	10.84
1000G	4	17841465	A	G	Negative	Intronic	+	5'	5	79.775	91.9265	8.26664	10.2844	0.734026	0.991985	84.141	96.306	0	0	0	0	0.36	0.67	0	0	1.01	0.53	0.92	8.75
1000G	4	20520993	T	C	Negative	Intronic	+	3'	-12	86.3799	83.0652	6.46711	5.79195	0.758326	0.664234	88.846	87.592	3.88407	3.20702	0	0	0	0	0	0	-1.47	-1.25	2.09	12.95
1000G	4	25363471	A	G	Negative	Intronic	+	3'	-10	90.6437	90.6437	9.44085	9.37341	0.995817	0.995951	84.835	84.95	6.83691	5.49853	0	0	0	0	0	0	-0.25	-0.32	0.2	5.09
1000G	4	25760693	A	G	Negative	Intronic	-	3'	-3	83.1807	89.3574	6.96235	7.01393	0.904959	0.89779	82.437	90.119	3.33155	4.14133	0	0	0	0	0	0	-0.26	-0.25	1.47	10.87
1000G	4	26491111	A	G	Negative	Intronic	-	3'	-5	90.9356	87.39	11.3477	12.4285	0.984059	0.982894	94.521	93.627	12.7503	14.1196	0	0	0	0	0	0	-0.97	-0.44	0.3	5.63
1000G	4	38880046	T	C	Negative	Exonic	+	5'	-2	86.16	85.7569	9.44859	10.0978	0.996541	0.997609	92.914	92.914	6.14822	7.08902	0	0	0.67	0.79	0	0	-2.81	-0.32	-0.65	1.12
1000G	4	39216221	C	T	Negative	Exonic	+	3'	1	93.8116	93.3258	8.76702	8.44053	0.911066	0.918384	89.628	89.492	3.45758	3.08992	0	0	0.97	0.97	0	0	0.3	-0.22	1.85	12.16
1000G	4	42965159	A	C	Negative	Intronic	+	5'	8	87.9846	87.9846	9.65245	9.65245	0.996106	0.997055	93.383	93.383	3.07557	3.29723	0	0	0	0	0	0	-1.81	-2.67	-0.1	3.49
1000G	4	44626806	C	A	Negative	Intronic	-	3'	-7	84.1923	89.186	9.07731	10.0977	0.902119	0.979431	86.945	89.146	7.21148	9.4383	0	0	0	0	0	0	-0.09	0.65	0.12	4.65
1000G	4	48069725	G	A	Negative	Intronic	-	3'	-3	88.4097	82.2329	11.0467	10.7799	0.976491	0.983235	90.675	82.993	12.9931	11.9872	0.815	0.816	0	0	0	0	0.79	-0.29	0.31	5.69
1000G	4	48172266	G	A	Negative	Exonic	-	5'	-2	75.895	76.2982	9.06592	8.00681	0.954478	0.964051	82.911	82.911	2.73672	0	0	0	0	0	0	0	-0.45	-2.69	0.57	7.09
1000G	4	53729429	G	A	Negative	Intronic	+	3'	-6	82.4703	82.4703	7.03933	7.17828	0.31405	0.273174	83.411	83.478	7.45698	8.36458	0.981	0.962	0.19	0.19	0	0	0.67	-0.12	3.54	18.06
1000G	4	53740236	C	T	Negative	Intronic	-	3'	-8	81.9141	81.9141	8.77871	8.48903	0.917597	0.864678	81.865	81.802	9.96585	9.65905	0	0	0	0	0	0	0.08	-0.25	-1.42	0.02
SDisease	4	55524252	G	A	Positive	Intronic	+	5'	4	80.2281	90.3087	6.70762	9.21919	0.769473	0.961636	88.165	96.505	7.41071	11.7099	0.957	0.987	0	0	0	0	0.62	0.31	0.12	4.66
1000G	4	57516849	C	T	Negative	Exonic	-	5'	-1	89.5197	77.3836	9.78772	6.93316	0.997996	0.91486	90.241	79.663	3.82678	2.10086	0	0	0	0	0	0	2.01	0.65	1.31	10.3
1000G	4	62800554	G	A	Negative	Intronic	+	3'	-4	84.7828	84.7828	10.5957	10.6295	0.957863	0.972061	84.341	84.411	10.7566	10.1535	0	0	0.85	0.9	0	0	-1.06	-2.49	-1.72	0.01
1000G	4	62845490	A	G	Negative	Exonic	+	5'	-1	73.1712	85.3072	5.34377	8.79598	0.88661	0.997097	82.497	93.075	2.90326	6.12344	0	0	0.91	1	0	0	-0.56	-0.69	-0.23	2.91
1000G	4	68396525	G	C	Negative	Intronic	-	5'	8	80.0438	80.0438	8.07704	8.07704	0.712707	0.447444	86.635	86.635	0.498119	0	0	0	0	0	0	0	0.21	-0.12	0.42	6.3
1000G	4	68441091	T	C	Negative	Intronic	+	3'	-12	90.7055	87.3908	8.90859	9.24046	0.948624	0.928553	90.044	88.79	10.0424	9.78787	0	0	0	0	0	0	0.93	0.53	1.17	9.75
1000G	4	68534392	C	T	Negative	Exonic	-	3'	1	86.2077	82.2968	5.45395	4.28111	0.839582	0.746554	85.291	82.161	1.11797	0	0	0	0	0	0	0	1.33	0.66	2.62	14.72
1000G	4	68995529	C	T	Negative	Exonic	-	5'	-2	77.7282	86.6889	9.92994	10.1551	0.994232	0.995416	84.13	88.986	7.75269	8.77164	0	0	0	0	0	0	0.1	-0.13	1.52	11.04
1000G	4	69343353	A	G	Negative	Intronic	+	5'	7	81.0413	81.0413	8.27203	8.27203	0.974247	0.935833	90.962	90.962	3.95144	4.26082	0	0	0.93	0.93	0	0	0.33	-0.39	-0.22	2.94
HGMD	4	74283385	A	G	Positive	Exonic	+	5'	-2	78.8946	69.9338	5.55842	5.83957	0.964484	0.742137	85.991	81.135	0	0	0	0	0.52	0.35	0	0	0.36	-0.34	1.52	11.03
1000G	4	74302071	T	A	Negative	Intronic	+	5'	7	86.1807	86.1807	6.94726	6.94726	0.701006	0.953435	94.524	94.524	0.853644	1.744	0	0	0.62	0.67	0	0	1.04	0.53	1.28	10.18
1000G	4	74302870	T	C	Negative	Intronic	+	3'	-7	91.6038	90.0931	6.27838	6.51142	0.969848	0.952615	91.671	92.09	0	0	0	0	0	0	0	0	0.1	-0.46	1.46	10.84
1000G	4	74310844	A	G	Negative	Intronic	+	5'	5	66.4519	78.6034	0	5.50481	0.012843	0.61607	78.126	90.291	0	0	0	0	0	0	0	0	-0.12	0.48	0.96	8.91
1000G	4	75673363	G	A	Negative	Intronic	-	3'	-4	70.4258	70.4258	1.59106	1.85201	0.006958	0.014022	76.673	76.013	0	0	0	0	0	0	0	0	-0.19	-0.27	0.43	6.36
1000G	4	76836137	A	G	Negative	Exonic	-	3'	2	81.1602	81.1602	6.62361	5.54517	0.37641	0.09798	83.118	82.273	3.50787	3.16162	0	0	0	0	0	0	-1.18	-1.09	2.02	12.72
1000G	4	77039352	A	G	Negative	Intronic	-	3'	-5	92.2749	88.7293	6.24174	5.98	0.923769	0.906862	84.055	83.161	4.22889	4.26801	0	0	0	0	0	0	-0.69	-0.47	1.3	10.25
1000G	4	78870940	T	A	Negative	Intronic	+	3'	-11	92.9089	90.0141	9.16059	8.221	0.97603	0.860929	90.43	86.514	5.50212	5.53409	0	0	0	0	0	0	-0.43	-1.45	0.57	7.09
1000G	4	79420864	T	C	Negative	Intronic	+	3'	-11	74.7409	70.639	4.50999	3.48508	0.53011	0.449659	78.184	76.336	6.36931	4.4005	0	0	0	0	0	0	-0.18	-1.09	0.55	6.97
1000G	4	79420869	C	T	Negative	Intronic	+	3'	-6	74.7409	76.8441	4.50999	3.80276	0.53011	0.698963	78.184	77.531	6.36931	5.55792	0	0	0.76	0.85	0	0	0.12	-0.14	-0.81	0.65
1000G	4	79420870	C	G	Negative	Intronic	+	3'	-5	74.7409	71.5904	4.50999	1.07109	0.53011	0.098933	78.184	75.452	6.36931	3.389	0	0	0.76	0.34	0	0	1.5	0.66	-0.27	2.68
1000G	4	79531202	C	T	Negative	Intronic	+	3'	-8	92.3715	92.4688	6.49533	6.28354	0.977971	0.980589	89.249	88.637	10.1485	9.59032	0	0	0	0	0	0	0.61	0.59	0.8	8.2
1000G	4	79845007	C	A	Negative	Intronic	-	5'	4	89.9194	89.8263	10.2802	9.80181	0.994991	0.997919	91.659	91.195	2.78925	2.89744	0	0	0	0	0	0	-0.54	-0.22	-0.1	3.5
HGMD	4	80905032	C	T	Positive	Exonic	-	5'	-1	76.9891	64.853	6.35803	0	0.741714	0.011423	84.875	74.297	0	0	0	0	0	0	0	0	2.75	0.47	1.93	12.4
1000G	4	82366788	C	T	Negative	Intronic	-	3'	-6	82.3463	82.3463	6.78314	6.16351	0.833668	0.820329	79.569	79.636	4.66325	4.33361	0	0	0	0	0	0	-5.82	-2.15	-1.34	0.03
1000G	4	84380955	G	T	Negative	Intronic	+	5'	5	89.8263	77.4336	9.80181	7.51416	0.995603	0.522533	91.195	78.878	1.1265	0	0	0	0.41	0	0	0	-0.05	-0.51	-0.83	0.6
SDisease	4	88533251	T	G	Positive	Intronic	+	3'	-6	92.2494	86.3623	5.50193	4.81908	0.965295	0.743077	89.614	86.782	3.27438	2.17103	0	0	0	0	0.989	0.977	0.28	0.38	-0.57	1.44
HGMD	4	88967794	G	T	Positive	Exonic	+	3'	1	91.757	85.5127	9.35488	7.28177	0.915135	0.694973	90.005	85.709	6.16278	3.6471	0	0	0.33	0	0.998	0.992	2.67	0.59	2.92	15.73
DBASS	4	88977424	G	A	Positive	Intronic	+	5'	5	83.257	71.1054	6.69345	0	0.981923	0.134959	87.15	74.985	0	0	0	0	0.93	0	0	0	2.49	0.59	2.85	15.5
1000G	4	99027218	T	C	Negative	Intronic	-	3'	-3	80.1017	79.2471	5.39435	0	0.041807	0.000485	80.92	80.013	0	0	0	0	0	0	0	0	2.11	0.45	1.91	12.35
1000G	4	99993869	G	T	Negative	Intronic	-	3'	-7	84.899	81.4086	9.9155	9.57493	0.96456	0.899468	82.546	79.972	3.83309	2.14116	0	0	0	0	0	0	0.63	-0.27	1.39	10.57
1000G	4	100356179	C	T	Negative	Intronic	-	5'	5	87.9846	75.833	9.65245	4.46085	0.994056	0.564849	93.383	81.218	0.558542	0	0	0	0	0	0	0	0.06	0.61	-0.37	2.26
HGMD	4	100510907	G	A	Positive	Exonic	+	5'	-1	73.7673	61.6312	7.81934	1.16128	0.944194	0.168385	77.118	66.54	0	0	0	0	0.7	0	0.864	0	2.52	0.66	2.57	14.55
HGMD	4	100512808	G	T	Positive	Exonic	+	3'	1	86.8744	80.6302	7.50337	4.63421	0.951941	0.751022	84.016	79.72	1.02246	0	0	0	0	0	0.995	0.982	1.57	0.66	4.15	21.4
HGMD	4	100532610	G	A	Positive	Exonic	+	5'	-1	87.304	75.168	8.6264	4.44565	0.982896	0.517631	87.986	77.408	1.4358	0	0	0	0.77	0	0.935	0	2.65	0.66	0.9	8.67
1000G	4	104063071	C	T	Negative	Intronic	-	3'	-6	71.4346	71.4346	1.31659	1.75967	0.001481	0.001162	74.904	74.971	2.51503	2.45283	0	0	0	0	0	0	0.12	-0.31	-1.17	0.09
1000G	4	107246136	C	A	Negative	Intronic	+	3'	-6	91.1289	91.0156	10.6003	8.67155	0.980385	0.895546	90.383	86.965	9.17376	6.5969	0	0	0.97	0.93	0	0	0.18	-1.53	-1.09	0.15
HGMD	4	110681679	C	T	Positive	Exonic	-	5'	-1	71.6826	59.5465	7.06725	0	0.736795	0.007737	76.366	65.788	0	0	0	0	0	0	0	0	2.55	0.66	4.64	25.5
1000G	4	110758769	A	G	Negative	Intronic	+	5'	8	94.3644	94.3644	10.5671	10.5671	0.997405	0.996538	96.71	96.71	7.1326	6.31514	0	0	0	0	0	0	-0.51	-0.35	0.59	7.2
1000G	4	113468564	C	T	Negative	Exonic	-	3'	1	79.0555	75.1447	11.0219	9.89486	0.966458	0.923533	83.238	80.108	3.82189	2.69213	0	0	0	0	0	0	1.51	0.66	4.28	22.4
1000G	4	119736598	C	T	Negative	Intronic	-	5'	8	85.7138	85.7138	9.16003	9.16003	0.995481	0.994969	92.256	92.256	6.71236	6.26417	0.763	0.764	0	0	0	0	-0.35	-0.98	-0.05	3.77
1000G	4	120177522	G	T	Negative	Intronic	+	5'	8	90.3087	90.3087	9.21919	9.21919	0.877444	0.87111	96.505	96.505	5.99944	4.9947	0	0	0	0	0	0	-0.05	0.56	0.05	4.3
1000G	4	120982135	G	T	Negative	Intronic	-	3'	-3	92.4441	82.4767	7.36378	3.89117	0.82542	0.172975	89.242	79.853	5.49626	2.88281	0	0	0	0	0	0	-0.66	-0.25	1.78	11.91
1000G	4	122137662	T	G	Negative	Intronic	-	3'	-7	81.9717	81.9717	8.48854	8.48854	0.800378	0.800378	84.393	84.393	10.229	11.9209	0	0	0	0	0	0	-0.16	-0.17	-0.64	1.17
HGMD	4	122782660	T	C	Positive	Exonic	-	5'	-2	73.0833	64.1225	3.24865	3.29971	0.880693	0.294772	78.346	73.49	0	0	0	0	0	0	0	0	2.07	0.48	4.24	22.1
1000G	4	123280703	T	C	Negative	Intronic	+	3'	-9	83.7552	81.0433	6.64162	7.01464	0.886144	0.832028	86.108	84.922	4.81897	4.3848	0	0	0	0	0	0	1.07	0.53	2.31	13.68
1000G	4	123949556	G	A	Negative	Intronic	+	5'	6	84.5939	84.2838	8.7553	9.45172	0.946031	0.945376	88.772	88.37	2.28212	2.61326	0	0	0.5	0.49	0	0	-2.71	-1.4	-1.06	0.18
1000G	4	126397321	C	T	Negative	Intronic	+	3'	-5	84.3253	87.8709	10.2236	10.7158	0.992681	0.993298	84.532	85.426	9.26129	9.29771	0	0	0.77	0.77	0	0	-0.24	-0.31	-0.27	2.71
1000G	4	142640637	A	G	Negative	Intronic	+	5'	8	0	0	0	0	0	0	0	0	0	0	0	0	0	0	0	0	0.21	0.45	1.66	11.51
DBASS	4	144920608	A	C	Positive	Intronic	-	3'	-6	91.1855	85.5541	6.59021	4.13175	0.985568	0.842591	86.824	83.992	1.29306	0	0	0	0	0	0	0	1.18	0.25	0.29	5.6
HGMD	4	145040839	C	T	Positive	Exonic	-	5'	-1	80.9121	68.7761	9.20084	5.80322	0.993695	0.680574	86.445	75.867	3.95406	0	0	0	0	0	0	0	-0.95	-1.27	0.7	7.76
HGMD	4	146567308	G	A	Positive	Exonic	+	5'	-1	82.9985	70.8625	9.27414	5.79242	0.964363	0.362271	92.109	81.531	0.515836	0	0	0	0.93	0.7	0	0	2.48	0.65	5.16	32
HGMD	4	149075702	C	A	Positive	Exonic	-	5'	-1	84.5905	71.9755	9.78584	1.8122	0.948956	0.28068	89.324	78.456	0	0	0	0	0	0	0	0	1.51	0.66	11.58	45
1000G	4	152681952	A	G	Negative	Intronic	-	5'	7	62.3876	62.3876	3.06644	3.06644	0.026812	0.051369	70.894	70.894	0	0	0	0	0	0	0	0	-0.62	0.53	-1.29	0.04
1000G	4	153564332	A	G	Negative	Intronic	-	3'	-7	81.0695	79.5589	9.68941	9.33221	0.932497	0.898902	81.677	82.096	4.30911	4.08735	0	0	0	0	0	0	1.05	0.45	1.37	10.5
1000G	4	153882002	T	C	Negative	Intronic	+	5'	6	95.331	89.5524	10.4737	9.59704	0.996901	0.995498	97.886	95.712	0	0	0	0	0.67	0.67	0	0	0.41	0.5	0.76	8.02
1000G	4	154633734	G	C	Negative	Intronic	-	3'	-6	0	0	0	0	0.003663	0.000238	78.385	74.9	0	0	0	0	0	0	0	0	1.58	0.66	0.77	8.07
1000G	4	154709480	G	A	Negative	Intronic	-	5'	6	93.9148	99.6933	10.2181	10.9984	0.997458	0.99801	96.871	99.045	13.5398	14.2111	0.999	0.999	0	0	0	0	1.41	0.66	0.48	6.6
1000G	4	155407680	A	G	Negative	Intronic	-	3'	-8	91.6164	91.6164	10.0647	10.0647	0.998252	0.998252	95.904	95.904	7.38968	7.33151	0	0	0	0	0	0	-0.42	-0.22	-0.63	1.22
1000G	4	156273742	A	C	Negative	Intronic	-	5'	6	81.4083	76.3895	8.36849	6.35374	0.869107	0.282831	86.909	84.976	1.32328	0	0	0	0	0	0	0	0.88	-0.41	1.33	10.35
1000G	4	156276317	A	G	Negative	Intronic	-	3'	-5	90.7817	87.2361	11.0373	10.1042	0.991456	0.987042	86.65	85.756	7.6863	7.40019	0	0	0	0	0	0	-0.51	-0.93	0.09	4.5
1000G	4	156787340	G	A	Negative	Exonic	-	5'	-2	86.4167	86.8199	11.4533	10.1256	0.994102	0.992114	93.136	93.136	4.80606	3.14993	0	0	0	0	0	0	0.41	-1.67	-0.05	3.75
1000G	4	156847230	A	G	Negative	Intronic	-	3'	-8	90.4084	88.8005	12.2072	12.5186	0.995947	0.996387	90.154	90.766	10.8953	11.1367	0	0	0	0	0	0	-2.19	-2.68	-1.31	0.04
1000G	4	159158677	G	A	Negative	Exonic	+	3'	1	82.3895	78.4786	3.87603	1.64024	0.126619	0.043039	80.963	77.833	0	0	0	0	0	0	0	0	1.45	0.59	2.12	13.06
1000G	4	169172098	C	T	Negative	Intronic	-	5'	7	80.6519	80.6519	8.09891	8.09891	0.943886	0.981877	85.849	85.849	0	0	0	0	0	0	0	0	-0.62	-1.67	-0.33	2.42
1000G	4	169292759	T	C	Negative	Intronic	-	5'	4	86.9112	76.8306	10.2385	6.85751	0.995723	0.875368	93.162	84.822	0.732721	0	0	0	0	0	0	0	-1.14	-1.28	-0.54	1.54
1000G	4	169317279	C	T	Negative	Intronic	-	3'	-4	0	76.0452	3.03984	5.74996	0.06285	0.114669	74.158	74.228	0	0	0	0	0	0	0	0	-1.97	-0.75	-1.56	0.02
1000G	4	169341537	T	A	Negative	Intronic	-	3'	-6	81.4602	87.0916	7.05971	9.03495	0.501595	0.924956	82.26	85.025	5.44735	6.65949	0	0	0	0	0	0	1.28	0.38	0.42	6.26
1000G	4	169348476	G	A	Negative	Intronic	-	3'	-3	0	0	4.98625	3.779	0.157312	0.201289	80.834	73.152	0	0	0	0	0	0	0	0	0.39	0.47	-0.01	3.97
1000G	4	177113779	T	C	Negative	Exonic	-	5'	-2	100	91.0392	10.8583	10.7488	0.998579	0.997004	99.999	95.143	5.46962	2.82606	0	0	0	0	0	0	0.98	-0.37	1.85	12.16
1000G	4	183674597	A	C	Negative	Intronic	+	3'	-6	84.3637	87.9673	9.25144	10.3568	0.452962	0.88643	87.047	90.465	4.93837	5.89166	0	0	0.96	0.97	0	0	0.17	0.53	-1.28	0.04
1000G	4	185631338	A	G	Negative	Intronic	-	3'	-4	80.426	80.426	7.93255	7.32384	0.356947	0.280204	78.278	78.938	5.83312	5.92568	0	0	0	0	0	0	-0.15	-0.13	2.05	12.82
1000G	4	185709891	A	G	Negative	Intronic	-	3'	-6	91.5675	89.4643	10.1972	10.8494	0.994374	0.993806	84.602	85.255	12.2116	12.5021	0.985	0	0	0	0	0	-0.3	-2.65	0.09	4.51
HGMD	4	187115766	G	A	Positive	Exonic	+	5'	-1	82.5023	70.3663	7.07454	2.84724	0.857906	0.029692	88.74	78.162	0	0	0.92	0	0.93	0	0	0	1.19	0.56	1.15	9.7
1000G	4	187122304	C	T	Negative	Intronic	+	3'	-7	81.1652	82.6758	7.92911	8.01626	0.320218	0.499511	83.835	83.416	3.86542	3.50866	0	0	0	0	0	0	0.36	-0.82	-1.05	0.19
HGMD	4	187194331	G	A	Positive	Exonic	+	5'	-1	82.7022	70.5661	9.63249	4.95245	0.995051	0.411103	91.154	80.576	0.67757	0	0	0	0.47	0	0.926	0	1.37	0.56	2.2	13.31
SDisease	4	187197053	A	G	Positive	Intronic	+	5'	3	74.5185	70.1561	6.19115	2.26263	0.980368	0.560398	81.6135	65.6359	0	0	0	0	0	0	0	0	2.05	0.53	1.2	9.87
HGMD	4	187201275	G	C	Positive	Exonic	+	5'	-1	82.0699	68.7588	7.82294	0	0.905586	0.237736	85.66	74.647	4.81712	0	0	0	0	0	0.82	0	2.83	0.64	1.38	10.56
HGMD	4	187201537	G	T	Positive	Exonic	+	5'	-3	79.0307	77.9573	6.94989	5.66114	0.86948	0.690685	85.487	85.266	0	0	0	0	0.51	0.38	0	0	0.35	0.66	-0.13	3.36
1000G	5	156180	G	A	Negative	Intronic	+	3'	-6	82.7717	82.7717	9.66059	9.58446	0.801534	0.797766	88.766	88.833	8.66424	8.75378	0	0	0.96	0.95	0	0	-4.69	-4.08	-1.31	0.04
1000G	5	1084074	G	A	Negative	Intronic	-	3'	-3	82.5407	76.364	7.67788	8.55519	0.8265	0.896125	90.178	82.496	12.6005	11.5769	0	0	0	0	0	0	0.08	0.48	0.04	4.2
1000G	5	1216900	G	A	Negative	Intronic	+	3'	-4	77.1969	77.1969	6.51661	6.02306	0.113007	0.10371	90.162	90.232	4.81382	4.41069	0	0	0.33	0.28	0	0	-2.17	-1.79	-0.81	0.66
1000G	5	1219611	G	C	Negative	Intronic	+	3'	-9	79.2711	79.8042	9.19131	11.2	0.737038	0.896875	89.083	90.996	4.57799	7.24656	0	0	0	0	0	0	-0.44	-0.49	-0.42	2.03
1000G	5	1321873	C	T	Negative	Intronic	-	5'	6	94.6745	94.3644	10.5123	10.5671	0.998539	0.998377	97.112	96.71	7.30757	6.64805	0	0	0	0	0	0	-1.31	-0.31	-0.19	3.08
1000G	5	1344458	G	A	Negative	Intronic	-	5'	8	84.5009	84.5009	9.2603	9.2603	0.969736	0.955239	88.308	88.308	1.34851	1.05506	0	0	0	0	0	0	-0.79	-2.74	-0.5	1.69
1000G	5	1467004	A	G	Negative	Exonic	-	3'	2	0	0	7.86943	6.6946	0.938295	0.865862	92.496	91.651	6.76542	5.84156	0	0	0	0	0	0	1.79	0.46	2.3	13.64
1000G	5	5200234	C	G	Negative	Intronic	+	3'	-11	78.3213	78.3213	11.2474	10.456	0.988393	0.979705	82.413	80.602	10.3631	9.31103	0	0	0	0	0	0	0.02	-0.18	0.17	4.93
1000G	5	5262766	G	A	Negative	Intronic	+	3'	-4	88.5716	88.5716	9.84247	9.40738	0.961015	0.978981	92.964	93.034	11.0961	10.4419	0	0	1	0.97	0	0	-0.49	-0.25	-1.14	0.11
SDisease	5	13708227	C	T	Positive	Intronic	-	5'	5	76.772	64.6204	7.99151	1.56738	0.966659	0.292134	79.663	67.498	5.97435	0	0	0	0	0	0	0	1.25	0.66	2.48	14.24
HGMD	5	13830135	C	T	Positive	Exonic	-	5'	-1	86.1635	74.0274	9.33191	4.33035	0.995916	0.908774	92.362	81.784	1.40526	0	0	0	0	0	0	0	2.71	0.66	4.83	27.4
1000G	5	13845107	A	G	Negative	Intronic	-	3'	-5	85.6848	82.1392	12.7357	11.724	0.996195	0.995966	89.081	88.187	9.93277	9.91426	0	0	0	0	0	0	-0.32	-0.74	-0.14	3.29
HGMD	5	13902162	C	G	Positive	Exonic	-	5'	-1	82.2129	68.9018	8.37568	0	0.529089	0.149646	84.545	73.532	2.86396	0	0	0	0	0	0	0	2.45	0.66	2.5	14.32
1000G	5	26886200	C	A	Negative	Intronic	-	3'	-8	82.599	87.7641	6.71283	8.11227	0.606281	0.841259	89.232	91.161	1.24857	3.35523	0	0	0	0	0	0	-0.21	-0.52	-0.54	1.56
1000G	5	32087228	C	T	Negative	Intronic	+	3'	-9	72.9819	75.6937	8.50064	9.07645	0.692142	0.795507	81.589	82.775	8.06102	8.78498	0	0	0	0	0	0	-0.26	-0.25	0.04	4.22
1000G	5	33649807	C	A	Negative	Intronic	-	3'	-5	85.9535	89.547	6.60861	8.70569	0.784792	0.948646	89.123	92.749	9.01126	12.6621	0.868	0.957	0	0	0	0	0.7	0.54	-0.04	3.8
1000G	5	35700598	T	C	Negative	Exonic	+	3'	1	76.4426	76.9284	7.77002	8.19851	0.706896	0.661724	77.61	77.746	1.26476	2.08913	0	0	0	0	0	0	-0.07	-1.55	-0.41	2.1
1000G	5	35753715	T	C	Negative	Intronic	+	3'	-11	99.2941	96.1973	10.8636	10.4566	0.98626	0.97186	94.667	92.819	11.9487	11.7065	0	0	0	0	0	0	-0.92	-0.42	0.37	6
1000G	5	35954588	C	T	Negative	Intronic	-	3'	-8	80.4854	80.4854	11.7074	12.101	0.971805	0.955616	90.201	90.138	12.3482	12.113	0.679	0.613	0	0	0	0	0.2	-0.47	-1.52	0.02
HGMD	5	37000990	G	A	Positive	Exonic	+	5'	-1	81.6684	69.5324	8.92197	1.86759	0.951609	0.33887	84.697	74.119	0	0	0	0	0.83	0	0.938	0	2.79	0.65	5.24	33
HGMD	5	37008725	G	T	Positive	Exonic	+	3'	1	78.4243	72.1801	6.50604	4.14807	0.064525	0.004764	85.484	81.188	0	0	0	0	0	0	0.93	0	2.46	0.59	3.03	16.1
HGMD	5	37022251	G	T	Positive	Exonic	+	5'	-1	73.5622	60.9472	5.20384	0	0.85084	0.022403	80.091	69.223	0	0	0	0	0.8	0	0	0	2.59	0.65	4.56	24.7
1000G	5	37176091	A	G	Negative	Intronic	-	3'	-3	80.7696	86.9464	5.41287	6.5112	0.722032	0.609052	79.397	87.079	0	0	0	0	0	0	0	0	-0.39	-0.26	-1.6	0.01
1000G	5	40949997	C	T	Negative	Intronic	+	3'	-9	81.925	84.5889	11.9392	11.7406	0.988512	0.99304	86.498	87.684	8.8928	8.79282	0	0	0	0	0	0	-0.95	-1.02	-0.39	2.17
SDisease	5	41201657	T	G	Positive	Intronic	-	5'	3	84.1408	74.2583	9.87848	6.32183	0.971381	0.509515	96.2553	87.2605	4.11993	0	0	0	0	0	0	0	-0.07	-0.9	-0.42	2.03
HGMD	5	41842777	C	T	Positive	Exonic	-	5'	-1	72.4148	60.2788	8.34752	0	0.558059	0.00522	76.945	66.367	0	0	0	0	0	0	0	0	2.88	0.65	4.28	22.4
1000G	5	41853514	T	G	Negative	Intronic	-	5'	7	90.3087	90.3087	9.21919	9.21919	0.994555	0.991319	96.505	96.505	3.29357	3.40977	0.994	0.994	0	0	0	0	-0.37	-0.68	-0.22	2.94
HGMD	5	42711474	G	A	Positive	Exonic	+	5'	-1	82.2129	70.0768	8.37568	1.17743	0.885697	0.032981	84.545	73.967	0.611904	0	0	0	0.56	0	0.875	0	2.41	0.66	4.68	25.9
HGMD	5	42713621	G	C	Positive	Exonic	+	5'	-1	89.6127	76.3016	10.2854	7.29824	0.977987	0.827842	90.705	79.692	1.78504	0	0	0	0.61	0.45	0.977	0	2.55	0.59	3.26	16.95
1000G	5	43161351	G	A	Negative	Exonic	+	3'	1	87.8613	83.9504	8.12197	7.02566	0.800123	0.617396	87.717	84.587	4.12007	3.59661	0	0	0.33	0.19	0	0	-0.18	0.65	3.09	16.32
1000G	5	52193287	C	T	Negative	Exonic	+	3'	2	80.2183	80.2183	6.62045	7.16478	0.897534	0.955263	76.556	77.401	1.45718	2.28214	0	0	0.25	0.33	0	0	-0.58	-0.27	1.24	10.03
1000G	5	52358757	G	A	Negative	Exonic	+	5'	-3	79.4649	82.2129	7.30369	8.37568	0.928777	0.947264	83.739	84.545	0	0	0	0	0.64	0.53	0	0	0.51	-0.25	0.7	7.74
1000G	5	56152416	C	A	Negative	Intronic	+	3'	-11	72.3262	70.1183	6.82458	6.50942	0.873144	0.543738	77.091	75.023	5.91825	4.16593	0	0	0	0	0	0	-1.86	-0.82	-0.28	2.65
1000G	5	56180480	A	G	Negative	Intronic	+	3'	-11	86.0239	86.2955	7.4678	9.04052	0.218886	0.26134	85.324	85.581	3.20267	4.51637	0	0	0	0	0	0	-0.47	-0.44	0.77	8.06
HGMD	5	60200621	G	A	Positive	Exonic	-	5'	-3	79.9507	75.8227	7.44152	4.07176	0.67696	0.315529	86.171	84.19	0	0	0	0	0	0	0	0	2.76	0.65	5.44	35
1000G	5	61697859	C	T	Negative	Intronic	-	5'	4	72.1322	82.2129	6.3295	8.37568	0.899051	0.965481	76.205	84.545	1.30505	4.32216	0	0	0	0	0	0	-0.09	-0.37	1.62	11.38
1000G	5	64447777	C	T	Negative	Intronic	-	3'	-5	69.3825	69.3825	5.09434	6.47332	0.095467	0.108066	76.245	76.313	4.48323	4.70319	0	0	0	0	0	0	-0.07	-0.3	-0.81	0.66
1000G	5	68525027	C	T	Negative	Intronic	+	3'	-8	93.7143	93.8116	11.7959	11.9172	0.987882	0.988142	92.324	91.712	9.96104	9.70555	0	0	0	0	0	0	0.22	0.56	-0.34	2.37
1000G	5	68720419	T	G	Negative	Intronic	+	3'	-9	95.4979	92.5435	10.0558	10.0154	0.910245	0.63398	92.987	89.888	5.45527	5.26139	0	0	0	0	0	0	-0.38	0.46	0.06	4.32
SDisease	5	70892196	G	T	Positive	Intronic	+	5'	5	75.5849	63.1922	7.22056	0.793015	0.936655	0.073338	84.226	71.909	0.618305	0	0	0	0.79	0	0.833	0	2.58	0.59	0.51	6.75
HGMD	5	70928012	G	C	Positive	Exonic	+	5'	-1	78.1572	64.8461	5.06568	0	0.385781	0.018409	84.34	73.327	0	0	0	0	0.55	0	0.94	0	2.58	0.56	3.78	19.19
1000G	5	70930966	A	G	Negative	Intronic	+	3'	-12	93.3373	93.3373	9.77415	10.2759	0.94997	0.941497	91.801	91.99	0	0	0	0	0	0	0	0	-3.74	-2.97	-2.47	0
1000G	5	72144209	C	T	Negative	Intronic	+	3'	-3	85.0558	78.8791	8.77962	7.37283	0.712831	0.760804	89.517	81.835	9.51699	6.76802	0	0	0.56	0.25	0	0	1.89	0.31	2.11	13.01
1000G	5	72872766	C	T	Negative	Intronic	+	3'	-11	87.8128	91.5675	6.91624	7.05807	0.961502	0.987395	82.545	84.393	1.78412	2.46337	0	0	0	0	0	0	-0.25	-0.27	2.37	13.87
HGMD	5	73981384	G	T	Positive	Exonic	+	5'	-1	80.6382	68.0232	9.43568	4.1962	0.962377	0.048063	90.962	80.094	13.2857	8.92188	0	0	0.95	0	0.998	0.977	1.24	0.56	4.95	28.8
1000G	5	74009327	A	G	Negative	Intronic	+	3'	-4	89.3792	89.3792	5.83111	5.90431	0.273136	0.132628	89.239	89.169	0	0	0	0	0	0	0	0	-0.87	-0.32	-0.3	2.59
DBASS	5	74011520	G	C	Positive	Intronic	+	5'	5	82.032	69.336	8.84552	2.98676	0.913728	0.228423	90.933	78.92	0	0	0	0	0.85	0	0.924	0	2.36	0.56	2.57	14.56
HGMD	5	74014188	G	A	Positive	Exonic	+	5'	-1	89.5524	77.4164	9.59704	5.89048	0.995941	0.808813	95.712	85.134	0.741335	0	0	0	0.93	0.71	0.857	0	1.39	0.56	1.98	12.59
1000G	5	75008193	T	C	Negative	Intronic	-	5'	8	84.5905	84.5905	9.78584	9.78584	0.950943	0.950943	89.324	89.324	0	0	0	0	0	0	0	0	0.15	-0.22	0.15	4.78
HGMD	5	78280760	C	G	Positive	Exonic	-	5'	-1	83.4361	70.1251	10.1166	5.83739	0.977732	0.549889	89.021	78.008	16.6292	12.1308	0.784	0	0	0	0	0	2.31	0.31	4.85	27.6
1000G	5	79024734	A	G	Negative	Intronic	+	3'	-4	85.2505	85.2505	7.47432	7.41213	0.965306	0.927583	84.618	84.548	2.16374	2.7669	0	0	0.96	0.96	0	0	-5.02	-2.05	-1.78	0.01
1000G	5	79375724	G	C	Negative	Intronic	+	3'	-4	82.8923	82.8923	7.66607	6.8853	0.520075	0.629331	87.415	88.039	10.3198	9.72556	0	0	0.94	0.82	0	0	0.27	-0.13	-0.43	2.01
1000G	5	79960955	G	A	Negative	Intronic	+	3'	-7	71.5268	71.5268	2.69381	2.20393	0.091502	0.071366	77.831	77.877	3.02579	3.50467	0	0	0	0	0	0	-0.24	-0.49	0.74	7.91
SDisease	5	82832821	T	A	Positive	Intronic	+	3'	-5	98.0246	94.1885	9.884	7.70074	0.991595	0.969886	93.999	90.441	9.3796	5.4336	0	0	0.82	0.77	1	0.998	2.27	0.45	2.37	13.88
SDisease	5	82832821	T	C	Positive	Intronic	+	3'	-5	98.0246	94.479	9.884	8.14396	0.991595	0.987594	93.999	93.105	9.3796	7.35237	0	0	0.82	0.82	1	0.999	2.27	0.45	2.25	13.49
1000G	5	83360520	C	T	Negative	Exonic	-	5'	-2	91.0392	100	10.7488	10.8583	0.996569	0.998024	95.143	99.999	2.84723	5.49079	0	0	0	0	0	0	-0.39	0.46	0.7	7.75
1000G	5	89938587	C	T	Negative	Intronic	+	5'	8	87.5573	87.5573	9.72159	9.72159	0.971171	0.984267	88.467	88.467	1.62581	1.52826	0	0	0	0	0	0	-0.66	-1.57	-1.78	0.01
1000G	5	89988412	G	A	Negative	Intronic	+	3'	-10	81.1138	81.0251	8.03394	7.38127	0.93907	0.930337	83.65	83.535	2.40736	2.132	0	0	0	0	0	0	-0.31	0.66	2.31	13.69
HGMD	5	90007139	G	C	Positive	Exonic	+	5'	-1	76.7393	63.4282	6.18234	2.21201	0.513247	0.011594	84.796	73.783	0	0	0	0	0.6	0	0	0	2.88	0.65	2.16	13.19
HGMD	5	90079142	G	T	Positive	Exonic	+	5'	-1	79.7371	67.1221	8.46099	0	0.810394	0.012818	85.681	74.813	0	0	0	0	0.34	0	0.902	0	2.94	0.66	4.51	24.3
1000G	5	90449031	T	C	Negative	Intronic	+	3'	-7	63.989	62.4784	5.74612	4.61972	0.005031	0.002316	74.299	74.718	1.74793	1.1278	0	0	0	0	0	0	-0.64	-3.5	-0.53	1.58
HGMD	5	94872521	C	T	Positive	Exonic	-	5'	-1	87.6072	75.4712	8.55395	3.85619	0.978693	0.391788	87.682	77.104	0	0	0	0	0	0	0	0	2.63	0.64	4.85	27.6
1000G	5	101575091	C	T	Negative	Exonic	-	3'	2	81.5045	81.5045	7.43459	7.84113	0.871061	0.881719	82.684	82.513	3.56334	4.16275	0	0	0	0	0	0	-0.19	-1.1	1.03	9.22
1000G	5	108521893	T	C	Negative	Intronic	+	3'	-8	94.2466	92.4367	9.32204	9.42263	0.957047	0.958395	96.243	96.855	7.86687	7.55094	0	0	0	0	0	0	0.64	-0.12	-0.06	3.68
1000G	5	109960960	T	C	Negative	Intronic	-	5'	8	86.8199	86.8199	10.1256	10.1256	0.990056	0.982903	93.136	93.136	4.97464	4.53338	0	0	0	0	0	0	-0.65	0.48	-0.51	1.65
1000G	5	110784822	A	G	Negative	Intronic	+	3'	-5	77.6067	77.6067	6.95794	6.80151	0.618899	0.611861	77.249	77.181	6.23932	5.59595	0	0	0.14	0.14	0	0	-3.1	-0.36	0.71	7.78
1000G	5	111506069	G	A	Negative	Intronic	-	3'	-3	90.3226	84.1459	9.67777	8.50143	0.934141	0.943513	89.938	82.256	5.86574	5.50935	0	0	0	0	0	0	-1	-2.7	-1.34	0.03
SDisease	5	112111321	A	G	Positive	Intronic	+	3'	-5	45.4632	0	1.19216	0	0	0	65.932	65.864	0	0	0	0	0	0	0.91	0	0.25	0.53	0.93	8.77
HGMD	5	112111326	G	T	Positive	Exonic	+	3'	1	45.4632	39.2189	1.19216	0	0	0	65.932	61.636	0	0	0	0	0	0	0.91	0	-0.14	-0.3	3.38	17.41
SDisease	5	112111439	G	C	Positive	Intronic	+	5'	5	87.0783	74.3823	8.62318	5.91354	0.97529	0.247989	88.177	76.164	0	0	0	0	0.65	0	0.967	0	2.46	0.66	2.14	13.11
SDisease	5	112116479	G	A	Positive	Intronic	+	3'	-8	76.245	0	7.25886	1.27916	0.489291	0.395743	78.47	78.407	4.1834	0	0	0	0	0	0.999	0.991	2.62	0.66	0.2	5.08
HGMD	5	112137080	G	A	Positive	Exonic	+	5'	-1	87.8485	75.7124	8.76378	4.43915	0.9918	0.800228	87.834	77.256	3.40312	0	0	0	0.88	0	0.995	0.946	2.5	0.59	1.51	11.01
HGMD	5	112137080	G	C	Positive	Exonic	+	5'	-1	87.8485	74.5374	8.76378	0	0.9918	0.868479	87.834	76.821	3.40312	0	0	0	0.88	0	0.995	0.933	2.5	0.59	3.63	18.45
HGMD	5	112151290	G	C	Positive	Exonic	+	5'	-1	81.6684	68.3574	8.92197	4.01839	0.938423	0.368002	84.697	73.684	3.32238	0	0	0	0.62	0	0.839	0	2.44	0.65	4.27	22.3
SDisease	5	112155044	A	G	Positive	Intronic	+	5'	3	77.6903	73.3279	7.44314	3.83516	0.931467	0.399399	82.5214	71.4738	2.52789	0	0	0	0.7	0	0	0	2.22	0.53	2.3	13.65
SDisease	5	112155046	G	A	Positive	Intronic	+	5'	5	77.6903	65.5387	7.44314	1.97533	0.931467	0.072916	80.617	68.452	2.52789	0	0	0	0.7	0	0	0	2.76	0.65	2.43	14.1
SDisease	5	112157693	G	A	Positive	Intronic	+	5'	5	90.5431	78.3915	9.14378	6.02286	0.996955	0.867066	95.683	83.518	1.89639	0	0	0	0.79	0.37	0.973	0	2.89	0.66	0.69	7.68
SDisease	5	112162800	A	G	Positive	Intronic	+	3'	-5	80.9162	0	8.08113	2.35069	0.702119	0.671497	80.898	80.83	5.84486	0	0	0	0.22	0.17	0.995	0.92	2.23	0.53	2.59	14.63
HGMD	5	112162944	G	A	Positive	Exonic	+	5'	-1	89.5197	77.3836	9.78772	6.93316	0.995382	0.837397	90.241	79.663	3.1408	0	0	0	0.83	0.37	0.987	0.866	2.72	0.59	3.05	16.19
HGMD	5	112162944	G	C	Positive	Exonic	+	5'	-1	89.5197	76.2086	9.78772	7.69001	0.995382	0.864139	90.241	79.228	3.1408	0	0	0	0.83	0.59	0.987	0.839	2.72	0.59	5.01	29.5
HGMD	5	112162944	G	T	Positive	Exonic	+	5'	-1	89.5197	76.9047	9.78772	5.87157	0.995382	0.749712	90.241	79.373	3.1408	0	0	0	0.83	0	0.987	0	2.72	0.59	5.07	31
HGMD	5	112164668	A	G	Positive	Exonic	+	5'	-2	76.2121	67.2513	8.4938	4.24303	0.922202	0.783046	78.228	73.372	1.20158	0	0	0	0.55	0	0	0	2.08	0.53	3.8	19.28
HGMD	5	112170648	G	T	Positive	Exonic	+	3'	1	86.9848	80.7406	10.0012	6.79571	0.986841	0.936839	83.757	79.461	7.02336	3.96816	0	0	0.33	0	0.998	0.993	2.81	0.66	7.01	38
HGMD	5	112170860	C	T	Positive	Exonic	+	5'	-3	77.6748	73.5467	7.87776	4.88762	0.91055	0.90446	79.03	77.049	1.79931	0	0	0	0	0	0.994	0.969	1.21	0.66	2.38	13.9
HGMD	5	112170861	A	C	Positive	Exonic	+	5'	-2	77.6748	68.7606	7.87776	5.3489	0.91055	0.424824	79.03	74.28	1.79931	0	0	0	0	0	0.994	0.972	1.98	0.53	2.78	15.24
HGMD	5	112170861	A	G	Positive	Exonic	+	5'	-2	77.6748	68.714	7.87776	4.35688	0.91055	0.376386	79.03	74.174	1.79931	0	0	0	0	0	0.994	0.966	1.98	0.53	4.71	26.2
HGMD	5	112170861	A	T	Positive	Exonic	+	5'	-2	77.6748	69.1637	7.87776	3.72065	0.91055	0.270065	79.03	74.28	1.79931	0	0	0	0	0	0.994	0.957	1.98	0.53	5	29.3
HGMD	5	112170862	G	A	Positive	Exonic	+	5'	-1	77.6748	65.5387	7.87776	1.97533	0.91055	0.297341	79.03	68.452	1.79931	0	0	0	0	0	0.994	0.929	2.44	0.66	5.51	35
HGMD	5	112170862	G	C	Positive	Exonic	+	5'	-1	77.6748	64.3637	7.87776	0	0.91055	0.260375	79.03	68.017	1.79931	0	0	0	0	0	0.994	0.913	2.44	0.66	4.93	28.6
HGMD	5	112170862	G	T	Positive	Exonic	+	5'	-1	77.6748	65.0598	7.87776	0	0.91055	0.168614	79.03	68.162	1.79931	0	0	0	0	0	0.994	0.882	2.44	0.66	4.88	28
1000G	5	112850963	G	A	Negative	Intronic	+	3'	-6	87.6959	87.6959	8.83012	9.17261	0.988625	0.986802	84.31	84.377	7.00062	7.01445	0	0	0	0	0	0	-0.69	-0.24	-0.5	1.7
1000G	5	112927686	C	A	Negative	Intronic	+	3'	-7	92.9248	89.4344	9.95083	7.49867	0.965007	0.920079	96.244	93.67	8.00504	6.04646	0	0	0	0	0	0	-0.7	-0.36	0.8	8.23
1000G	5	122131082	A	G	Negative	Intronic	+	5'	4	87.6072	77.5266	8.55395	6.29668	0.750506	0.72859	87.682	79.342	0.626591	0	0	0	0.83	0.69	0	0	1.06	0.53	2.32	13.72
1000G	5	125802027	G	A	Negative	Exonic	+	5'	-2	91.1822	91.1822	11.0134	11.0134	0.996606	0.996606	94.295	94.295	1.78856	3.02626	0	0	0.63	0.63	0	0	1.03	0.61	-0.01	3.98
SDisease	5	125885616	C	T	Positive	Intronic	-	5'	5	76.5756	64.424	8.10875	1.80631	0.941403	0.033146	84.464	72.299	4.24185	0	0	0	0	0	0	0	2.6	0.56	2.89	15.64
SDisease	5	125918538	C	T	Positive	Intronic	-	5'	5	81.7787	69.6272	7.30895	1.6851	0.976101	0.05659	86.293	74.128	0	0	0	0	0	0	0	0	1.44	0.56	0.98	9.01
1000G	5	127616014	A	G	Negative	Intronic	-	3'	-5	84.569	81.7627	6.5974	7.41798	0.927617	0.812084	82.736	81.842	10.5827	11.0095	0	0	0	0	0	0	0.46	0.53	1.66	11.51
1000G	5	129015452	T	C	Negative	Intronic	+	3'	-5	72.1525	68.6069	7.38207	6.34272	0.92596	0.913137	80.627	79.733	4.54538	4.34101	0	0	1	1	0	0	1.02	0.53	1.61	11.33
1000G	5	131822072	A	G	Negative	Intronic	-	3'	-7	80.3439	78.8332	7.04472	7.82096	0.656147	0.649532	85.037	85.456	10.0463	10.2821	0	0	0	0	0	0	-0.45	-1.6	-1.01	0.25
1000G	5	134914233	C	T	Negative	Intronic	-	3'	-4	78.8877	78.8877	8.68266	8.21453	0.703659	0.846874	88.494	88.564	4.89783	4.27912	0.992	0.991	0	0	0	0	-1.12	-0.22	-1.16	0.09
1000G	5	135223713	G	T	Negative	Intronic	+	3'	-8	95.3331	97.7733	7.4609	7.94691	0.909653	0.95641	91.251	93.18	8.23614	8.74037	0	0	0	0	0	0	0.04	-0.26	-0.3	2.57
1000G	5	137486426	T	C	Negative	Intronic	-	5'	8	91.6164	91.6164	10.0647	10.0647	0.997889	0.99752	95.904	95.904	2.66194	3.74827	0	0	0	0	0	0	0.68	0.46	0.43	6.35
1000G	5	138221989	G	C	Negative	Intronic	+	5'	8	81.8287	81.8287	6.98734	6.98734	0.668366	0.505403	85.508	85.508	3.14	2.4203	0	0	0	0	0	0	0.35	0.56	0.78	8.12
1000G	5	139941318	A	G	Negative	Intronic	-	3'	-5	0	0	2.1615	1.07826	0.265656	0.12423	88.477	86.629	0	0	0	0	0	0	0	0	0.04	-0.12	-0.24	2.86
1000G	5	141024136	T	G	Negative	Intronic	-	5'	4	94.6711	83.8858	10.7663	10.0302	0.998151	0.968222	97.664	88.86	11.5361	10.0773	0	0	0	0	0	0	0.08	0.46	1.32	10.32
1000G	5	145477855	T	C	Negative	Exonic	-	3'	1	84.9178	88.8287	7.0279	8.30361	0.635607	0.829812	89.555	92.685	6.05136	6.49307	0	0	0.22	0	0	0	1.32	-0.23	1.55	11.14
1000G	5	145509573	G	A	Negative	Intronic	-	5'	8	76.2121	76.2121	8.4938	8.4938	0.89944	0.895189	78.228	78.228	1.94812	1.8378	0	0	0	0	0	0	-1.15	-0.55	-1.89	0.01
1000G	5	145509728	A	C	Negative	Intronic	-	3'	-7	82.5735	77.3198	7.06973	6.17416	0.789978	0.328845	77.654	75.453	0	0	0	0	0	0	0	0	0.44	0.48	0.52	6.82
1000G	5	145643048	G	A	Negative	Intronic	+	3'	-6	89.4497	89.4497	8.43034	8.43149	0.763988	0.690582	86.66	86.727	4.14284	3.96642	0	0	0.33	0.43	0	0	-3.47	-3.64	-1.4	0.02
HGMD	5	147443662	G	A	Positive	Exonic	+	5'	-1	89.5524	77.4164	9.59704	5.89048	0.996091	0.817587	95.712	85.134	6.68081	2.31846	0	0	0.83	0.31	0.957	0	1.52	0.65	2.94	15.82
HGMD	5	147444935	G	A	Positive	Exonic	+	5'	-1	90.1244	77.9884	8.02288	4.21922	0.996401	0.953978	94.975	84.397	0	0	0	0	0.89	0.71	0.988	0.875	2.81	0.66	2.47	14.23
HGMD	5	147498621	G	A	Positive	Exonic	+	5'	-1	95.331	83.1949	10.4737	8.39958	0.989173	0.877508	97.886	87.308	5.26642	2.86082	0	0	0.37	0.32	1	0.996	-0.05	-0.25	-1.26	0.05
HGMD	5	148427425	C	T	Positive	Exonic	-	5'	-1	89.5524	77.4164	9.59704	5.89048	0.994967	0.556322	95.712	85.134	5.3568	2.34162	0	0	0	0	0	0	1.4	0.66	0.91	8.7
1000G	5	148610276	C	A	Negative	Intronic	+	5'	6	93.9148	94.3644	10.2181	10.5671	0.998623	0.998476	96.871	96.71	6.6475	6.42459	0	0	0.93	0.87	0	0	0.05	0.46	-0.7	0.97
1000G	5	149006640	C	T	Negative	Exonic	+	3'	2	81.6555	81.6555	8.66648	9.3006	0.730714	0.864331	89.69	90.535	9.08219	10.2517	0	0	0.52	0.93	0	0	1.28	-0.22	3.94	20.2
1000G	5	149006837	A	G	Negative	Intronic	+	5'	3	77.1993	72.8369	7.72906	5.27418	0.938863	0.109516	87.5799	84.964	7.49308	4.20253	0	0	0.95	0.71	0	0	1.93	0.46	1.17	9.76
1000G	5	149006842	A	G	Negative	Intronic	+	5'	8	77.1993	77.1993	7.72906	7.72906	0.938863	0.887881	84.579	84.579	7.49308	8.27371	0	0	0	0	0	0	-0.07	-1.4	1.02	9.16
1000G	5	149151707	G	A	Negative	Intronic	+	5'	5	84.1959	84.1959	10.8766	10.8766	0.97323	0.97323	89.262	89.262	7.79174	2.49591	0	0	0.6	0	0	0	-1.77	-0.77	-0.9	0.44
1000G	5	149497177	T	C	Negative	Intronic	-	5'	4	81.5254	71.4448	8.66175	7.13302	0.961237	0.817435	85.812	77.472	4.84427	0	0	0	0	0	0	0	-0.48	-2.93	0.26	5.39
1000G	5	149576273	C	T	Negative	Intronic	+	3'	-6	79.3946	81.4978	7.41843	6.6469	0.459834	0.559963	89.286	88.633	8.58056	6.312	0	0	0.96	0.95	0	0	-1.44	-0.44	0.13	4.71
1000G	5	149584197	G	A	Negative	Intronic	+	5'	3	81.491	85.8533	7.22671	9.47697	0.922934	0.992277	87.3409	87.9943	6.84198	7.00709	0.726	0.932	0.91	0.95	0	0	0.61	0.56	1.85	12.15
HGMD	5	149758605	G	A	Positive	Exonic	+	5'	-1	99.7688	87.0141	0	0	0	0	0	0	0	0	0	0	0	0	0	0	1.52	0.56	0.37	5.99
HGMD	5	149769586	G	T	Positive	Exonic	+	5'	-1	76.5187	63.9037	8.15953	3.10482	0.790935	0.144732	79.182	68.314	10.111	0	0.863	0.651	0.93	0	0.993	0.874	2.65	0.65	2.81	15.38
1000G	5	150564975	T	C	Negative	Intronic	-	5'	8	68.3781	68.3781	1.09101	1.09101	0.024618	0.044661	79.661	79.661	2.65329	3.30228	0	0	0	0	0	0	-0.25	-0.36	1.02	9.16
1000G	5	156525918	A	G	Negative	Intronic	-	3'	-6	83.5373	81.4341	10.6772	10.6252	0.987998	0.986479	83.189	83.842	6.53949	6.02869	0	0	0	0	0	0	0.28	0.38	-0.13	3.34
1000G	5	157164889	T	C	Negative	Intronic	+	3'	-6	97.7486	95.6454	8.36689	9.20089	0.978772	0.973221	92.969	93.622	8.90014	8.75581	0	0	1	1	0	0	0.1	-0.12	0.8	8.2
1000G	5	158705370	A	G	Negative	Intronic	+	5'	8	94.3644	94.3644	10.5671	10.5671	0.999132	0.999047	96.71	96.71	2.73505	0	0	0	0	0	0	0	-0.08	0.48	1.3	10.26
1000G	5	159835658	A	G	Negative	Exonic	-	5'	-2	73.4606	73.0574	5.04718	6.24917	0.573577	0.664161	79.643	79.643	0	0	0	0	0	0	0	0	-0.92	-1.64	0.81	8.26
1000G	5	167379588	T	C	Negative	Intronic	+	3'	-5	99.0108	95.4652	11.3113	9.95837	0.996341	0.995177	96.813	95.919	14.1209	12.0937	0	0	0.53	0.53	0	0	-0.53	-0.38	0.41	6.22
1000G	5	167946076	A	G	Negative	Intronic	+	3'	-10	96.4036	96.4036	12.7778	12.8621	0.986028	0.988959	93.05	93.165	10.6549	11.3942	0	0	0	0	0	0	-4.83	-1.2	-1.3	0.04
1000G	5	169122803	C	A	Negative	Intronic	+	3'	-4	92.3205	92.3205	12.7205	13.611	0.991116	0.992907	97.083	96.529	10.7296	11.3167	0	0	0.97	0.97	0	0	-0.71	-1.05	0.26	5.39
1000G	5	169461399	G	A	Negative	Intronic	+	3'	-4	76.0052	76.0052	8.94568	8.54355	0.649473	0.736534	87.213	87.283	7.35373	6.92719	0.716	0.783	0.85	0.85	0	0	-1.93	-0.98	0.73	7.9
1000G	5	170215670	G	A	Negative	Exonic	+	5'	-3	86.8044	89.5524	8.70331	9.59704	0.869944	0.935045	94.906	95.712	6.28767	7.28339	0.883	0.972	0.76	0.54	0	0	-0.72	-0.98	0.6	7.26
1000G	5	173376506	A	G	Negative	Intronic	+	3'	-5	82.2039	82.2039	9.03046	9.09994	0.932227	0.931916	77.027	76.959	7.13686	6.49348	0.941	0.956	0.43	0.29	0	0	-0.14	0.48	0.62	7.34
1000G	5	175956516	G	A	Negative	Intronic	-	5'	8	71.0537	71.0537	7.38896	7.38896	0.819216	0.755981	81.462	81.462	7.75034	7.37984	0	0	0	0	0	0	-0.21	-0.24	0.51	6.74
1000G	5	176305466	T	A	Negative	Intronic	+	3'	-10	80.2574	73.997	7.05123	5.17424	0.69475	0.165958	88.657	85.462	8.61196	5.79743	0	0	0	0	0	0	-0.69	-0.37	-0.64	1.19
HGMD	5	176673797	G	C	Positive	Exonic	+	5'	-1	69.05	55.7389	6.45599	0	0.709917	0.008584	74.783	63.77	4.74663	0	0	0	0	0	0.884	0	2.82	0.65	2.95	15.84
HGMD	5	176696808	G	C	Positive	Exonic	+	5'	-1	86.9973	73.6863	9.00931	6.72172	0.962498	0.537624	87.032	76.019	4.94437	0	0	0	0.92	0	0.985	0	2.63	0.59	5.28	33
1000G	5	177422823	C	T	Negative	Intronic	-	5'	3	82.5488	86.9112	8.73118	10.2385	0.93734	0.992225	91.3397	91.9931	8.75141	7.80061	0	0	0	0	0	0	0.13	0.56	1.81	12.02
1000G	5	177715555	C	T	Negative	Intronic	-	3'	-4	81.723	81.723	5.06286	5.06286	0.221438	0.221438	87.657	87.657	0	0	0	0	0	0	0	0	-0.96	-0.47	-0.7	0.97
1000G	5	178415937	A	G	Negative	Exonic	-	5'	-2	86.8199	86.4167	10.1256	11.4533	0.975588	0.991011	93.136	93.136	12.6913	14.3474	0.975	0.974	0	0	0	0	-0.68	0.46	1.77	11.88
1000G	5	178557107	T	C	Negative	Intronic	-	3'	-8	80.5443	80.5443	6.00593	7.57739	0.398726	0.531407	84.214	84.277	0	0	0	0	0	0	0	0	-1.67	-1.83	-0.91	0.43
HGMD	5	179260782	G	C	Positive	Exonic	+	5'	-1	100	86.938	0	0	0	0	0	0	0	0	0	0	0	0	0	0	2.17	0.56	2.33	13.74
1000G	5	179554602	C	T	Negative	Intronic	-	5'	7	84.2838	84.2838	9.45172	9.45172	0.934533	0.92557	88.37	88.37	8.85407	9.25753	0	0	0	0	0	0	1.62	0.31	0.89	8.63
1000G	5	179555407	T	C	Negative	Intronic	-	5'	3	85.7103	81.348	8.69415	8.04975	0.99629	0.944403	87.6825	87.029	10.1775	9.11228	0.943	0.823	0	0	0	0	-0.22	-0.32	0.02	4.12
1000G	5	179996111	C	T	Negative	Exonic	+	3'	2	78.3591	78.3591	7.09946	7.09946	0.783139	0.783139	75.83	75.83	5.49852	5.94271	0	0	0.25	0.71	0	0	-1.07	-0.36	0.43	6.32
1000G	6	4057429	A	G	Negative	Intronic	+	5'	8	94.3644	94.3644	10.5671	10.5671	0.998855	0.998751	96.71	96.71	3.29467	2.42679	0	0	0	0	0	0	-1.35	0.46	1.49	10.91
HGMD	6	6152046	C	T	Positive	Exonic	-	5'	-1	73.1556	61.0196	4.80749	0	0.867971	0.033249	80.91	70.332	3.55007	0	0	0	0	0	0	0	0.76	0.65	2.43	14.07
HGMD	6	6222267	A	C	Positive	Exonic	-	5'	-2	84.0719	83.6222	8.94615	7.93332	0.972327	0.974987	92.33	92.224	0	0	0	0	0	0	0	0	2.16	0.53	3.79	19.25
HGMD	6	6305584	C	A	Positive	Exonic	-	5'	-1	82.9985	70.3835	9.27414	5.90602	0.984672	0.509003	92.109	81.241	6.5365	2.59385	0	0	0	0	0	0	2.62	0.65	4.26	22.2
1000G	6	7602857	C	T	Negative	Exonic	+	3'	2	82.5263	82.5263	6.43692	7.50985	0.944866	0.969479	82.388	83.233	7.15541	8.40363	0	0	0.55	0.75	0	0	0.36	-0.36	1.05	9.3
1000G	6	7606255	G	A	Negative	Intronic	+	3'	-9	89.2914	89.2914	12.8435	11.9801	0.983976	0.985869	82.057	81.938	9.14422	7.96389	0	0	0	0	0	0	-1.08	-2.27	-0.64	1.17
1000G	6	13295502	T	C	Negative	Intronic	-	5'	5	0	0	0	0	0	0	0	0	0	0	0	0	0	0	0	0	-1.11	-0.31	-0.35	2.33
1000G	6	20115512	T	C	Negative	Intronic	-	5'	7	83.1053	83.1053	8.2362	8.2362	0.995255	0.988676	91.154	91.154	0	0	0	0	0	0	0	0	0.46	0.53	1.66	11.5
1000G	6	24437524	C	T	Negative	Intronic	-	3'	-7	81.8167	81.8646	7.04845	6.59091	0.347804	0.404209	86.118	86.164	6.00001	6.30348	0	0	0	0	0	0	-3.29	-1.44	0.71	7.8
1000G	6	25770707	G	A	Negative	Intronic	+	5'	8	87.304	87.304	8.6264	8.6264	0.930279	0.96365	87.986	87.986	2.43951	2.49512	0	0	0	0	0	0	-0.69	-0.36	0.16	4.85
1000G	6	25914801	G	A	Negative	Intronic	-	5'	7	75.025	75.025	5.26343	5.26343	0.39948	0.438681	84.702	84.702	0.972396	0	0	0	0	0	0	0	0.37	0.65	0.81	8.24
1000G	6	25914901	G	A	Negative	Intronic	-	3'	-3	84.1117	77.9349	8.44392	7.25106	0.775197	0.839946	90.753	83.071	7.98783	4.9083	0	0	0	0	0	0	2.79	0.65	1.89	12.28
1000G	6	26365586	T	C	Negative	Intronic	+	5'	6	84.9006	84.9006	9.46092	9.46092	0.929619	0.929619	89.726	89.726	2.69117	1.86101	0	0	0.34	0.41	0	0	-0.05	-0.81	-0.15	3.27
1000G	6	27435707	G	A	Negative	Intronic	-	3'	-8	76.6712	78.4811	11.5512	10.8677	0.985368	0.984287	87.588	86.976	11.2459	11.0045	0	0	0	0	0	0	-0.43	-0.27	0.47	6.57
1000G	6	28872446	T	C	Negative	Intronic	-	3'	-4	88.0561	88.0561	9.87898	10.1496	0.935898	0.804691	87.891	87.821	12.2409	12.9715	0.744	0.749	0	0	0	0	-0.48	-0.76	-0.28	2.68
HGMD	6	29911320	G	A	Positive	Exonic	+	5'	-1	62.2291	50.093	3.25375	0	0.493911	0.01104	71.991	61.413	8.20766	4.20511	0	0	0.71	0.19	0.943	0	2.11	0.49	3.21	16.76
1000G	6	30114845	T	C	Negative	Intronic	+	3'	-4	75.7408	75.7408	2.97465	3.86637	0.318741	0.176488	86.001	86.661	0	0	0	0	0	0	0	0	0.11	0.37	1.93	12.42
1000G	6	30877202	T	C	Negative	Intronic	+	3'	-10	91.1527	87.87	10.0132	10.6106	0.954541	0.941532	90.596	89.888	11.3871	11.0521	0	0	0	0	0	0	-0.45	-1.16	0.06	4.32
1000G	6	30899571	C	T	Negative	Exonic	-	3'	2	84.644	84.644	7.33762	7.41796	0.573626	0.55718	87.428	87.257	3.20801	3.5249	0	0	0	0	0	0	0.86	0.31	1.16	9.73
HGMD	6	31827722	C	T	Positive	Exonic	-	3'	1	84.5104	80.5995	9.96899	8.87579	0.888591	0.823787	93.551	90.421	13.7253	11.5892	0	0	0	0	0	0	2.81	0.56	5.27	33
1000G	6	32363816	T	C	Negative	Exonic	-	5'	-1	78.407	90.5431	5.16681	9.14378	0.117398	0.984334	85.105	95.683	0	0	0	0	0	0	0	0	0.78	-1.37	-0.88	0.49
1000G	6	32410215	T	C	Negative	Intronic	+	3'	-10	91.3946	88.1119	8.55402	8.41143	0.869627	0.814921	90.435	89.727	11.4715	10.6475	0	0	0	0	0	0	0.49	0.52	1.37	10.51
1000G	6	32411523	T	C	Negative	Intronic	+	3'	-10	88.4097	85.3332	10.2674	10.4833	0.92583	0.872699	92.027	91.319	12.554	13.0326	0	0	0	0	0	0	0.46	0.46	1.17	9.78
1000G	6	32713188	C	T	Negative	Intronic	+	5'	4	80.397	81.0086	9.89088	8.3508	0.986651	0.952716	85.491	85.491	7.3003	6.38036	0	0	0.94	0.88	0	0	-3.43	-1.87	-0.79	0.7
1000G	6	32805307	C	T	Negative	Intronic	-	5'	7	89.9194	89.9194	10.2802	10.2802	0.896366	0.94693	91.659	91.659	6.1198	6.30263	0	0	0	0	0	0	1.11	0.42	0.91	8.68
1000G	6	33239905	A	G	Negative	Intronic	+	5'	6	85.8533	86.1635	9.47697	9.33191	0.996635	0.996455	91.96	92.362	4.99981	5.65933	0.632	0.637	0.41	0.34	0	0	-1.18	-2.48	0.54	6.9
1000G	6	33240506	A	G	Negative	Intronic	+	5'	3	99.6933	95.331	10.9984	10.4737	0.997877	0.995839	99.9703	99.3168	8.36354	7.26017	0	0	1	1	0	0	0.24	0.24	1.72	11.72
1000G	6	33647651	A	G	Negative	Intronic	+	3'	-8	73.8148	73.8148	10.8575	11.2086	0.558395	0.745585	87.978	88.041	10.4624	10.7633	0	0	0	0	0	0	-3.83	-1.64	-0.94	0.36
1000G	6	33648097	A	G	Negative	Intronic	+	3'	-9	74.4401	74.4401	6.50917	7.02034	0.687871	0.73407	88.176	88.295	10.7986	10.684	0.492	0.718	0	0	0	0	-1.45	-0.41	0.09	4.48
1000G	6	34791027	A	G	Negative	Intronic	+	3'	-7	81.9555	81.9555	8.42058	9.02445	0.903796	0.90935	88.167	88.121	0	0	0	0	0	0	0	0	-0.49	0.53	1.57	11.19
1000G	6	36464481	G	A	Negative	Intronic	-	5'	7	81.9751	81.9751	8.87834	8.87834	0.966257	0.94591	85.651	85.651	2.94286	1.8068	0	0	0	0	0	0	0.23	-0.38	1.11	9.51
1000G	6	36710269	A	G	Negative	Intronic	-	3'	-6	76.6349	74.5317	7.20816	6.59625	0.615526	0.520145	83.98	84.633	10.1567	10.4472	0.784	0.82	0	0	0	0	-0.26	0.26	0.27	5.44
1000G	6	36887476	C	T	Negative	Exonic	+	5'	-2	76.7841	77.1872	9.21697	7.11562	0.988618	0.977303	84.464	84.464	10.3623	7.94883	0	0	0.63	0.47	0	0	-1.3	-0.35	-1.02	0.23
1000G	6	36978745	G	A	Negative	Intronic	+	3'	-4	81.7099	81.7099	9.768	9.62909	0.920544	0.949519	88.841	88.911	14.6926	14.2895	0.867	0.831	1	1	0	0	-0.29	0.66	0.65	7.49
1000G	6	36978834	A	G	Negative	Intronic	+	5'	8	87.9512	87.9512	0	0	0	0	0	0	0	0	0	0	0	0	0	0	0.15	-0.22	0.41	6.23
1000G	6	37348920	C	T	Negative	Intronic	+	3'	-6	82.3615	84.4647	9.03321	9.88957	0.887378	0.922672	85.771	85.118	5.95603	7.06988	0	0	0.31	0.26	0	0	-0.32	-0.33	0.46	6.5
1000G	6	37606305	G	A	Negative	Intronic	-	5'	8	95.6376	95.6376	10.6736	10.6736	0.996656	0.996702	98.84	98.84	11.3113	10.973	0	0	0	0	0	0	-2.22	-0.81	-0.54	1.56
1000G	6	38800209	T	C	Negative	Exonic	+	5'	-3	74.9681	79.0962	5.73017	5.99021	0.54524	0.685909	80.951	82.932	0	0	0	0	0	0	0	0	-0.64	-0.49	-0.44	1.96
1000G	6	40399446	T	C	Negative	Intronic	-	5'	7	89.8591	89.8591	9.60237	9.60237	0.98582	0.958929	96.666	96.666	15.483	16.7973	0.679	0.523	0	0	0	0	-0.72	-1.87	-2.47	0
1000G	6	41037876	A	G	Negative	Intronic	-	3'	-3	80.7296	86.9063	3.84142	4.33447	0.79868	0.697885	79.982	87.664	0	0	0	0	0	0	0	0	1.02	0.53	2.31	13.68
1000G	6	42931261	C	G	Negative	Intronic	+	3'	-12	77.8536	75.3161	5.24092	3.80713	0.281124	0.086781	86.208	84.3	1.1893	0	0.939	0.9	0	0	0	0	-0.09	-0.28	0.36	5.94
HGMD	6	42933782	C	T	Positive	Exonic	-	5'	-1	95.331	83.1949	10.4737	8.39958	0.99082	0.932919	97.886	87.308	9.78969	6.55774	0	0	0	0	0	0	2.56	0.56	5.18	32
1000G	6	42942779	A	G	Negative	Intronic	-	3'	-3	83.6898	89.8665	3.98999	5.90042	0.357541	0.363018	82.027	89.709	2.69674	3.70072	0	0	0	0	0	0	0.17	0.53	1.69	11.6
1000G	6	42986363	C	T	Negative	Intronic	+	3'	-8	85.9078	87.7176	11.3755	10.4535	0.990309	0.988832	93.091	92.479	13.9796	13.5818	0.999	0.999	0	0	0	0	0.22	0.46	-0.79	0.69
1000G	6	43190135	C	T	Negative	Intronic	+	5'	7	86.6769	86.6769	9.89081	9.89081	0.969366	0.855042	93.984	93.984	8.12799	8.44631	0	0	0.93	0.83	0	0	-1.91	-1.52	-0.57	1.44
1000G	6	43480307	A	G	Negative	Intronic	-	3'	-6	77.0525	74.9493	8.09123	9.24243	0.762103	0.542095	80.569	81.222	9.11142	9.26937	0	0	0	0	0	0	0.22	-0.22	-0.71	0.93
1000G	6	43496662	A	C	Negative	Exonic	-	3'	2	0	0	0	0	0	0	0	0	0	0	0	0	0	0	0	0	-0.13	-0.74	2.29	13.6
HGMD	6	43555226	G	T	Positive	Exonic	+	5'	-1	76.5153	63.9003	8.39701	0	0.936454	0.095392	77.924	67.056	4.88309	0	0	0	0.55	0	0.961	0	2.64	0.59	5.59	35
1000G	6	44107200	G	A	Negative	Intronic	+	3'	-4	80.0046	80.0046	5.17508	4.50545	0.084716	0.163637	87.26	87.33	6.38781	5.73362	0.749	0.749	0.83	0.82	0	0	-0.56	0.46	-0.09	3.55
1000G	6	44140818	C	G	Negative	Intronic	+	5'	8	83.5016	83.5016	9.09532	9.09532	0.976707	0.972123	88.262	88.262	10.5696	9.58952	0	0	0	0	0	0	0.23	0.44	0.1	4.55
1000G	6	44280812	C	T	Negative	Intronic	-	5'	6	90.6189	90.3087	10.0684	9.21919	0.993189	0.990175	96.907	96.505	15.1447	15.3623	0	0	0	0	0	0	1.12	0.66	1.21	9.91
HGMD	6	45513017	C	T	Positive	Exonic	+	5'	-3	90.3087	86.1807	9.21919	6.94726	0.881195	0.624779	96.505	94.524	8.10594	0	0	0	0.93	0.93	0.996	0.961	2.67	0.66	2.19	13.29
1000G	6	47684591	G	A	Negative	Intronic	+	5'	8	87.3006	87.3006	8.82915	8.82915	0.978091	0.988163	86.728	86.728	1.23703	1.17277	0	0	0	0	0	0	0.06	0.66	1.2	9.87
HGMD	6	49409553	C	T	Positive	Exonic	-	5'	-1	79.2237	67.0876	7.95527	0.397287	0.88668	0.081481	83.587	73.009	1.36417	0	0	0	0	0	0	0	2.63	0.59	1.86	12.16
HGMD	6	49415383	C	G	Positive	Exonic	-	5'	-1	71.798	58.487	7.04369	0	0.565303	0.005001	75.589	64.576	4.5354	0	0	0	0	0	0	0	2.61	0.48	2.56	14.52
HGMD	6	49574634	C	A	Positive	Exonic	-	3'	1	85.0028	78.7585	9.60509	7.95441	0.962969	0.874513	89.646	85.35	6.48305	5.10895	0	0	0	0	0	0	2.77	0.65	2.87	15.56
SDisease	6	51768391	T	A	Positive	Intronic	-	5'	4	91.6164	81.4427	10.0647	8.54867	0.984743	0.945204	95.904	87.1	5.73196	2.71372	0	0	0	0	0	0	2.24	0.53	1.3	10.26
SDisease	6	51882436	A	C	Positive	Intronic	-	3'	-9	85.3413	79.8886	6.90786	6.21396	0.17563	0.035953	90.211	87.112	7.29049	6.74051	0	0	0	0	0	0	-0.26	0.53	1.59	11.29
SDisease	6	51914955	C	T	Positive	Exonic	-	5'	-1	85.7603	73.6243	10.3787	5.42327	0.993001	0.841479	92.362	81.784	8.38942	4.52397	0	0	0	0	0	0	2.66	0.65	4.84	27.5
SDisease	6	51941136	T	C	Positive	Intronic	-	3'	-5	84.1198	0	7.08058	2.10245	0.395584	0.37434	87.757	87.689	3.49971	0	0.623	0	0	0	0	0	2.21	0.53	1.67	11.55
1000G	6	52370939	G	A	Negative	Intronic	-	3'	-5	76.3886	79.9342	5.49457	5.78363	0.476978	0.587167	86.503	87.397	1.824	1.22007	0	0	0	0	0	0	-0.19	0.56	0.12	4.63
1000G	6	56033094	G	A	Negative	Exonic	-	3'	2	88.6719	88.6719	8.78544	9.81549	0.968835	0.985757	85.329	86.174	7.35326	8.36476	0	0	0	0	0	0	0.15	0.66	0.56	7.04
SDisease	6	57072514	A	C	Positive	Intronic	-	3'	-3	83.0144	78.3691	7.90061	0	0.942668	0.036292	82.083	79.469	3.12985	0	0	0	0	0	0	0	1.2	-0.42	1.87	12.22
1000G	6	65336143	G	A	Negative	Intronic	-	3'	-5	87.8948	89.3038	11.2538	11.2597	0.995558	0.996328	86.605	87.499	10.1722	10.2387	0	0	0	0	0	0	-0.06	-0.37	-0.17	3.15
1000G	6	69758072	A	T	Negative	Intronic	+	3'	-5	85.3233	86.7322	6.5383	7.36187	0.941713	0.986409	80.374	83.932	2.62373	3.3692	0	0	0.18	0.67	0	0	-0.56	-0.31	1.1	9.49
1000G	6	69772817	C	G	Negative	Intronic	+	3'	-9	88.4285	85.6876	8.46359	7.93074	0.572931	0.3467	85.207	83.294	4.8195	3.92301	0	0	0	0	0	0	0.23	0.48	3.01	16.05
1000G	6	72006187	A	T	Negative	Intronic	+	3'	-11	67.9046	74.6573	4.16547	5.71239	0.015708	0.151613	70.593	74.509	0	0	0	0	0	0	0	0	-0.16	-3.17	-0.97	0.31
1000G	6	72011086	C	T	Negative	Intronic	+	3'	-3	90.778	84.6012	11.2388	11.2763	0.973342	0.978912	94.449	86.767	8.30635	8.79717	0	0	0.69	0.71	0	0	0.86	0.56	1.73	11.75
HGMD	6	74354130	C	T	Positive	Exonic	-	5'	-1	80.6985	68.5624	10.154	5.67172	0.992694	0.669165	85.955	75.377	3.80043	0	0	0	0	0	0	0	0.68	0.59	1.32	10.33
1000G	6	76660271	C	T	Negative	Intronic	-	5'	8	87.1266	87.1266	10.0978	10.0978	0.914074	0.962821	94.09	94.09	10.3093	9.51406	0.999	0.986	0	0	0	0	-0.26	-0.14	1.02	9.15
HGMD	6	80202268	C	T	Positive	Exonic	-	5'	-1	75.9898	63.8538	6.62793	0.0485754	0.861066	0.018387	83.558	72.98	0	0	0	0	0	0	0	0	2.69	0.65	3.49	17.87
HGMD	6	88299641	T	C	Positive	Exonic	-	5'	-2	84.8076	75.8468	9.98517	8.16784	0.984599	0.85812	89.262	84.406	11.3894	9.19815	0.901	0.831	0	0	0	0	2.28	0.53	2.01	12.69
1000G	6	89814830	A	G	Negative	Intronic	-	5'	8	74.2342	74.2342	7.35828	7.35828	0.933344	0.906489	82.452	82.452	6.1612	6.03975	0	0	0	0	0	0	0.04	-0.13	0.01	4.08
1000G	6	90437546	C	T	Negative	Intronic	-	5'	6	87.5642	87.2541	8.40856	7.65636	0.928082	0.918181	95.147	94.745	3.86903	4.08665	0	0	0	0	0	0	-0.5	0.56	0.08	4.41
1000G	6	101248173	T	C	Negative	Intronic	-	5'	3	81.9717	77.6093	8.48854	4.18032	0.804557	0.259927	98.7487	82.7711	1.28029	0	0	0	0	0	0	0	2.09	0.46	0.78	8.11
1000G	6	105244526	A	T	Negative	Intronic	-	5'	4	63.5971	73.7707	2.77421	5.46147	0.020749	0.663306	71.241	80.045	0	0	0	0	0	0	0	0	0.42	-0.35	0.57	7.08
1000G	6	105300250	A	G	Negative	Intronic	-	3'	-4	94.0716	94.0716	8.91625	8.67604	0.956885	0.948238	90.869	91.529	5.21822	5.63086	0	0	0	0	0	0	-0.01	0.48	1.94	12.43
DBASS	6	106536324	G	A	Positive	Exonic	+	5'	-1	91.1667	79.0307	9.84565	6.94989	0.998388	0.936601	96.065	85.487	9.18224	5.1933	0	0	0.93	0.8	0.995	0.941	1.51	0.46	0.68	7.63
1000G	6	106978193	A	G	Negative	Intronic	+	5'	3	86.6889	82.3266	10.1551	9.29758	0.993052	0.969314	84.7475	84.094	2.16454	1.05819	0	0	0.83	0.81	0	0	-0.22	0.53	0.86	8.5
1000G	6	107016343	T	G	Negative	Intronic	+	3'	-4	90.0816	90.0816	11.0169	9.77925	0.994784	0.992726	86.693	86.729	12.8723	11.9881	0	0	0.82	0.83	0	0	0.16	-0.91	0.03	4.16
1000G	6	107103479	C	T	Negative	Intronic	+	3'	-11	98.6158	100	12.4022	12.5038	0.9945	0.995818	93.881	95.729	17.5244	18.1315	0.933	0.913	0	0	0	0	0.02	-0.3	0.14	4.74
1000G	6	108798498	A	G	Negative	Intronic	+	5'	3	78.5965	74.2342	9.35354	7.35828	0.984199	0.752303	80.959	80.3055	8.03777	6.93142	0	0	0.91	0.82	0	0	-0.09	-0.25	0.63	7.38
1000G	6	110036274	T	C	Negative	Intronic	+	3'	-7	89.5144	88.0038	7.41999	7.33835	0.980484	0.968455	84.36	84.779	4.24169	4.01993	0	0	0	0	0	0	0.93	0.46	1.87	12.2
1000G	6	110106234	A	G	Negative	Intronic	+	5'	3	89.6127	85.2503	10.2854	8.22968	0.990706	0.930615	98.2109	94.1642	0	0	0	0	0.62	0.54	0	0	0.45	-0.26	1.72	11.71
1000G	6	111283592	C	T	Negative	Intronic	+	3'	-3	88.1657	81.9889	9.20046	9.2002	0.879631	0.90227	90.771	83.089	6.61623	6.48654	0	0	0.65	0.77	0	0	-0.35	-1.22	-0.51	1.67
HGMD	6	112386200	G	C	Positive	Exonic	+	5'	-1	66.681	53.37	3.60239	0	0.195583	0.001045	75.545	64.532	0	0	0	0	0	0	0	0	2.72	0.56	4.91	28.3
1000G	6	112408610	T	C	Negative	Intronic	-	5'	3	84.954	80.5916	9.04032	7.74601	0.996348	0.960004	87.1993	86.5458	9.50784	9.32365	0.413	0.357	0	0	0	0	-0.01	-0.34	0.49	6.64
1000G	6	116264354	C	A	Negative	Intronic	-	3'	-6	71.7907	77.8172	4.88214	6.11267	0.000346	0.010633	81.65	84.482	4.47424	4.8133	0	0	0	0	0	0	0.43	-0.34	0.63	7.38
1000G	6	116864570	A	C	Negative	Intronic	-	3'	-7	79.999	79.999	7.02355	7.02355	0.828217	0.828217	85.136	85.136	5.98185	3.40879	0	0	0	0	0	0	0.42	0.53	-0.09	3.54
1000G	6	117639419	T	C	Negative	Intronic	-	3'	-4	82.4668	82.4668	4.89596	5.74158	0.750366	0.616288	76.26	76.19	5.96117	6.56433	0	0	0	0	0	0	-0.33	-0.26	0.79	8.17
1000G	6	117678083	A	G	Negative	Intronic	-	3'	-5	84.9485	81.8271	8.63049	9.63481	0.982813	0.975572	85.02	84.126	0	0	0	0	0	0	0	0	0.06	-0.4	0.32	5.76
1000G	6	126075698	T	C	Negative	Intronic	+	5'	6	99.6933	93.9148	10.9984	10.2181	0.998518	0.998849	99.045	96.871	5.668	3.299	0	0	0.7	0.76	0	0	0.37	0.45	1.12	9.55
1000G	6	126288023	T	C	Negative	Intronic	+	3'	-10	87.5085	85.0581	9.57694	9.4082	0.9584	0.922286	87.147	86.439	6.15311	6.13628	0	0	0	0	0	0	0.47	0.53	3.46	17.74
SDisease	6	129714405	G	C	Positive	Intronic	+	5'	5	92.583	79.887	10.0326	5.88454	0.994649	0.407483	97.08	85.067	6.97613	1.73137	0	0	0.83	0.37	0.998	0.93	2.53	0.59	0.84	8.41
SDisease	6	129722490	G	C	Positive	Intronic	+	5'	5	79.2719	66.5759	9.21555	3.04302	0.982639	0.122232	86.067	74.054	3.35352	0	0	0	1	0.6	0.969	0	2.69	0.66	0.44	6.39
SDisease	6	129835746	T	C	Positive	Intronic	+	5'	6	95.6376	89.8591	10.6736	9.60237	0.994802	0.982789	98.84	96.666	6.21565	4.93633	0	0	0.83	0.83	0.995	0.984	-0.41	0.53	-0.32	2.5
1000G	6	129927014	A	G	Negative	Intronic	-	5'	8	84.0323	84.0323	7.09429	7.09429	0.770546	0.812672	91.847	91.847	0	0	0	0	0	0	0	0	-0.24	-0.75	0.3	5.62
1000G	6	129937456	A	G	Negative	Intronic	-	3'	-8	96.0891	96.0891	12.3114	12.7316	0.995798	0.99568	94.983	95.595	5.13682	5.53462	0	0	0	0	0	0	-0.1	0.48	1.19	9.82
1000G	6	130166908	T	G	Negative	Intronic	-	5'	4	74.7752	63.9899	8.81899	4.80465	0.984407	0.5529	82.584	73.78	0.766236	0	0	0	0	0	0	0	0.79	0.46	1.15	9.67
HGMD	6	132182844	G	T	Positive	Exonic	+	5'	-1	76.7375	64.1225	7.43136	3.29971	0.97837	0.212123	84.358	73.49	0	0	0	0	0.82	0	0.897	0	0.72	0.56	0.56	7.03
DBASS	6	137166743	A	G	Positive	Intronic	+	3'	-10	83.1168	0	9.72173	4.2529	0.970772	0.971713	79.682	79.797	7.94349	0	0	0	0	0	0.999	0.991	0.49	-1.98	-0.74	0.86
1000G	6	137519780	T	C	Negative	Intronic	-	3'	-4	82.2373	82.2373	10.8797	11.0836	0.994808	0.988064	87.034	86.964	10.5523	11.3147	0	0	0	0	0	0	0.08	-0.34	0.67	7.61
1000G	6	144835040	T	C	Negative	Intronic	+	3'	-5	0	0	0	0	0	0	0	0	4.90883	4.4281	0	0	0.71	0.45	0	0	0.75	0.48	1.83	12.06
1000G	6	147047341	T	C	Negative	Intronic	+	5'	8	78.9497	78.9497	9.09184	9.09184	0.986381	0.984636	84.671	84.671	5.64939	5.79107	0.976	0.976	0	0	0	0	0.06	-0.26	0.62	7.34
1000G	6	150387302	A	T	Negative	Intronic	-	3'	-4	87.8948	87.8948	10.5411	11.5887	0.994116	0.995347	85.76	85.866	13.1112	12.766	0	0	0	0	0	0	-0.49	-0.53	-0.17	3.17
1000G	6	151914421	A	G	Negative	Intronic	+	5'	6	84.2838	84.5939	9.45172	8.7553	0.900514	0.891711	88.37	88.772	3.3634	3.35514	0	0	0.95	0.95	0	0	-0.16	-0.12	0.91	8.71
1000G	6	152671475	A	C	Negative	Intronic	-	3'	-5	86.8765	80.4738	4.75854	2.05086	0.435472	0.04774	89.49	85.864	4.52681	0	0	0	0	0	0	0	-0.33	0.53	0.68	7.64
HGMD	6	157520041	G	A	Positive	Exonic	+	5'	-1	86.7234	74.5874	10.8983	8.28108	0.977998	0.669997	94.09	83.512	9.08545	4.81554	0.974	0.956	1	0.95	0.994	0.953	2.64	0.66	3.18	16.64
1000G	6	159655516	T	C	Negative	Intronic	+	5'	5	77.2199	76.9167	6.43699	6.77267	0.713518	0.688595	78.388	78.692	2.02093	2.66144	0	0	0.34	0	0	0	-1.24	-0.32	-0.42	2.05
1000G	6	160196343	A	G	Negative	Exonic	+	5'	-3	95.331	92.583	10.4737	10.0326	0.99715	0.996688	97.886	97.08	3.9051	2.90938	0	0	0.93	0.93	0	0	2.17	0.46	4.99	29.2
1000G	6	160524773	T	A	Negative	Intronic	+	3'	-5	93.5226	92.1137	11.298	10.4133	0.998716	0.996565	89.482	85.924	12.3692	10.4181	0	0	0.8	0.77	0	0	-2.45	-1.78	-1.08	0.16
1000G	6	165712927	G	A	Negative	Intronic	-	5'	5	74.8682	75.1714	5.93044	4.43734	0.142515	0.115125	83.134	82.83	1.62174	1.43904	0	0	0	0	0	0	-0.3	-2.07	0.15	4.79
HGMD	6	167344532	C	T	Positive	Exonic	-	5'	-1	84.7955	72.6595	5.93865	0	0.936261	0.129487	92.64	82.062	0	0	0	0	0	0	0	0	2.05	0.56	0.54	6.94
1000G	6	169635010	G	A	Negative	Intronic	-	3'	-8	80.4827	82.2925	9.2655	8.44301	0.908543	0.912931	92.089	91.477	11.7683	11.3705	0	0	0	0	0	0	-0.56	-1.17	-0.34	2.39
1000G	6	170162515	A	C	Negative	Intronic	+	3'	-10	82.0332	82.4079	9.05204	10.4847	0.991821	0.996082	80.927	83.414	10.4697	10.7911	0	0	0	0	0	0	-1.79	-1.27	-1.04	0.21
1000G	7	780980	T	G	Negative	Intronic	+	3'	-4	85.2787	85.2787	8.52702	9.90355	0.95383	0.953727	88.11	88.146	7.10603	8.75574	0	0	0.96	0.97	0	0	-1.71	-3.54	-0.45	1.93
1000G	7	1024581	T	C	Negative	Intronic	+	3'	-5	86.9767	83.4311	8.73401	10.2062	0.853799	0.88305	92.003	91.109	12.3233	13.621	0.528	0.536	0.95	0.96	0	0	-1.03	-0.32	0.11	4.6
1000G	7	1519946	A	T	Negative	Intronic	-	5'	7	72.2046	72.2046	7.37531	7.37531	0.849726	0.81363	77.713	77.713	3.94739	4.58524	0	0	0	0	0	0	-0.78	-0.36	0.11	4.58
1000G	7	1522175	A	G	Negative	Intronic	-	5'	7	75.2817	75.2817	9.76974	9.76974	0.810135	0.848446	84.512	84.512	10.699	12.7372	0	0	0	0	0	0	-1.01	-0.28	-0.1	3.49
1000G	7	1539799	C	T	Negative	Intronic	-	5'	7	71.5671	71.5671	3.10583	3.10583	0.541743	0.450728	82.076	82.076	6.06701	6.46316	0	0	0	0	0	0	-0.38	-0.15	-0.15	3.24
1000G	7	4089103	G	T	Negative	Intronic	+	5'	8	88.908	88.908	10.7461	10.7461	0.996979	0.998189	90.241	90.241	11.8263	11.6121	0	0	0	0	0	0	-0.39	0.56	0.06	4.33
1000G	7	4825314	C	T	Negative	Exonic	+	5'	-2	80.6382	81.0413	9.43568	8.27203	0.992063	0.983815	90.962	90.962	11.5808	9.92465	0	0	1	0.99	0	0	-0.4	-1.05	0.22	5.18
HGMD	7	6035165	C	A	Positive	Exonic	-	5'	-1	77.1269	64.5119	7.63523	0	0.8285	0.035278	77.924	67.056	1.44815	0	0	0	0	0	0	0	2.71	0.56	2.51	14.36
1000G	7	6054987	G	A	Negative	Intronic	+	5'	4	89.6127	99.6933	10.2854	10.9984	0.939309	0.997045	90.705	99.045	5.26185	7.42947	0	0	0.93	0.93	0	0	-0.02	-0.25	2.87	15.57
1000G	7	11062487	C	G	Negative	Intronic	+	3'	-8	83.026	82.3956	9.47263	9.15697	0.982824	0.941547	85.856	83.315	4.56515	2.64429	0	0	0	0	0	0	-0.47	-1.85	-2.28	0
1000G	7	11075263	A	G	Negative	Intronic	+	3'	-4	89.534	89.534	10.5536	10.8405	0.940655	0.881413	85.771	85.701	6.29023	6.89339	0	0	0.43	0.33	0	0	0.12	0.53	-0.32	2.5
1000G	7	20418926	T	C	Negative	Intronic	+	5'	6	77.1304	71.3518	7.33051	7.90757	0.730994	0.826695	79.182	77.008	1.46675	1.12769	0	0	0.49	0.56	0	0	1.07	0.53	2.1	12.97
1000G	7	20685508	T	G	Negative	Intronic	+	5'	5	67.2444	79.6372	2.08144	6.42562	0.01086	0.612901	72.9	85.217	0	0	0	0	0	0	0	0	0.93	-0.12	1.59	11.29
1000G	7	21640618	C	G	Negative	Intronic	+	3'	-10	91.3336	91.3336	8.31003	6.77279	0.993382	0.987024	93.036	90.664	7.40303	5.77888	0	0	0	0	0	0	1.31	-0.25	-1.2	0.07
1000G	7	21932044	C	T	Negative	Exonic	+	3'	2	77.4153	77.4153	4.18168	5.7873	0.117417	0.261186	77.744	78.589	4.75601	5.22664	0	0	0.17	0.18	0	0	-0.03	-1.04	0.65	7.49
1000G	7	24689391	C	T	Negative	Intronic	+	5'	8	87.1266	87.1266	10.0978	10.0978	0.98211	0.985742	94.09	94.09	0	0	0.951	0.951	0	0	0	0	-1.81	-1.9	-1.07	0.18
1000G	7	26778406	A	G	Negative	Intronic	-	5'	8	82.2818	82.2818	8.99306	8.99306	0.762352	0.706517	84.795	84.795	0.651182	0.781865	0	0	0	0	0	0	2.18	0.46	2.64	14.79
1000G	7	29438109	C	T	Negative	Intronic	+	5'	7	90.6189	90.6189	10.0684	10.0684	0.983264	0.932575	96.907	96.907	7.53815	6.25512	0	0	0.7	0.82	0	0	-0.27	-0.37	0.05	4.27
1000G	7	30673345	C	T	Negative	Intronic	+	3'	-6	83.1103	85.2135	12.029	11.6224	0.992116	0.993661	83.128	82.475	10.6352	11.146	0	0	1	1	0	0	-0.72	0.65	-0.58	1.39
1000G	7	30728908	A	T	Negative	Intronic	-	3'	-8	81.1878	76.165	9.9535	7.85588	0.993528	0.978879	81.86	79.868	13.095	9.13543	0	0	0	0	0	0	0.14	0.37	1	9.07
HGMD	7	31016937	G	A	Positive	Exonic	+	5'	-1	82.4093	70.2733	6.14169	2.50312	0.949422	0.273602	88.276	77.698	2.37696	0	0.86	0	0.86	0.3	0.975	0	2.47	0.65	3.29	17.04
HGMD	7	33059336	C	G	Positive	Exonic	-	3'	1	77.4046	71.6462	6.58083	4.10785	0.182406	0.011036	86.436	82.276	1.6158	0	0.803	0	0	0	0	0	2.47	0.56	3.83	19.47
1000G	7	35058177	A	G	Negative	Intronic	-	5'	7	86.16	86.16	9.44859	9.44859	0.960334	0.988822	92.914	92.914	0	0	0	0	0	0	0	0	-0.33	0.48	0.28	5.51
1000G	7	36324435	C	T	Negative	Intronic	+	5'	6	70.4335	76.2121	9.16033	8.4938	0.881047	0.911452	76.054	78.228	7.42817	7.23879	0	0	0.77	0.71	0	0	-0.82	-1.21	-0.27	2.7
1000G	7	36324436	G	A	Negative	Intronic	+	5'	7	70.4335	70.4335	9.16033	9.16033	0.881047	0.897283	76.054	76.054	7.42817	7.20589	0	0	0.77	0.74	0	0	-1.14	0.46	-0.28	2.65
1000G	7	37907304	T	C	Negative	Exonic	+	3'	1	86.7511	87.2369	8.54684	9.60694	0.885791	0.851918	81.898	82.034	1.27545	2.09982	0	0	0.15	0.28	0	0	1.42	-0.21	1.59	11.27
1000G	7	37924737	T	G	Negative	Intronic	+	3'	-10	83.8127	80.5024	7.49645	6.60811	0.987554	0.92652	80.793	77.713	8.42796	7.26476	0	0	0	0	0	0	0.27	0.46	1.92	12.39
1000G	7	38268395	C	T	Negative	Intronic	+	3'	-5	75.3211	78.8667	8.84156	9.45926	0.811194	0.836795	80.839	81.733	6.743	6.52003	0	0	0.97	0.97	0	0	-0.66	-0.99	-0.24	2.83
1000G	7	44178626	A	G	Negative	Intronic	-	3'	-5	0	0	8.11284	8.22124	0.717163	0.782953	94.533	93.639	10.4116	10.8873	0	0	0	0	0	0	-0.53	-1.06	-0.01	3.95
HGMD	7	44189568	C	A	Positive	Exonic	-	5'	-1	78.6034	65.9884	5.50481	1.6505	0.464743	0.045269	90.291	79.423	6.78288	0	0	0	0	0	0	0	1.46	0.56	2.32	13.71
HGMD	7	44190555	C	T	Positive	Exonic	-	5'	-1	79.4718	67.3357	7.92601	2.05292	0.750444	0.036317	87.372	76.794	8.58948	0	0.933	0	0	0	0	0	2.59	0.66	3.06	16.23
HGMD	7	44192901	T	C	Positive	Exonic	-	5'	-2	71.1898	62.2291	7.87896	3.25375	0.713969	0.073992	76.847	71.991	7.4724	0	0.661	0.518	0	0	0	0	0.33	0.53	2.55	14.48
HGMD	7	44228508	C	T	Positive	Exonic	-	5'	-1	86.4701	86.4701	9.67503	9.67503	0.989964	0.989964	93.316	93.316	9.06955	3.21257	0.45	0	0	0	0	0	2.7	0.56	2.92	15.72
HGMD	7	45039962	G	A	Positive	Exonic	+	5'	-1	86.8647	86.8647	9.6515	9.6515	0.990939	0.990939	89.899	89.899	16.2693	12.5168	0.444	0	0.34	0	0.994	0.932	0.71	-0.31	-0.11	3.45
HGMD	7	45103600	G	A	Positive	Exonic	+	5'	-1	81.2188	69.0827	9.23916	2.93013	0.904564	0.172695	84.858	74.28	4.63894	0	0	0	0.47	0	0.932	0	2.32	0.66	2.92	15.73
HGMD	7	45108178	G	A	Positive	Exonic	+	5'	-1	90.0021	77.866	8.68007	4.22818	0.990236	0.469141	95.551	84.973	10.2126	5.5184	0	0	0.93	0.69	0.984	0.842	0.42	0.66	2.3	13.63
1000G	7	47851654	A	G	Negative	Intronic	-	3'	-5	89.3414	85.7958	9.17835	8.30273	0.931616	0.855323	88.884	87.99	10.8782	10.7116	0	0	0	0	0	0	-0.5	-0.68	0.58	7.14
1000G	7	47913615	G	A	Negative	Intronic	-	3'	-7	82.9331	84.4437	8.18383	8.21518	0.600315	0.703609	88.412	87.993	7.96391	8.23574	0	0	0	0	0	0	-1.37	-2.01	-0.96	0.32
1000G	7	47917087	C	T	Negative	Exonic	-	5'	-1	80.3005	68.1644	10.4896	7.19194	0.990471	0.705382	86.445	75.867	10.1015	6.44816	0	0	0	0	0	0	2.46	0.66	0.48	6.61
1000G	7	47921682	A	T	Negative	Exonic	-	3'	2	81.4689	81.4689	4.59034	4.3032	0.850831	0.581326	82.999	82.228	8.80452	7.9842	0	0	0	0	0	0	-0.83	-1.67	0.46	6.49
1000G	7	47979922	A	G	Negative	Intronic	-	3'	-8	89.3038	89.2065	9.69503	10.2334	0.993436	0.99372	87.559	88.171	9.98781	10.6287	0	0	0	0	0	0	-0.68	-0.26	-0.95	0.34
1000G	7	48016442	G	A	Negative	Intronic	-	3'	-8	89.9458	91.7556	7.77082	6.73303	0.867149	0.880121	90.384	89.772	8.57458	7.81473	0	0	0	0	0	0	0.26	0.56	1.54	11.09
1000G	7	48237824	C	T	Negative	Intronic	+	3'	-10	81.2982	84.5809	10.6217	10.261	0.977876	0.986042	84.585	85.293	7.43022	7.44705	0	0	0	0	0	0	-0.03	0.56	0	4.02
1000G	7	48260869	T	G	Negative	Intronic	+	3'	-9	85.8526	82.6077	7.98075	8.01261	0.979661	0.933078	82.949	79.85	1.61869	0	0	0	0	0	0	0	-0.1	0.38	3.14	16.51
1000G	7	48280454	G	A	Negative	Intronic	+	3'	-10	79.9459	79.8573	6.76368	7.20461	0.732825	0.754402	78.62	78.505	0	0	0	0	0	0	0	0	-2.59	-2.48	-1.56	0.02
1000G	7	48451939	T	C	Negative	Intronic	+	3'	-11	80.8676	76.7657	5.49084	5.45343	0.333783	0.271095	76.627	74.779	4.36057	3.98726	0	0	0	0	0	0	-0.13	-0.5	-0.47	1.84
1000G	7	48467355	T	C	Negative	Intronic	+	3'	-8	84.5799	82.77	8.21733	8.62468	0.814314	0.805075	84.635	85.247	6.03077	5.84664	0	0	0	0	0	0	-1.43	-1.41	-0.97	0.31
1000G	7	48506642	A	G	Negative	Exonic	+	5'	-1	78.9497	91.0858	9.09184	10.9117	0.978468	0.996599	84.671	95.249	5.27896	7.76061	0.99	0.999	0.82	0.83	0	0	-0.5	-0.34	0.52	6.84
1000G	7	48634295	C	A	Negative	Intronic	+	3'	-11	91.0961	91.0961	10.899	10.2405	0.97393	0.956553	94.857	92.789	11.2832	9.71211	0	0	0	0	0	0	-0.76	-1.14	-0.27	2.69
1000G	7	48682996	C	G	Negative	Intronic	+	5'	7	72.2012	72.2012	5.55692	5.55692	0.594942	0.665525	76.455	76.455	0	0	0	0	0.34	0.34	0	0	0.59	0.66	0.75	7.99
1000G	7	55991292	G	A	Negative	Intronic	+	3'	-8	70.7399	70.7253	6.70123	6.05754	0.092792	0.034459	78.607	78.544	1.54416	1.23737	0	0	0	0	0	0	-1.88	-1.33	-1.09	0.15
1000G	7	55991293	T	C	Negative	Intronic	+	3'	-7	70.7399	69.2293	6.70123	5.79309	0.092792	0.066244	78.607	79.026	1.54416	1.20593	0	0	0	0	0	0	1.76	0.46	-0.9	0.44
1000G	7	70880867	A	G	Negative	Intronic	+	3'	-8	91.993	91.993	10.0721	10.4759	0.781239	0.881327	87.127	87.19	8.22639	9.15576	0.875	0.898	0	0	0	0	-1.6	-0.37	-0.85	0.55
1000G	7	71868228	A	C	Negative	Intronic	-	5'	8	88.9032	88.9032	0	0	0	0	0	0	0	0	0	0	0	0	0	0	0.62	0.53	2.19	13.29
1000G	7	72857049	A	G	Negative	Intronic	-	5'	6	95.6376	89.8591	10.6736	9.60237	0.996172	0.995209	98.84	96.666	11.1394	9.86006	0	0	0	0	0	0	-0.34	-1.6	-0.77	0.75
HGMD	7	74197404	G	A	Positive	Exonic	+	5'	-1	72.8197	60.6836	3.34384	0	0.133316	0.003717	86.13	75.552	7.24561	1.37832	0.748	0	0.71	0	0.952	0	0.76	0.44	3.27	16.97
1000G	7	75401418	G	A	Negative	Intronic	-	5'	4	75.9037	76.5153	8.97904	7.26404	0.912937	0.844298	80.182	80.182	11.9815	10.7679	0.889	0.89	0	0	0	0	-0.49	0.2	0.65	7.47
1000G	7	76950035	C	T	Negative	Intronic	-	5'	7	91.4889	91.4889	10.6458	10.6458	0.994953	0.995996	95.249	95.249	5.04781	5.35468	0	0	0	0	0	0	0.39	-0.17	1.06	9.31
1000G	7	77033937	A	G	Negative	Intronic	-	3'	-5	91.5922	88.0466	8.35551	6.65189	0.969812	0.943105	81.938	81.044	3.94398	2.09174	0	0	0	0	0	0	0.43	0.53	1.01	9.14
1000G	7	77200392	A	T	Negative	Intronic	+	3'	-3	77.7378	81.5285	5.72593	7.27332	0.025186	0.288215	78.437	80.144	4.04468	4.4415	0	0	0	0	0	0	0.89	0.38	1.51	10.98
1000G	7	83606518	G	A	Negative	Intronic	-	3'	-6	80.9089	83.0121	4.91025	6.40951	0.030739	0.05278	85.024	84.371	0	0	0	0	0	0	0	0	0.73	-0.35	1.32	10.34
SDisease	7	87032600	G	C	Positive	Intronic	-	3'	-3	82.4587	71.6367	6.33127	0	0.099594	7e-06	85.84	75.544	0	0	0	0	0	0	0	0	0.85	0.56	1.61	11.33
DBASS	7	87035599	C	T	Positive	Intronic	-	5'	5	86.6889	74.5374	10.1551	0	0.989164	0.604377	88.986	76.821	4.30464	0	0	0	0	0	0	0	2.76	0.56	0.62	7.33
HGMD	7	87104703	T	C	Positive	Exonic	-	5'	-2	77.0632	68.1024	7.79378	4.13211	0.964069	0.750515	79.03	74.174	8.4756	4.81037	0	0	0	0	0	0	1.62	0.52	0.57	7.07
1000G	7	90747371	T	C	Negative	Intronic	+	3'	-9	84.1357	81.4239	9.68609	9.34348	0.265482	0.117705	89.99	88.804	6.10738	4.85317	0	0	0	0	0	0	0.99	0.53	3	15.99
HGMD	7	91864717	C	T	Positive	Exonic	-	5'	-1	85.7103	73.5743	9.84413	6.86525	0.993069	0.811849	92.808	82.23	0	0	0	0	0	0	0	0	2.42	0.46	2.17	13.22
HGMD	7	94030932	G	A	Positive	Exonic	+	5'	-1	75.23	63.094	7.13539	1.56336	0.786529	0.023391	83.317	72.739	0	0	0.699	0	0.9	0	0.952	0	2.79	0.56	4.11	21.2
DBASS	7	94035043	G	A	Positive	Intronic	+	5'	5	80.5916	68.4401	7.74601	1.17632	0.990764	0.214321	90.856	78.691	0	0	0	0	0.93	0	0.937	0	2.7	0.59	1.44	10.74
1000G	7	94039032	C	T	Negative	Intronic	+	3'	-3	93.8166	87.6399	10.4077	9.8919	0.969625	0.981914	95.696	88.014	13.8805	12.4278	0	0	1	1	0	0	0.13	-0.83	-0.18	3.14
DBASS	7	94052435	G	A	Positive	Intronic	+	5'	5	75.4161	63.2645	8.56441	0	0.961316	0.085365	82.621	70.456	3.98784	0	0	0	0.92	0	0.982	0	2.66	0.56	2.7	15
1000G	7	94146975	T	G	Negative	Intronic	+	5'	7	81.9751	81.9751	8.87834	8.87834	0.94246	0.946994	85.651	85.651	2.83961	3.28032	0	0	0.67	0.66	0	0	0.36	0.53	2.12	13.06
1000G	7	94174854	T	C	Negative	Intronic	+	3'	-3	82.9367	89.1134	11.6228	12.2878	0.994759	0.990165	84.075	91.757	6.41712	7.09689	0	0	0.56	0.82	0	0	0.29	-0.59	0.28	5.53
HGMD	7	94248070	C	T	Positive	Exonic	-	5'	-1	82.206	70.0699	7.78959	5.07356	0.990751	0.695792	91.209	80.631	0.849486	0	0	0	0	0	0	0	2.83	0.66	5.13	32
HGMD	7	94252637	C	T	Positive	Exonic	-	5'	-1	89.6127	77.4767	10.2854	6.84207	0.994062	0.519447	90.705	80.127	0	0	0	0	0	0	0	0	2.68	0.65	4.34	22.8
1000G	7	97784061	T	C	Negative	Intronic	+	3'	-9	90.5086	87.7968	9.65655	10.6638	0.960095	0.909941	84.638	83.452	4.93245	4.60093	0	0	0	0	0	0	2.06	0.38	2.66	14.86
1000G	7	99751017	A	G	Negative	Intronic	+	3'	-6	76.372	76.372	7.83121	8.44007	0.537055	0.521212	84.408	84.341	9.95788	9.3651	0.893	0.988	0.96	0.96	0	0	-3.41	-2.81	-0.97	0.3
SDisease	7	100231035	T	C	Positive	Intronic	-	5'	4	69.2843	59.2037	8.9319	1.99492	0.955532	0.022967	81.096	72.756	13.0588	0	0	0	0	0	0	0	0.89	0.46	1.6	11.3
1000G	7	100279946	G	A	Negative	Exonic	-	5'	-2	70.5575	70.9607	6.82506	4.90179	0.060299	0.030585	82.622	82.622	8.82271	7.15885	0	0	0	0	0	0	-0.83	-0.27	-1.42	0.02
1000G	7	100284913	C	G	Negative	Intronic	-	5'	8	80.5382	80.5382	6.9152	6.9152	0.806676	0.813858	88.567	88.567	9.15817	9.80918	0	0	0	0	0	0	-0.44	-0.98	0.16	4.85
1000G	7	100656178	G	A	Negative	Intronic	+	5'	7	84.954	84.954	9.04032	9.04032	0.996758	0.997271	92.015	92.015	7.84324	6.74243	0	0	0.95	0.95	0	0	-0.32	-0.32	-0.07	3.67
1000G	7	102948040	T	C	Negative	Intronic	+	3'	-3	88.0902	94.2669	10.1178	9.3618	0.97123	0.956504	84.414	92.096	7.78693	9.02265	0	0	0.72	0.72	0	0	2.27	0.53	2.32	13.7
HGMD	7	107323982	G	T	Positive	Exonic	+	5'	-1	83.6222	71.0072	7.93332	6.04897	0.979563	0.448323	92.224	81.356	0	0	0	0	0.81	0.63	0	0	2.81	0.66	4.42	23.5
SDisease	7	107334928	A	C	Positive	Intronic	+	5'	3	72.0392	62.1567	7.0846	0	0.533282	0.012079	99.3356	80.9201	8.00532	1.1372	0	0	0.82	0	0.909	0	2.27	0.46	2.28	13.57
HGMD	7	107338556	C	T	Positive	Exonic	+	5'	-1	86.3823	87.0783	10.7352	8.62318	0.988355	0.970246	88.032	88.177	6.47305	5.93227	0	0	0.95	0.94	0.981	0.974	-2.03	-2.28	-1.43	0.02
1000G	7	107545799	T	C	Negative	Intronic	+	3'	-7	82.6393	81.1287	0.334244	0	0.222004	0.116272	81.627	82.046	0	0	0	0	0	0	0	0	0.41	-1.14	1.11	9.52
DBASS	7	117170953	G	T	Positive	Exonic	+	3'	1	85.5977	79.3534	11.8902	8.54572	0.986803	0.967992	84.245	79.949	9.79628	6.37126	0	0	0.94	0.77	0.999	0.998	2.87	0.56	6.14	37
HGMD	7	117171168	G	A	Positive	Exonic	+	5'	-1	81.9717	69.8356	8.48854	0.917162	0.75164	0.062195	84.393	73.815	1.44108	0	0	0	0.34	0	0	0	2.82	0.48	2.93	15.77
HGMD	7	117171171	A	G	Positive	Intronic	+	5'	3	81.9717	77.6093	8.48854	4.18032	0.75164	0.174512	98.7487	82.7711	1.44108	0	0	0	0.34	0	0	0	2.28	0.4	2.53	14.42
HGMD	7	117182162	G	A	Positive	Exonic	+	5'	-1	81.7339	69.5979	5.24236	0	0.135841	0.008402	90.88	80.302	0	0	0	0	0.34	0	0	0	2.8	0.65	2.58	14.6
HGMD	7	117199709	G	A	Positive	Exonic	+	5'	-1	91.6164	79.4804	10.0647	6.42358	0.998388	0.951555	95.904	85.326	1.37827	0	0	0	0.94	0.9	0.982	0.827	1.45	0.66	2.45	14.16
HGMD	7	117230493	G	T	Positive	Exonic	+	5'	-1	89.5197	76.9047	9.78772	5.87157	0.993072	0.312303	90.241	79.373	0	0	0	0	0.45	0	0.936	0	2.39	0.56	4.04	20.8
HGMD	7	117267824	G	A	Positive	Exonic	+	5'	-1	81.0413	68.9053	6.64637	2.3742	0.414567	0.040801	90.695	80.117	0	0	0	0	0.65	0	0	0	2.94	0.65	2.12	13.03
HGMD	7	117282647	G	C	Positive	Exonic	+	5'	-1	89.8591	76.548	9.60237	5.6228	0.996965	0.965405	96.666	85.653	5.39485	1.19436	0	0	0.81	0.46	0.989	0.858	1.35	-0.16	3.54	18.07
1000G	7	123143425	T	A	Negative	Intronic	-	3'	-8	84.6129	89.7127	9.37919	10.2506	0.868336	0.964169	83.287	85.279	4.26157	5.95096	0	0	0	0	0	0	-0.43	-1.16	-1.2	0.07
1000G	7	123336804	G	A	Negative	Intronic	-	3'	-3	94.1289	87.9522	9.22818	8.22088	0.986821	0.989636	95.702	88.02	9.11459	5.70233	0	0	0	0	0	0	-0.22	-0.36	0.94	8.84
1000G	7	127017391	A	C	Negative	Intronic	-	3'	-8	96.7798	94.5458	11.1881	10.688	0.984755	0.969827	96.412	94.483	9.20291	7.447	0	0	0	0	0	0	0.02	-0.3	-0.06	3.69
HGMD	7	127892215	G	A	Positive	Exonic	+	5'	-1	85.7603	73.6243	10.3787	5.42327	0.995992	0.84154	92.362	81.784	8.02655	3.83532	0	0	1	0.91	0.961	0	2.31	0.66	2.09	12.95
1000G	7	129825215	T	C	Negative	Intronic	-	3'	-8	75.9312	75.9457	5.76505	4.89323	0.356317	0.476307	76.968	77.031	2.83729	1.3045	0	0	0	0	0	0	-0.44	0.26	-0.22	2.96
1000G	7	132070054	T	C	Negative	Exonic	-	3'	1	86.9455	86.9455	13.5295	13.5295	0.99722	0.99722	93.157	93.157	11.2752	12.0229	0	0	0	0	0	0	-0.49	0.38	-1.41	0.02
1000G	7	133906669	C	T	Negative	Exonic	+	5'	-2	82.7022	83.1053	9.63249	8.2362	0.996092	0.991054	91.154	91.154	2.60741	1.23466	0	0	0.67	0.66	0	0	0.04	-0.23	-1.5	0.02
1000G	7	134225788	C	T	Negative	Intronic	+	3'	-11	90.7903	93.6852	14.156	13.8156	0.985341	0.989443	93.788	95.636	10.5878	10.3395	0	0	0	0	0	0	0.62	-0.36	0.01	4.06
1000G	7	134891961	G	A	Negative	Intronic	-	3'	-7	0	0	0	0	0	0	0	0	0	0	0	0	0	0	0	0	0.06	-0.25	0.97	8.96
1000G	7	135261009	C	G	Negative	Intronic	+	3'	-9	86.8396	86.597	10.7941	9.33923	0.981026	0.967808	87.311	85.398	7.86848	6.2422	0	0	0	0	0	0	0.29	0.59	2.02	12.71
1000G	7	135262533	T	C	Negative	Intronic	+	3'	-11	93.4253	89.3234	8.6693	8.44443	0.993392	0.98944	88.644	86.796	7.54176	7.2491	0	0	0	0	0	0	0.39	0.53	3.43	17.58
1000G	7	135328110	C	T	Negative	Intronic	+	5'	4	80.8311	81.4427	8.6529	8.54867	0.985767	0.97957	87.1	87.1	6.5794	5.64771	0	0	0.93	0.83	0	0	0.12	-0.3	0.54	6.9
1000G	7	140219427	C	T	Negative	Intronic	-	5'	5	90.8532	78.7016	9.31225	6.93458	0.997373	0.832833	96.085	83.92	8.31507	6.53334	0	0	0	0	0	0	2.64	0.56	2.37	13.88
1000G	7	142572649	A	G	Negative	Intronic	-	5'	8	83.0226	83.0226	7.82589	7.82589	0.95934	0.966241	87.972	87.972	3.91911	4.51577	0	0	0	0	0	0	0.55	0.46	0.56	7.03
HGMD	7	143027990	G	A	Positive	Exonic	+	5'	-1	73.0144	60.8783	4.50773	0	0.536604	0.002825	81.062	70.484	3.66063	0	0	0	0.71	0	0	0	0.97	0.45	3.48	17.79
1000G	7	143036337	C	T	Negative	Intronic	+	3'	-9	88.3495	91.0613	8.23235	7.23697	0.968199	0.981701	91.334	92.52	5.56342	6.22795	0	0	0	0	0	0	-0.4	-0.27	0.42	6.29
1000G	7	143088867	T	C	Negative	Exonic	-	3'	2	81.8232	81.8232	7.95098	7.68476	0.62342	0.698028	88.902	89.073	10.099	9.63164	0	0	0	0	0	0	0.7	-0.22	-1.96	0.01
HGMD	7	146825928	G	A	Positive	Exonic	+	5'	-1	83.4155	71.2794	8.36567	3.37751	0.992804	0.601338	91.556	80.978	0	0	0	0	0.95	0.55	0.967	0	2.67	0.66	2.24	13.45
1000G	7	148480990	C	T	Negative	Intronic	+	5'	8	89.6127	89.6127	10.2854	10.2854	0.992759	0.982742	90.705	90.705	5.67861	5.38517	0	0	0	0	0	0	-0.82	-1.21	-0.23	2.88
1000G	7	148487395	T	C	Negative	Intronic	+	3'	-7	79.1559	77.6453	7.7591	8.35846	0.9811	0.970286	80.473	80.892	7.00248	7.13354	0	0	0	0	0	0	-1.43	-0.9	-0.17	3.17
1000G	7	148851027	C	T	Negative	Intronic	+	3'	-10	77.7075	80.9902	5.95118	6.65747	0.081288	0.18599	83.566	84.274	6.74818	7.56558	0	0	0	0	0	0	0.32	-0.22	-0.12	3.4
1000G	7	149133916	C	T	Negative	Exonic	-	3'	2	75.0712	75.0712	9.01122	7.75751	0.253478	0.14808	85.33	85.159	8.71151	8.13218	0.978	0.982	0	0	0	0	-2.1	-0.38	-1.45	0.02
1000G	7	149485059	T	C	Negative	Exonic	+	5'	-1	0	0	0	0	0	0	0	0	6.66896	7.32058	0	0	0.92	0.95	0	0	0.39	-0.21	2.75	15.16
1000G	7	149486246	A	G	Negative	Intronic	+	3'	-7	0	0	0	0	0	0	0	0	10.1709	9.78962	0	0	0	0	0	0	-0.88	-0.64	-1.58	0.01
1000G	7	149506471	C	T	Negative	Intronic	+	3'	-6	0	0	0	0	0	0	0	0	7.43224	8.46936	0	0	0.56	0.57	0	0	0.61	-0.14	-0.54	1.53
1000G	7	149522366	T	G	Negative	Intronic	+	3'	-3	0	0	0	0	0	0	0	0	0	0	0	0	0	0	0	0	-0.54	-1	-0.4	2.11
1000G	7	149530894	G	A	Negative	Intronic	+	3'	-7	0	0	0	0	0	0	0	0	0	0	0	0	0	0	0	0	0.63	-0.25	2.16	13.19
HGMD	7	150648009	C	T	Positive	Exonic	-	5'	-1	78.6499	66.5139	7.92791	2.18848	0.937721	0.357884	90.397	79.819	12.2463	7.96924	0	0	0	0	0	0	2.13	0.31	0.49	6.66
SDisease	7	150648530	A	G	Positive	Intronic	-	5'	6	71.0537	65.2751	7.38896	3.19543	0.581436	0.016815	81.462	79.288	7.39312	5.17852	0	0	0	0	0	0	1.56	0.26	1.86	12.16
HGMD	7	150654379	C	T	Positive	Exonic	-	5'	-1	84.1408	72.0048	9.87848	5.29869	0.960674	0.588913	89.485	78.907	11.6296	9.24123	0	0	0	0	0	0	1.13	0.56	2.62	14.71
SDisease	7	150655597	G	T	Positive	Intronic	-	3'	-7	85.1291	84.2649	13.0023	10.6371	0.982471	0.962605	92.739	90.165	18.9353	16.3362	0.943	0.887	0	0	0	0	0.17	-0.74	1.34	10.41
1000G	7	151168534	G	A	Negative	Intronic	-	3'	-7	77.1026	78.6133	8.45475	8.35417	0.59282	0.688024	76.437	76.018	0	0	0	0	0	0	0	0	-0.07	-0.25	0.54	6.9
1000G	7	151680072	T	C	Negative	Exonic	+	3'	2	89.5898	89.5898	10.7001	9.41631	0.790736	0.61696	96.129	95.284	7.30804	5.83326	0	0	0.57	0.77	0	0	2.06	0.45	3.98	20.4
1000G	7	155530363	A	G	Negative	Intronic	+	5'	7	68.9897	68.9897	6.61826	6.61826	0.437844	0.572855	75.337	75.337	4.97882	4.93863	0	0	0.45	0.51	0	0	0.36	0.38	0.85	8.43
1000G	7	156762224	G	C	Negative	Exonic	+	3'	2	87.2593	87.2593	8.04025	7.89287	0.764009	0.816016	90.663	90.418	1.54191	2.02341	0	0	0.31	0.33	0	0	2.53	0.47	1.29	10.23
1000G	7	158719084	C	T	Negative	Intronic	+	3'	-9	85.4625	88.1744	9.01904	8.75158	0.74111	0.8221	86.007	87.193	7.68058	7.44026	0	0	0	0	0	0	-0.41	-1.06	2.48	14.25
1000G	8	665858	C	T	Negative	Intronic	-	5'	3	95.6376	100	10.6736	10.8583	0.982822	0.997114	99.3465	100	8.53116	8.59578	0	0	0	0	0	0	-0.16	0.66	-0.74	0.83
1000G	8	1830794	G	A	Negative	Intronic	+	3'	-7	80.8464	80.8464	10.3494	10.6232	0.953306	0.954003	89.047	89.093	14.3443	14.5709	0	0	0	0	0	0	-2.13	-2.13	-0.63	1.21
1000G	8	2027633	C	G	Negative	Intronic	+	3'	-8	85.5424	84.912	11.151	10.5733	0.926628	0.697415	92.352	89.811	8.06681	6.4169	0.968	0.944	0	0	0	0	1.15	-0.14	-0.42	2.03
1000G	8	2054195	C	G	Negative	Intronic	+	5'	7	74.8217	74.8217	9.13691	9.13691	0.884698	0.939982	82.69	82.69	1.25689	2.77921	0.993	0.993	0.93	0.93	0	0	0.12	0.56	-0.6	1.3
1000G	8	2056569	C	T	Negative	Intronic	+	3'	-8	86.8156	88.6255	10.2116	10.7304	0.992419	0.99278	82.809	82.197	6.25581	6.467	0	0	0	0	0	0	-0.95	-0.24	-0.48	1.78
1000G	8	2820745	G	C	Negative	Exonic	-	5'	-2	73.6467	73.6002	10.2674	9.73316	0.985694	0.987394	82.255	82.149	4.11925	3.71361	0	0	0	0	0	0	0.08	-0.12	-0.23	2.89
1000G	8	3200977	T	A	Negative	Intronic	-	3'	-5	83.373	90.0691	6.78236	8.54844	0.817196	0.971034	87.486	91.044	0	0	0	0	0	0	0	0	-3.18	-1.34	-0.98	0.29
1000G	8	3226899	A	T	Negative	Intronic	-	3'	-7	82.8899	77.8889	7.56819	6.61231	0.529211	0.141683	78.201	76.046	5.1062	3.34254	0	0	0	0	0	0	0.26	0.46	0.58	7.13
1000G	8	3611570	G	C	Negative	Intronic	-	3'	-6	89.9058	89.1186	12.1288	10.5023	0.997472	0.991933	87.41	83.925	12.2612	10.1768	0	0	0	0	0	0	-0.18	-0.22	1.66	11.52
1000G	8	6681256	A	C	Negative	Intronic	-	3'	-4	0	0	0	0	0	0	0	0	10.6097	11.0598	0	0	0	0	0	0	-1.07	-2.09	-0.9	0.45
1000G	8	8176825	A	G	Negative	Intronic	-	3'	-7	87.0995	85.5889	14.2355	14.2289	0.996026	0.994864	94.297	94.716	17.8526	17.8429	0	0	0	0	0	0	0.32	-0.35	-0.42	2.04
1000G	8	10395983	C	A	Negative	Intronic	+	3'	-3	88.6137	78.6463	11.5894	8.17563	0.990167	0.881331	93.451	84.062	8.06958	5.32928	0.755	0	0.97	0.47	0	0	2.32	0.66	0.33	5.77
1000G	8	17067574	C	T	Negative	Intronic	+	5'	7	76.5153	76.5153	8.39701	8.39701	0.932573	0.829327	77.924	77.924	0	0	0	0	0.62	0.6	0	0	-0.8	-0.35	-0.34	2.38
1000G	8	17491730	T	C	Negative	Intronic	+	5'	8	99.6933	99.6933	10.9984	10.9984	0.998536	0.998672	99.045	99.045	12.5267	13.0081	0	0	0	0	0	0	-2.01	-2.03	-0.74	0.86
1000G	8	17500119	C	T	Negative	Intronic	+	3'	-3	78.0684	71.8917	6.9363	6.65074	0.102468	0.136609	83.701	76.019	5.47866	5.99165	0	0	0	0	0	0	2.58	0.65	1.68	11.59
1000G	8	20068163	T	G	Negative	Intronic	+	5'	6	76.8306	71.8118	6.85751	4.65684	0.98536	0.623975	84.822	82.889	3.50447	0	0	0	0.95	0.71	0	0	0.02	-0.8	-0.6	1.34
1000G	8	21847855	G	C	Negative	Exonic	+	3'	1	0	0	0	0	0	0	0	0	0	0	0	0	0	0	0	0	-1.24	-1.22	1.81	12.03
1000G	8	22463697	C	G	Negative	Intronic	+	5'	8	89.9194	89.9194	10.2802	10.2802	0.985401	0.950584	91.659	91.659	9.59869	10.0759	0	0	0	0	0	0	-0.05	-0.12	1.75	11.82
1000G	8	25258442	C	T	Negative	Intronic	+	3'	-3	86.1641	79.9873	11.8899	11.3785	0.977663	0.984324	92.698	85.016	15.2318	15.4964	0	0	1	1	0	0	0.16	-0.12	-0.15	3.28
1000G	8	25296930	C	T	Negative	Intronic	-	3'	-7	72.453	72.7057	4.37079	2.84456	0.145528	0.094883	82.374	82.42	0	0	0	0	0	0	0	0	-1.25	-0.25	-0.93	0.37
1000G	8	25317824	A	T	Negative	Intronic	+	5'	8	81.3153	81.3153	8.13727	8.13727	0.880285	0.912422	86.445	86.445	3.60541	3.41819	0	0	0	0	0	0	0.07	-0.48	1.3	10.24
1000G	8	25323682	C	T	Negative	Intronic	+	3'	-9	87.8541	90.5659	8.28096	8.57215	0.834634	0.909781	86.879	88.065	4.80695	5.28803	0	0	0	0	0	0	-0.03	0.48	0.52	6.81
1000G	8	25325730	T	C	Negative	Intronic	+	3'	-3	87.125	93.3018	8.04181	9.18611	0.931977	0.902002	80.068	87.75	4.40242	5.80148	0	0	0.43	0.53	0	0	-0.1	0.48	0.47	6.55
1000G	8	27100014	G	A	Negative	Intronic	-	3'	-5	76.027	79.5726	7.21662	6.61557	0.304166	0.372998	86.206	87.1	0	0	0	0	0	0	0	0	-0.86	0.66	1.33	10.35
1000G	8	27680576	G	T	Negative	Intronic	-	5'	4	76.5756	87.3609	8.10875	10.4715	0.922773	0.992832	84.464	93.268	0	0	0	0	0	0	0	0	0.42	-0.26	1.64	11.45
1000G	8	30946403	C	A	Negative	Intronic	+	3'	-3	95.4006	85.4332	7.78827	4.59241	0.984143	0.857121	92.351	82.962	7.08016	5.40757	0	0	0.49	0	0	0	0.24	-0.26	0.69	7.69
1000G	8	30999122	C	T	Negative	Intronic	+	5'	6	81.7632	87.5418	8.138	8.88433	0.942529	0.987769	84.706	86.88	3.83213	4.31865	0	0	0.89	0.88	0	0	0.42	0.65	0.57	7.08
1000G	8	30999123	G	A	Negative	Intronic	+	5'	7	81.7632	81.7632	8.138	8.138	0.942529	0.98194	84.706	84.706	3.83213	3.61372	0	0	0.9	0.83	0	0	-1.22	-0.27	-0.02	3.91
DBASS	8	31004873	T	A	Positive	Intronic	+	3'	-7	94.792	0	9.42375	4.33627	0.976625	0.897187	91.696	89.541	6.10559	0	0	0	0	0	0.999	0.982	0.01	0.53	1.37	10.51
HGMD	8	38003481	C	G	Positive	Exonic	-	5'	-1	82.2784	68.9673	8.55262	1.72022	0.953566	0.501561	85.347	74.334	7.8108	0	0.853	0	0	0	0	0	2.84	0.66	4.63	25.4
HGMD	8	38279315	C	G	Positive	Exonic	-	5'	-1	70.9779	57.6669	7.55605	0	0.819141	0.019023	75.902	64.889	4.9086	0	0	0	0	0	0	0	2.54	0.47	4.1	21.1
HGMD	8	38282027	C	T	Positive	Exonic	-	5'	-1	81.522	69.386	7.45706	0.631014	0.758153	0.040014	84.554	73.976	7.56743	1.71046	0	0	0	0	0	0	2.89	0.66	3.1	16.34
1000G	8	38385834	C	T	Negative	Intronic	-	5'	7	80.6382	80.6382	9.43568	9.43568	0.988112	0.988771	90.962	90.962	9.59392	9.28453	0	0	0	0	0	0	0.3	-0.15	-0.24	2.86
1000G	8	38835666	T	C	Negative	Exonic	+	5'	-1	87.0783	86.3823	8.62318	10.7352	0.990119	0.993796	88.177	88.032	4.85794	5.39873	0.942	0.947	0.94	0.99	0	0	-0.52	0.53	0.04	4.2
1000G	8	39128387	C	T	Negative	Intronic	+	3'	-8	83.7944	85.6042	9.93009	9.8421	0.992293	0.992542	84.107	83.495	6.50423	5.86338	0	0	0	0	0	0	-0.75	-1.3	-0.51	1.66
HGMD	8	42694329	C	T	Positive	Exonic	-	5'	-1	81.9717	69.8356	8.48854	0.917162	0.87165	0.092444	84.393	73.815	2.31596	0	0	0	0	0	0	0	2.7	0.65	2.38	13.91
DBASS	8	43028891	G	A	Positive	Intronic	+	5'	5	84.0719	71.9203	8.94615	1.78841	0.890092	0.121604	92.33	80.165	4.7592	0	0	0	0.67	0	0.988	0	2.6	0.64	2.27	13.56
1000G	8	52252320	A	G	Negative	Intronic	-	3'	-7	77.42	75.9094	7.94559	7.30906	0.516436	0.372827	77.263	77.682	1.9187	1.25904	0	0	0	0	0	0	-0.37	-0.35	0.77	8.09
1000G	8	53055483	C	T	Negative	Intronic	-	5'	7	86.6889	86.6889	10.1551	10.1551	0.990557	0.986282	88.986	88.986	5.4166	5.73528	0	0	0	0	0	0	-1.44	-1	0.17	4.91
1000G	8	59851853	A	G	Negative	Intronic	-	5'	8	83.1053	83.1053	8.2362	8.2362	0.994362	0.996559	91.154	91.154	0	0	0	0	0	0	0	0	-0.09	0.48	2.4	13.99
HGMD	8	61763181	G	A	Positive	Exonic	+	5'	-1	85.7103	73.5743	9.84413	6.86525	0.993656	0.683024	92.808	82.23	3.77518	1.47416	0.972	0	0.94	0.91	0.99	0.954	2.58	0.65	3.66	18.59
1000G	8	63902715	T	G	Negative	Intronic	+	3'	-12	94.6802	91.5994	8.29693	7.81351	0.988327	0.949244	91.642	88.48	3.53216	2.29228	0	0	0	0	0	0	-3.63	-3.08	-1.49	0.02
HGMD	8	63978463	C	T	Positive	Exonic	-	5'	-1	78.6275	66.4915	7.76463	1.90515	0.977842	0.553697	82.13	71.552	0	0	0	0	0	0	0	0	0.05	-0.3	1.65	11.47
1000G	8	68396915	T	C	Negative	Exonic	-	5'	-2	87.0783	78.1176	8.62318	8.45577	0.980188	0.974899	88.177	83.321	0	0	0	0	0	0	0	0	2.1	0.52	0.83	8.36
HGMD	8	72156927	C	A	Positive	Exonic	-	3'	1	89.9494	83.7052	10.8925	7.94827	0.972808	0.865982	86.342	82.046	7.75129	4.32627	0	0	0	0	0	0	2.66	0.65	4.65	25.6
1000G	8	76452313	G	A	Negative	Exonic	+	5'	-3	84.0719	86.8199	8.94615	10.1256	0.978817	0.986201	92.33	93.136	0	0	0	0	0.62	0.63	0	0	0.93	-0.33	-1.98	0.01
1000G	8	87155094	T	C	Negative	Intronic	+	3'	-12	83.3584	82.4143	8.78302	8.70008	0.748576	0.61946	81.942	80.688	6.27653	5.80952	0	0	0	0	0	0	-0.56	-0.91	1.4	10.61
SDisease	8	87616444	A	C	Positive	Intronic	-	3'	-5	76.6981	0	6.06925	0	0.13692	0.005144	79.282	75.656	0	0	0	0	0	0	0	0	0.15	-0.41	0.34	5.84
SDisease	8	87656917	A	C	Positive	Intronic	-	3'	-3	81.647	77.0017	7.59685	0	0.941566	0.005354	82.862	80.248	0	0	0	0	0	0	0	0	-1.85	-1.14	-2.67	0
1000G	8	90958530	T	C	Negative	Intronic	-	3'	-7	67.6791	67.56	3.90603	3.27626	0.022734	0.028864	75.732	75.686	1.36051	0	0	0	0	0	0	0	-2.48	-2.12	-1.19	0.08
1000G	8	91940446	C	T	Negative	Intronic	+	3'	-5	77.7634	81.309	7.40653	6.77404	0.777516	0.770064	89.292	90.186	3.2204	2.73684	0	0	0.33	0.33	0	0	-0.63	-0.35	-0.06	3.69
1000G	8	92090573	G	C	Negative	Intronic	+	3'	-11	85.0196	85.0196	7.51399	8.52794	0.967237	0.981015	83.944	85.755	7.53749	9.33225	0	0	0	0	0	0	-0.07	-0.13	0.04	4.2
HGMD	8	94811986	G	A	Positive	Exonic	+	5'	-1	94.9812	82.8452	11.083	7.66243	0.998391	0.942248	98.066	87.488	0	0	0	0	0.64	0.41	0.99	0.899	1.32	0.64	1.69	11.6
HGMD	8	94817106	G	A	Positive	Exonic	+	5'	-1	72.5285	60.3925	7.46217	1.20433	0.65828	0.018505	82.35	71.772	1.12911	0	0	0	0.35	0	0.945	0	2.94	0.65	1.94	12.46
1000G	8	95853708	G	A	Negative	Intronic	+	3'	-11	81.487	81.487	11.5892	9.96158	0.246827	0.161711	80.906	80.649	1.89294	0	0	0	0	0	0	0	-1.68	-0.94	-0.83	0.59
1000G	8	95863920	C	T	Negative	Intronic	+	5'	6	81.7632	87.5418	8.138	8.88433	0.971465	0.996654	84.706	86.88	0	0	0	0	0.41	0.34	0	0	0.93	0.66	1.07	9.36
1000G	8	97318660	C	T	Negative	Intronic	+	3'	-12	86.2396	89.5543	10.2922	11.3424	0.956034	0.971868	87.399	88.653	7.19864	8.47266	0	0	0	0	0	0	-0.08	-0.14	1.64	11.43
1000G	8	98827636	C	A	Negative	Intronic	+	5'	7	93.9148	93.9148	10.2181	10.2181	0.998863	0.998435	96.871	96.871	7.50951	8.22006	0.943	0.945	1	1	0	0	-0.89	-0.37	0.41	6.23
HGMD	8	100147961	G	A	Positive	Exonic	+	5'	-1	84.4888	72.3528	6.11821	0	0.940853	0.052902	91.686	81.108	0	0	0	0	0.61	0	0.824	0	2.66	0.66	1.98	12.59
1000G	8	105367096	T	C	Negative	Intronic	+	3'	-9	87.2557	84.5439	9.91135	10.3823	0.989737	0.986668	83.278	82.092	5.02849	4.59432	0	0	0	0	0	0	0.45	0.53	2.9	15.68
1000G	8	110413824	C	T	Negative	Intronic	+	5'	7	73.5778	73.5778	5.42329	5.42329	0.740968	0.482754	81.678	81.678	0	0	0	0	0	0	0	0	-0.54	-0.35	0.29	5.58
1000G	8	110505886	C	T	Negative	Intronic	+	3'	-4	64.993	64.993	5.64828	4.86526	0.507589	0.5035	77.357	76.697	0	0	0	0	0.16	0	0	0	0.87	0.59	0.66	7.56
1000G	8	110542298	C	T	Negative	Intronic	+	3'	-11	94.9031	98.6303	10.3006	11.0482	0.987045	0.990189	91.113	92.961	6.25984	7.64669	0	0	0	0	0	0	0.36	-1.24	0.26	5.38
HGMD	8	118819616	C	G	Positive	Exonic	-	3'	1	92.415	86.6565	10.9877	9.5326	0.960721	0.720883	96.129	91.969	11.5471	9.4127	0	0	0	0	0	0	2.83	0.66	3.41	17.5
1000G	8	119938725	T	G	Negative	Intronic	-	5'	8	84.1908	84.1908	9.10554	9.10554	0.958349	0.977742	87.906	87.906	0	0	0	0	0	0	0	0	-0.41	-1.16	0.15	4.8
1000G	8	119945166	G	A	Negative	Intronic	-	5'	4	80.7036	81.3153	9.57185	8.13727	0.951622	0.920069	86.445	86.445	2.85347	1.93354	0	0	0	0	0	0	-3.41	-1.08	-2.86	0
1000G	8	121019040	C	A	Negative	Intronic	+	3'	-4	84.8097	84.8097	8.63027	9.24071	0.139755	0.209015	87.116	86.562	5.40747	6.19716	0	0	0	0	0	0	-4.03	-0.98	-2.49	0
1000G	8	121259843	T	C	Negative	Intronic	+	3'	-9	87.1032	84.3914	7.70854	8.15396	0.918859	0.881344	89.544	88.358	8.68251	8.42844	0	0	0	0	0	0	-0.54	-0.48	-0.12	3.4
1000G	8	121292947	C	T	Negative	Intronic	+	3'	-3	87.6892	81.5125	7.58814	7.66893	0.922342	0.941593	87.134	79.452	7.07088	6.80904	0	0	0.23	0.28	0	0	0.35	0.59	0.1	4.56
1000G	8	124448689	T	C	Negative	Intronic	+	3'	-4	88.799	88.799	7.64643	7.06368	0.79356	0.606979	87.632	88.292	3.83286	3.92542	0	0	0.43	0.53	0	0	0.67	-0.12	-0.18	3.12
1000G	8	124453543	T	A	Negative	Intronic	+	3'	-3	82.7253	78.9347	10.6064	8.68388	0.975372	0.630849	80.3	78.593	8.32731	6.99612	0	0	0.97	0.55	0	0	0.92	0.53	1.96	12.5
1000G	8	125076589	T	G	Negative	Exonic	+	3'	2	0	0	0	0	0	0	0	0	9.43179	7.44321	0	0	0.43	0.33	0	0	-2.11	-1.48	-0.84	0.58
1000G	8	132991085	G	A	Negative	Intronic	+	3'	-9	80.7527	80.4971	7.15837	8.03698	0.657852	0.651631	84.282	84.163	3.17382	4.04891	0	0	0	0	0	0	-0.43	-0.76	0.09	4.51
1000G	8	133740239	A	G	Negative	Intronic	-	3'	-7	86.9746	85.464	6.89163	7.14663	0.711573	0.586007	87.207	87.626	0	0	0	0	0	0	0	0	-0.07	-0.31	-0.15	3.25
HGMD	8	133935583	G	T	Positive	Exonic	+	3'	1	84.2555	78.0113	7.76506	5.07028	0.762156	0.243672	82.59	78.294	7.41032	4.53944	0	0	0.92	0.45	0.993	0.972	2.14	0.56	3.13	16.46
1000G	8	133961011	T	C	Negative	Intronic	+	3'	-10	86.8446	83.5619	8.7509	7.91802	0.97234	0.964602	88.014	87.306	9.60401	7.16004	0	0	0	0	0	0	0.78	0.46	0.35	5.91
1000G	8	134024278	C	T	Negative	Exonic	+	5'	-3	86.0205	81.8924	10.169	9.08182	0.987918	0.978766	93.21	91.229	4.322	2.60791	0	0	0.87	0.71	0	0	-1.15	-1.09	0.37	6
1000G	8	139149510	A	C	Negative	Intronic	-	3'	-7	89.4751	84.2213	5.67293	4.66132	0.906765	0.610829	90.053	87.852	1.87625	0	0	0	0	0	0	0	-0.16	-0.13	0.71	7.8
1000G	8	139727981	A	G	Negative	Intronic	-	3'	-3	90.208	96.3847	8.01074	8.12615	0.994949	0.993114	86.073	93.755	8.8523	8.50018	0.979	0.988	0	0	0	0	-0.95	-0.36	1.21	9.91
1000G	8	142176280	G	A	Negative	Intronic	+	3'	-9	86.7276	86.7276	5.83562	5.59822	0.831619	0.845473	88.214	88.095	9.0732	7.89117	0	0	0	0	0	0	-1.8	-2.51	-0.99	0.27
HGMD	8	143957657	C	G	Positive	Exonic	-	5'	-1	75.8778	62.5668	4.62631	0	0.420932	0.011927	87.338	76.325	6.00728	0.512385	0	0	0	0	0	0	0.29	-0.19	0.04	4.23
HGMD	8	143957657	C	T	Positive	Exonic	-	5'	-1	75.8778	63.7418	4.62631	0	0.420932	0.01032	87.338	76.76	6.00728	0	0	0	0	0	0	0	0.29	-0.19	0.16	4.89
HGMD	8	143958098	C	T	Positive	Exonic	-	5'	-1	81.398	69.2619	9.19553	3.44271	0.97854	0.423309	91.203	80.625	9.55676	4.61806	0	0	0	0	0	0	2.09	0.65	2.61	14.68
1000G	8	144124512	T	C	Negative	Intronic	+	5'	8	74.8734	74.8734	7.26168	7.26168	0.394818	0.618173	83.675	83.675	6.88275	8.07317	0	0	0	0	0	0	-1.4	-1.06	-0.56	1.47
1000G	8	144657152	C	G	Negative	Intronic	-	5'	4	75.025	74.3203	5.26343	6.20146	0.443811	0.691294	84.702	84.238	5.83304	0	0	0	0	0	0	0	0.72	0.66	3.21	16.73
1000G	8	144657269	G	C	Negative	Intronic	-	3'	-6	80.7869	79.757	11.7815	9.77268	0.918145	0.628087	92.662	89.177	14.5399	11.0481	0	0	0	0	0	0	0.65	0.47	2.5	14.31
HGMD	8	145008166	C	T	Positive	Exonic	-	5'	-1	77.5766	65.4405	8.98848	2.91318	0.496929	0.043646	90.176	79.598	11.178	7.27996	0.975	0.734	0	0	0	0	1.22	0.66	3.32	17.17
1000G	8	145140472	A	G	Negative	Intronic	+	3'	-4	94.5981	94.5981	9.29183	9.57912	0.961002	0.946232	94.484	94.414	10.5233	11.8662	0	0	0.95	0.9	0	0	0.21	-0.12	0.76	8.04
1000G	8	145621556	A	G	Negative	Intronic	-	5'	7	80.5382	80.5382	6.9152	6.9152	0.744906	0.795869	88.567	88.567	7.91323	9.6623	0.735	0.722	0	0	0	0	-0.03	-0.36	0.62	7.33
1000G	8	145737286	G	A	Negative	Intronic	-	5'	8	74.2342	74.2342	7.35828	7.35828	0.924827	0.845564	82.452	82.452	6.59542	6.49911	0	0	0	0	0	0	-0.37	0.46	-0.08	3.62
1000G	8	145741142	T	A	Negative	Intronic	-	5'	6	90.3087	95.6376	9.21919	10.6736	0.975774	0.995529	96.505	98.84	10.6691	13.2796	0	0	0	0	0	0	-0.03	-0.26	-0.44	1.95
HGMD	9	379935	G	C	Positive	Exonic	+	5'	-1	72.749	59.438	7.10145	0	0.739674	0.055841	77.561	66.548	4.22077	0	0	0	0.93	0.7	0.889	0	2.56	0.56	2.57	14.57
1000G	9	967981	G	C	Negative	Intronic	+	3'	-4	77.8594	77.8594	7.7213	6.91766	0.755636	0.769359	87.165	87.789	5.67425	4.66436	0	0	0	0	0	0	1.48	-0.12	0.6	7.24
1000G	9	4574022	A	C	Negative	Intronic	+	5'	8	76.7375	76.7375	7.43136	7.43136	0.982833	0.991152	84.358	84.358	0	0	0	0	0	0	0	0	0.09	-0.29	0.7	7.76
1000G	9	4679906	A	G	Negative	Intronic	+	5'	7	90.3087	90.3087	9.21919	9.21919	0.984468	0.938712	96.505	96.505	11.2487	10.9398	0	0	0.86	0.93	0	0	-0.6	-0.23	1.62	11.38
1000G	9	5929167	T	C	Negative	Intronic	-	3'	-8	77.9531	77.9676	7.09767	7.43358	0.927861	0.943128	82.214	82.277	0	0	0	0	0	0	0	0	0.19	-0.13	1.09	9.46
1000G	9	14806848	C	A	Negative	Intronic	-	3'	-4	93.2821	93.2821	9.7753	10.5018	0.970079	0.9818	89.649	89.613	9.49994	8.73658	0	0	0	0	0	0	0.38	-0.82	-0.59	1.36
1000G	9	15784496	C	G	Negative	Intronic	+	3'	-11	88.0582	88.0582	11.7334	10.8798	0.989884	0.982266	91.307	89.496	13.1816	11.9072	0	0	0	0	0	0	-2.02	-2.03	-1.54	0.02
1000G	9	17486984	C	T	Negative	Intronic	+	3'	-3	99.3914	93.2147	12.0877	12.3429	0.990197	0.993062	97.54	89.858	7.95466	9.16819	0.978	0.968	1	0.97	0	0	0.2	-1.04	0.3	5.65
1000G	9	19326053	G	T	Negative	Intronic	+	3'	-9	81.736	87.1888	3.039	3.93293	0.025593	0.194216	85.3	88.399	0	0	0	0	0	0	0	0	0.93	-0.53	0.54	6.91
1000G	9	20988426	A	G	Negative	Exonic	+	5'	-3	82.2129	79.4649	8.37568	7.30369	0.845665	0.80267	84.545	83.739	0	0	0	0	0.7	0.69	0	0	1.64	-0.13	-0.9	0.45
HGMD	9	21970901	C	A	Positive	Exonic	-	5'	-1	90.6189	78.0039	10.0684	5.2507	0.996364	0.870017	96.907	86.039	8.75273	5.12107	0	0	0	0	0	0	1.38	-0.12	3.32	17.18
HGMD	9	21970901	C	T	Positive	Exonic	-	5'	-1	90.6189	78.4828	10.0684	5.85038	0.996364	0.916375	96.907	86.329	8.75273	5.47991	0	0	0	0	0	0	1.38	-0.12	1.3	10.26
DBASS	9	21994135	T	C	Positive	Intronic	-	5'	3	85.557	85.557	8.56441	8.56441	0.942615	0.942615	90.5	90.5	6.76681	4.00767	0	0	0	0	0	0	1.92	0.45	2.91	15.69
DBASS	9	34485435	G	T	Positive	Exonic	+	3'	1	94.5473	88.303	8.9405	6.11652	0.971652	0.830754	95.879	91.583	11.7043	7.82328	0.936	0	1	0.97	0.999	0.997	2.61	0.66	5.77	36
HGMD	9	34513110	G	A	Positive	Exonic	+	3'	1	79.6355	75.7246	9.50349	7.77273	0.931662	0.844324	86.84	83.71	9.11423	7.79927	0.999	0.999	0.95	0.85	0.997	0.994	2.82	0.66	3.12	16.44
1000G	9	35060302	T	C	Negative	Intronic	-	5'	8	89.5524	89.5524	9.59704	9.59704	0.988212	0.985318	95.712	95.712	6.86557	7.48716	0.99	0.989	0	0	0	0	0.09	-0.25	0.66	7.53
1000G	9	35062972	C	T	Negative	Intronic	-	5'	3	81.491	85.8533	7.22671	9.47697	0.89879	0.99071	87.3409	87.9943	5.61859	6.96222	0	0	0	0	0	0	1.07	-0.25	0.65	7.47
1000G	9	35074917	T	C	Negative	Intronic	-	5'	7	89.8263	89.8263	9.80181	9.80181	0.997423	0.991185	91.195	91.195	6.23588	5.787	0	0	0	0	0	0	0.09	0.53	1.47	10.86
HGMD	9	35074924	C	G	Positive	Exonic	-	5'	-1	89.8263	76.5153	9.80181	7.26404	0.997423	0.931668	91.195	80.182	6.23588	4.13083	0	0	0	0	0	0	0.75	0.66	4.06	20.9
1000G	9	35707338	G	A	Negative	Intronic	-	5'	7	87.5642	87.5642	8.40856	8.40856	0.986098	0.948736	95.147	95.147	7.49579	6.21277	0	0	0	0	0	0	1.42	-0.25	-1.15	0.1
1000G	9	35712003	G	A	Negative	Exonic	-	5'	-2	71.5482	71.9513	7.44819	5.0016	0.54422	0.454598	82.593	82.593	8.93285	6.51942	0	0	0	0	0	0	1.47	-0.17	3	16
1000G	9	36109947	C	A	Negative	Intronic	+	3'	-7	92.6779	89.1875	11.1327	10.0108	0.944388	0.852785	90.792	88.218	7.61966	5.75166	0	0	0	0	0	0	0.02	-0.18	0.85	8.43
1000G	9	36116970	C	T	Negative	Intronic	+	3'	-12	95.0571	98.1858	10.9145	11.4033	0.97373	0.98126	91.559	92.813	11.0275	11.8094	0	0	0	0	0	0	-0.65	0.66	2.06	12.83
1000G	9	37493548	A	G	Negative	Intronic	+	3'	-8	76.2695	76.284	6.11843	5.90947	0.030706	0.089556	83.285	83.348	0	0	0	0	0	0	0	0	-0.78	-1	0.61	7.26
1000G	9	37501844	G	A	Negative	Intronic	+	5'	3	89.5524	93.9148	9.59704	10.2181	0.996678	0.999155	92.8415	93.495	3.94617	5.04838	0	0	0.83	0.89	0	0	1.57	0.56	2.47	14.21
1000G	9	72047599	G	A	Negative	Intronic	-	3'	-7	83.1821	84.6927	8.792	8.80141	0.91419	0.951934	83.317	82.898	6.64423	6.83658	0	0	0	0	0	0	0.28	0.64	1.43	10.71
1000G	9	72758742	C	T	Negative	Intronic	+	5'	7	71.7377	71.7377	8.0427	8.0427	0.922678	0.907451	76.143	76.143	0	0	0	0	0.59	0.6	0	0	0.11	-0.27	-1.07	0.17
SDisease	9	75420431	G	A	Positive	Intronic	+	5'	5	83.257	71.1054	6.69345	0	0.972505	0.181381	87.15	74.985	0	0	0	0	0.62	0	0.991	0.84	2.89	0.59	2.31	13.68
SDisease	9	75431129	A	G	Positive	Intronic	+	5'	3	75.6297	71.2674	6.98987	4.8144	0.519438	0.038352	83.3195	79.2728	3.12454	0	0	0	0.88	0.55	0	0	2.37	0.53	2.79	15.28
1000G	9	75783937	A	G	Negative	Intronic	+	3'	-11	91.2152	91.5493	5.65823	6.68183	0.666772	0.637111	87.344	87.601	5.17088	6.48458	0	0	0	0	0	0	0.16	-0.12	3.29	17.06
HGMD	9	77353324	T	C	Positive	Exonic	-	5'	-2	82.9382	73.9775	5.88335	3.00503	0.525492	0.240133	85.569	80.713	0	0	0	0	0	0	0	0	2.27	0.46	1.97	12.54
SDisease	9	77435215	C	G	Positive	Intronic	-	5'	5	69.9338	57.2379	5.83957	0	0.613783	0.00131	81.135	69.122	0	0	0	0	0	0	0	0	2.52	0.66	2.52	14.39
HGMD	9	79971783	G	A	Positive	Exonic	+	5'	-1	73.3641	61.2281	5.55841	0	0.739667	0.008578	80.597	70.019	0	0	0	0	0.71	0	0	0	1.41	0.59	1.8	11.97
HGMD	9	79973354	G	A	Positive	Exonic	+	5'	-1	79.9507	67.8147	7.44152	2.06007	0.775121	0.04038	86.171	75.593	0	0	0	0	0	0	0.949	0	1.47	0.65	3.52	17.96
HGMD	9	80022523	G	A	Positive	Exonic	+	5'	-1	78.581	66.445	5.82854	1.18774	0.987489	0.626945	82.024	71.446	0	0	0	0	0.49	0	0.896	0	2.68	0.66	2.62	14.74
1000G	9	90313717	G	T	Negative	Intronic	+	5'	8	90.6189	90.6189	10.0684	10.0684	0.959278	0.95868	96.907	96.907	7.12944	7.02636	0.996	0.996	0	0	0	0	-0.09	0.66	0.37	6.02
1000G	9	91934555	A	G	Negative	Intronic	+	3'	-12	93.1064	93.1064	8.89865	9.14504	0.915597	0.942262	93.466	93.655	4.26303	4.93363	0	0	0	0	0	0	0.28	-0.33	1.69	11.62
1000G	9	94118258	C	T	Negative	Intronic	-	3'	-6	81.9294	81.9294	7.49998	7.7434	0.958084	0.949719	80.245	80.312	9.2077	8.87806	0	0	0	0	0	0	0.23	0.59	0.94	8.84
1000G	9	95993170	A	G	Negative	Exonic	+	3'	1	74.5483	78.4592	6.20157	6.58818	0.486445	0.755694	84.789	87.919	6.23609	5.06958	0	0	0.95	0.96	0	0	0.72	-0.12	1.35	10.43
1000G	9	96415653	C	T	Negative	Intronic	+	5'	6	89.5524	95.331	9.59704	10.4737	0.99684	0.996986	95.712	97.886	17.7377	19.5972	0	0	1	1	0	0	1.27	0.46	-0.07	3.64
1000G	9	97221434	G	A	Negative	Intronic	+	3'	-9	80.0352	79.7795	7.79678	8.06155	0.801064	0.781358	85.282	85.163	3.46729	2.68975	0	0	0	0	0	0	-0.85	-1.04	-2.29	0
HGMD	9	97887368	C	T	Positive	Exonic	-	5'	-1	79.9507	67.8147	7.44152	2.06007	0.790422	0.045794	86.171	75.593	0	0	0	0	0	0	0	0	2.94	0.66	1.13	9.61
HGMD	9	97933362	G	A	Positive	Exonic	-	5'	-2	77.9504	78.3536	9.00165	7.22905	0.924155	0.819045	85.149	85.149	0	0	0	0	0	0	0	0	2.8	0.66	4.47	23.9
HGMD	9	98239829	C	T	Positive	Exonic	-	5'	-1	71.4931	59.357	7.63661	0	0.850161	0.063577	76.543	65.965	7.20088	1.3439	0	0	0	0	0	0	2.62	0.66	2.66	14.85
DBASS	9	98242667	C	A	Positive	Intronic	-	5'	5	83.1949	70.8022	8.39958	0	0.979727	0.18685	87.308	74.991	8.01504	0	0	0	0	0	0	0	2.78	0.66	1.68	11.58
HGMD	9	98247967	C	T	Positive	Exonic	-	5'	-1	94.9812	82.8452	11.083	7.66243	0.999264	0.995472	98.066	87.488	11.9008	8.89265	0	0	0	0	0	0	2.78	0.59	1.62	11.39
HGMD	9	100447205	C	G	Positive	Exonic	-	5'	-1	77.4611	64.1501	7.24055	0	0.837038	0.084275	78.54	67.527	2.50803	0	0	0	0	0	0	0	2.7	0.47	3.72	18.91
DBASS	9	100449370	T	C	Positive	Intronic	-	5'	8	67.2479	67.2479	1.07351	1.07351	0.009635	0.015895	74.158	74.158	0	0	0	0	0	0	0	0	-0.14	0.53	1.39	10.57
HGMD	9	100449378	C	G	Positive	Exonic	-	5'	-1	67.2479	53.9368	1.07351	0	0.009635	7.3e-05	74.158	63.145	0	0	0	0	0	0	0	0	2.83	0.66	4.44	23.6
DBASS	9	100449555	T	C	Positive	Intronic	-	3'	-12	86.106	0	6.78061	3.54512	0.753123	0.782619	87.94	88.129	1.91295	0	0	0	0	0	0	0	0.95	0.53	1.98	12.59
HGMD	9	100451816	C	T	Positive	Exonic	-	5'	-1	76.822	64.6859	8.17044	1.99488	0.934902	0.311219	78.878	68.3	1.37182	0	0	0	0	0	0	0	2.9	0.65	4.98	29.2
1000G	9	101061639	C	G	Negative	Intronic	-	3'	-4	82.6629	82.6629	5.75231	6.13241	0.712929	0.729369	83.172	83.796	6.98611	7.96286	0	0	0	0	0	0	0.07	-0.74	1.53	11.06
1000G	9	101258803	G	A	Negative	Intronic	-	3'	-7	90.9929	92.5036	10.4997	10.4757	0.990117	0.993806	91.374	90.955	15.1012	16.22	0	0	0	0	0	0	0.48	0.46	1.7	11.66
1000G	9	101784438	A	G	Negative	Intronic	+	5'	6	81.0878	81.398	8.9377	9.19553	0.97511	0.970909	90.801	91.203	3.7831	2.41363	0.994	0.992	0.86	0.87	0	0	0.3	-0.54	0.2	5.07
1000G	9	101785633	T	C	Negative	Intronic	+	3'	-6	96.6592	94.556	9.50658	9.67437	0.992329	0.988527	97.377	98.03	8.02943	7.2942	0	0	0.96	0.96	0	0	-0.01	-0.36	0.73	7.9
HGMD	9	104192037	C	T	Positive	Exonic	-	5'	-1	77.4008	65.2648	5.53536	0	0.853177	0.080239	83.547	72.969	5.16297	0	0	0	0	0	0	0	2.82	0.65	2.88	15.59
SDisease	9	107620797	A	G	Positive	Intronic	-	5'	6	87.1266	81.348	10.0978	8.04975	0.960617	0.978388	94.09	91.916	8.37466	5.84671	0.983	0	0	0	0	0	1.16	0.53	0.73	7.87
SDisease	9	107665890	C	G	Positive	Intronic	-	5'	5	72.8645	60.1685	5.93727	0	0.946353	0.019953	81.543	69.53	5.71131	1.753	0	0	0	0	0	0	2.88	0.66	2.17	13.2
SDisease	9	111662096	A	G	Positive	Intronic	-	5'	6	87.864	82.0854	10.0774	7.47029	0.991632	0.949743	89.421	87.247	2.0465	0	0.99	0	0	0	0	0	0.92	0.48	1.97	12.53
1000G	9	111947761	G	T	Negative	Intronic	-	5'	8	81.4083	81.4083	8.36849	8.36849	0.933178	0.817496	86.909	86.909	11.49	10.2413	0	0	0	0	0	0	1.3	0.66	1.57	11.22
1000G	9	114687164	G	A	Negative	Intronic	+	5'	6	87.5642	87.2541	8.40856	7.65636	0.927793	0.889378	95.147	94.745	0	0	0	0	0.51	0.53	0	0	-0.43	0.45	1.93	12.43
1000G	9	115950778	C	T	Negative	Intronic	-	3'	-7	93.4143	93.4143	10.5986	10.211	0.902159	0.888015	92.792	92.838	10.4424	10.399	0	0	0	0	0	0	-0.8	-0.78	-1.14	0.11
1000G	9	115968862	T	C	Negative	Intronic	-	3'	-4	83.822	83.822	11.4191	11.0474	0.984052	0.971916	83.257	83.187	8.24497	8.84812	0	0	0	0	0	0	-2.15	-0.47	0.32	5.71
1000G	9	116116626	C	G	Negative	Intronic	+	5'	8	76.0415	76.0415	5.80399	5.80399	0.911246	0.63231	81.172	81.172	3.79969	2.23602	0	0	0	0	0	0	-0.43	-0.22	1.86	12.17
1000G	9	116191169	A	G	Negative	Intronic	+	3'	-11	76.247	0	6.06095	1.68972	0.167132	0.272572	82.374	82.631	0	0	0	0	0	0	0	0	-1.14	-0.52	-1.92	0.01
1000G	9	117399263	C	T	Negative	Intronic	+	3'	-7	81.0004	82.511	11.4295	11.4361	0.893932	0.922874	93.686	93.267	8.33623	8.3459	0.997	0.996	0	0	0	0	-0.55	0.56	1.23	9.99
HGMD	9	123737057	C	T	Positive	Exonic	-	5'	-1	84.7938	72.6577	8.39491	3.58779	0.981371	0.578292	86.074	75.496	0	0	0	0	0	0	0	0	2.69	0.65	1.26	10.12
1000G	9	123751324	C	A	Negative	Exonic	-	5'	-1	87.3609	74.7459	10.4715	7.40427	0.991379	0.858429	93.268	82.4	2.97355	0	0	0	0	0	0	0	2.72	0.66	4.23	22
HGMD	9	123785683	T	C	Positive	Exonic	-	5'	-2	77.4611	68.5004	7.24055	2.54607	0.794001	0.244145	78.54	73.684	0	0	0	0	0	0	0	0	2.23	0.53	1.69	11.6
1000G	9	125761051	G	A	Negative	Intronic	+	5'	6	71.8032	71.4931	9.04236	7.63661	0.915383	0.917992	76.945	76.543	0	0	0	0	0.41	0.36	0	0	-2.56	-0.47	-1.29	0.04
1000G	9	127561559	C	T	Negative	Intronic	+	3'	-5	77.3458	80.8914	8.80466	7.92824	0.93351	0.944016	89.339	90.233	11.848	10.9413	0	0	1	1	0	0	0.03	0.66	0.28	5.5
SDisease	9	130427615	G	A	Positive	Intronic	+	5'	5	96.9453	84.7938	11.0785	8.39491	0.997203	0.925278	98.239	86.074	8.22179	4.80654	0	0	1	0.95	0.997	0.941	2.44	0.46	3.29	17.05
1000G	9	130485618	G	A	Negative	Intronic	+	5'	6	62.8889	62.5788	5.60987	4.42395	0.066719	0.103623	72.195	71.793	7.95698	7.40479	0	0	0.7	0.55	0	0	0.16	0.46	0.89	8.64
1000G	9	130489743	A	G	Negative	Exonic	+	5'	-2	96.9453	87.9846	11.0785	9.65245	0.99813	0.996429	98.239	93.383	11.7259	7.51596	0	0	0.93	0.83	0	0	0.37	0.46	1.49	10.94
HGMD	9	130580995	C	G	Positive	Exonic	-	5'	-1	76.5187	63.2077	8.15953	4.45944	0.865698	0.355827	79.182	68.169	0	0	0.864	0.545	0	0	0	0	2.24	0.46	3.85	19.54
HGMD	9	130580995	C	T	Positive	Exonic	-	5'	-1	76.5187	64.3827	8.15953	2.50097	0.865698	0.388689	79.182	68.604	0	0	0.864	0.636	0	0	0	0	2.24	0.46	2.23	13.43
HGMD	9	130581901	C	A	Positive	Exonic	-	5'	-1	81.348	68.733	7.62374	2.51865	0.578995	0.035715	91.649	80.781	7.42299	3.65738	0.717	0.427	0	0	0	0	2.21	0.49	0.58	7.14
HGMD	9	130581901	C	G	Positive	Exonic	-	5'	-1	81.348	68.0369	7.62374	3.5161	0.578995	0.054565	91.649	80.636	7.42299	5.1432	0.717	0.577	0	0	0	0	2.21	0.49	0.52	6.81
HGMD	9	130581901	C	T	Positive	Exonic	-	5'	-1	81.348	69.2119	7.62374	3.84746	0.578995	0.044592	91.649	81.071	7.42299	4.59676	0.717	0.459	0	0	0	0	2.21	0.49	0.64	7.45
HGMD	9	130586583	C	T	Positive	Exonic	-	5'	-1	83.0123	70.8763	9.63235	4.69032	0.98815	0.492663	91.556	80.978	9.80036	6.27273	0.782	0.681	0	0	0	0	2.36	0.46	1.03	9.23
HGMD	9	130588789	C	G	Positive	Exonic	-	5'	-1	89.8108	76.4998	8.67858	5.55026	0.924599	0.516814	94.021	83.008	7.68512	2.13799	0	0	0	0	0	0	2.59	0.56	2.84	15.44
HGMD	9	130588789	C	T	Positive	Exonic	-	5'	-1	89.8108	77.6748	8.67858	1.98348	0.924599	0.373318	94.021	83.443	7.68512	1.95604	0	0	0	0	0	0	2.59	0.56	2.74	15.12
HGMD	9	130605373	C	T	Positive	Exonic	-	5'	-1	86.4167	74.2807	11.4533	8.34018	0.994497	0.970684	93.136	82.558	14.6587	10.5897	0	0	0	0	0	0	-0.37	0.56	1.26	10.1
1000G	9	130660232	T	C	Negative	Intronic	-	5'	3	78.9497	74.5874	9.09184	8.28108	0.962482	0.884631	80.9231	80.2696	4.15465	3.0483	0	0	0	0	0	0	1.86	0.46	2.62	14.73
1000G	9	131588813	C	G	Negative	Intronic	-	5'	6	73.6243	72.8645	5.42327	5.93727	0.83849	0.90989	81.784	81.543	3.20587	4.53366	0	0	0	0	0	0	-0.08	0.65	1.38	10.53
1000G	9	131761899	A	G	Negative	Intronic	+	3'	-4	86.4322	86.4322	7.33025	7.40001	0.924911	0.893186	88.284	88.214	7.30033	7.88399	0	0	0.95	0.95	0	0	0.25	-0.96	-0.81	0.65
1000G	9	131764014	A	C	Negative	Intronic	+	5'	6	84.5905	84.1408	9.78584	9.87848	0.939246	0.943789	89.324	89.485	10.5335	11.4293	0	0	0.95	0.95	0	0	-0.62	0.38	1.94	12.45
1000G	9	132720770	A	G	Negative	Exonic	-	5'	-1	74.3427	73.6467	7.96403	10.2674	0.955667	0.982165	82.4	82.255	6.58613	7.23775	0	0	0	0	0	0	-3.46	-2.89	-1.37	0.03
1000G	9	133927878	A	G	Negative	Exonic	+	3'	1	89.486	93.3969	10.5986	11.7571	0.975981	0.983096	90.804	93.934	5.69536	7.01131	0	0	1	0.98	0	0	0.86	0.46	1.69	11.61
1000G	9	133962853	C	T	Negative	Intronic	+	3'	-10	66.3148	69.5975	6.19232	6.28269	0.452446	0.653351	79.072	79.78	6.91913	8.26483	0	0	0	0	0	0	1.16	0.46	1.4	10.63
1000G	9	133963008	G	A	Negative	Exonic	+	5'	-2	80.254	89.2147	9.501	10.6547	0.927712	0.972703	86.339	91.195	13.1435	15.104	0	0	0.86	0.87	0	0	-0.99	-1.6	-0.76	0.78
1000G	9	133963101	A	G	Negative	Intronic	+	3'	-4	72.1332	72.1332	10.0082	9.01705	0.879482	0.87375	82.038	81.968	11.8325	9.27338	0	0	0.83	0.82	0	0	-2.54	-1.2	0.02	4.11
1000G	9	134342938	T	C	Negative	Intronic	+	3'	-12	79.1267	75.8121	7.31448	7.52275	0.886224	0.839949	83.31	82.056	6.98325	5.86013	0	0	0	0	0	0	-0.33	-0.44	0.19	5
1000G	9	134342939	A	G	Negative	Intronic	+	3'	-11	79.1267	79.1267	7.31448	8.62074	0.886224	0.946212	83.31	83.567	6.98325	7.89586	0	0	0	0	0	0	-2.93	-5.63	-1.44	0.02
1000G	9	135152439	A	G	Negative	Intronic	-	5'	8	64.6015	64.6015	4.43404	4.43404	0.212688	0.332806	73.78	73.78	0	0	0	0	0	0	0	0	-0.25	-0.22	1.95	12.48
HGMD	9	135171259	C	T	Positive	Exonic	-	5'	-1	80.3694	68.2333	6.98903	1.43426	0.903837	0.047223	86.879	76.301	0	0	0	0	0	0	0	0	2.45	0.31	3.86	19.59
DBASS	9	135786503	G	C	Positive	Intronic	-	3'	-3	87.4662	76.6442	5.42948	0.535188	0.662387	0.000487	90.778	80.482	6.74107	1.63759	0	0	0	0	0	0	0.19	0.66	1.48	10.9
HGMD	9	135787669	C	A	Positive	Exonic	-	5'	-1	73.7018	61.0868	4.79297	0	0.612979	0.003948	79.795	68.927	2.77971	0	0	0	0	0	0	0	2.79	0.66	4.93	28.6
HGMD	9	135787669	C	T	Positive	Exonic	-	5'	-1	73.7018	61.5658	4.79297	0	0.612979	0.008314	79.795	69.217	2.77971	0	0	0	0	0	0	0	2.79	0.66	4.47	23.9
SDisease	9	135796750	C	G	Positive	Exonic	-	5'	-1	72.3493	59.0383	7.98261	0	0.615384	0.004771	76.143	65.13	2.86697	0	0.968	0.958	0	0	0	0	2.83	0.65	4.72	26.2
HGMD	9	135796750	C	T	Positive	Exonic	-	5'	-1	72.3493	60.2133	7.98261	0	0.615384	0.001492	76.143	65.565	2.86697	0	0.968	0	0	0	0	0	2.83	0.65	5.32	34
SDisease	9	135796751	T	C	Positive	Exonic	-	5'	-2	72.3493	63.3886	7.98261	3.21903	0.615384	0.084971	76.143	71.287	2.86697	0	0.968	0.963	0	0	0	0	1.06	0.53	4.28	22.4
SDisease	9	135800975	T	C	Positive	Exonic	-	5'	-2	84.2838	75.323	9.45172	6.45258	0.95071	0.73684	88.37	83.514	0	0	0	0	0	0	0	0	2.04	0.53	4.99	29.2
SDisease	9	135804156	G	C	Positive	Exonic	-	5'	-3	75.8347	72.7801	2.21591	0.57699	0.788695	0.441671	88.051	86.291	0	0	0	0	0	0	0	0	2.94	0.66	2.61	14.67
1000G	9	136245903	A	G	Negative	Intronic	+	3'	-4	83.4872	83.4872	9.43918	8.80252	0.990593	0.980204	81.844	81.774	8.95598	8.66599	0.973	0.974	0.97	0.98	0	0	-0.5	-0.64	0.06	4.35
1000G	9	136260721	G	A	Negative	Intronic	+	3'	-6	89.0756	89.0756	11.4001	11.7035	0.957287	0.947117	93.331	93.398	11.083	11.1725	0	0	0.97	0.96	0	0	-2.6	-4.19	-1.21	0.07
1000G	9	136268952	G	T	Negative	Exonic	+	5'	-1	76.7703	64.1553	7.23301	2.61809	0.841907	0.011465	89.829	78.961	9.03697	0	0.684	0.553	0.94	0	0	0	2.35	0.56	3.33	17.2
DBASS	9	136303022	G	A	Positive	Intronic	+	5'	5	74.8734	62.7218	7.26168	1.74277	0.686079	0.056414	83.675	71.51	5.05707	0	0	0	0	0	0.914	0	2.11	0.66	0.66	7.54
1000G	9	136505114	A	G	Negative	Exonic	+	5'	-1	79.7905	91.9265	6.38129	10.2844	0.946685	0.996054	85.728	96.306	0	0	0	0	0.94	1	0	0	1.06	-0.22	1.91	12.36
1000G	9	136509448	C	G	Negative	Intronic	+	5'	6	83.8341	84.5939	10.0781	8.7553	0.944797	0.93578	88.531	88.772	7.26095	6.35685	0	0	0.65	0.63	0	0	-1.88	-0.32	-0.84	0.59
1000G	9	136522187	A	G	Negative	Intronic	+	3'	-5	86.3957	86.3957	9.85202	10.195	0.938373	0.939655	91.599	91.531	10.3506	9.57179	0.985	0.983	0.97	0.97	0	0	-3.48	0.26	-0.69	1.01
1000G	9	137630587	T	C	Negative	Intronic	+	3'	-5	88.4243	84.8787	8.5094	7.07422	0.932854	0.875254	85.889	84.995	9.62956	8.79366	0.486	0.459	0.97	0.97	0	0	1.76	0.4	1.34	10.4
1000G	9	137707834	G	A	Negative	Exonic	+	5'	-1	86.4167	74.2807	11.4533	8.34018	0.993924	0.811161	93.136	82.558	11.7832	7.55383	0.476	0	0.99	0.92	0	0	2.4	0.55	1.32	10.33
1000G	9	137709683	G	A	Negative	Intronic	+	5'	6	81.9786	81.6684	10.1932	8.92197	0.917628	0.921815	85.099	84.697	7.60743	6.98056	0	0	0.79	0.76	0	0	-0.76	-0.99	-0.63	1.22
1000G	9	137998709	T	A	Negative	Intronic	+	5'	8	86.6769	86.6769	9.89081	9.89081	0.992774	0.991493	93.984	93.984	12.0933	12.3538	0	0	0	0	0	0	-0.4	0.46	1.81	12
1000G	9	138523332	C	A	Negative	Intronic	-	3'	-8	93.2066	95.6788	8.93669	9.13753	0.958084	0.977823	91.599	93.528	7.42536	8.17241	0	0	0	0	0	0	-0.1	0.58	-0.14	3.32
1000G	9	139110654	C	T	Negative	Exonic	-	3'	1	76.226	72.3152	6.66471	5.7523	0.975047	0.952447	82.908	79.778	9.59765	8.53308	0	0	0	0	0	0	1.03	0.44	0.26	5.42
1000G	9	139279173	G	A	Negative	Exonic	-	5'	-2	86.9577	87.3609	11.7751	10.4715	0.994109	0.988798	93.268	93.268	0	0	0	0	0	0	0	0	-3.77	-0.52	-0.64	1.16
1000G	9	139312996	C	T	Negative	Intronic	+	3'	-11	86.2621	90.0212	12.5236	13.2506	0.98469	0.987	92.425	94.273	7.07617	7.9569	0.873	0.863	0	0	0	0	-1.15	-0.28	-1	0.26
1000G	9	139412197	G	A	Negative	Intronic	-	5'	7	75.9381	75.9381	9.74045	9.74045	0.878963	0.620139	85.286	85.286	11.1666	12.1284	0	0	0	0	0	0	0	-1.32	0.17	4.93
1000G	9	139649580	G	A	Negative	Intronic	-	5'	7	86.8044	86.8044	8.70331	8.70331	0.917687	0.73703	94.906	94.906	9.57869	8.93575	0.472	0.479	0	0	0	0	0.59	0.56	-0.59	1.34
1000G	9	139649612	C	A	Negative	Exonic	-	3'	1	82.6686	76.4243	8.87516	7.16455	0.572955	0.147629	91.846	87.55	10.9604	9.36126	0.473	0.384	0	0	0	0	1.85	0.56	1.36	10.47
1000G	9	139841212	T	C	Negative	Intronic	+	3'	-8	83.8081	81.9982	5.62307	4.89858	0.896999	0.897838	89.211	89.823	0	0	0	0	0	0	0	0	0.35	0.46	1.43	10.73
1000G	9	140001978	C	A	Negative	Intronic	+	3'	-5	77.0844	74.313	6.57668	4.09696	0.630495	0.178791	87.86	85.196	10.6219	7.92911	0	0	0.95	0.92	0	0	0.04	-0.25	-1.01	0.25
HGMD	9	140127856	G	A	Positive	Exonic	+	5'	-1	90.6189	78.4828	10.0684	5.85038	0.981695	0.231758	96.907	86.329	18.1628	14.1661	0	0	0.99	0.94	0.994	0.93	0.79	-0.23	2.27	13.54
HGMD	9	140128085	T	C	Positive	Exonic	+	3'	1	76.0786	76.5644	6.65417	6.46047	0.639332	0.551644	87.324	87.46	7.87705	8.19806	0.725	0.82	1	0.96	0	0	0.66	-0.23	1.49	10.94
HGMD	9	140128174	G	A	Positive	Exonic	+	5'	-1	81.7046	69.5686	9.35132	4.09438	0.78198	0.107273	92.157	81.579	11.3203	5.79491	0.78	0	0.93	0	0.981	0.854	0.14	-0.45	0.55	7
1000G	10	1052950	G	A	Negative	Intronic	+	3'	-8	83.6949	83.6803	7.40942	7.24979	0.974422	0.955889	79.263	79.2	7.93431	7.76044	0	0	0	0	0	0	-0.65	-1.1	-0.78	0.73
1000G	10	1132215	C	T	Negative	Intronic	+	3'	-11	89.4816	93.2088	11.5409	12.0463	0.942483	0.956543	89.209	91.057	10.0338	10.3976	0.746	0.75	0	0	0	0	-2.9	-1.26	-1.38	0.03
1000G	10	5260682	C	G	Negative	Exonic	+	3'	2	90.7055	90.7055	10.8091	11.8403	0.963715	0.954561	92.421	92.666	8.28511	10.2927	0	0	0.43	0.43	0	0	-0.33	-0.66	-0.75	0.81
1000G	10	6066200	C	G	Negative	Intronic	-	5'	7	90.3087	90.3087	9.21919	9.21919	0.977353	0.989998	96.505	96.505	6.13996	5.86534	0	0	0	0	0	0	0	0.56	0.15	4.78
1000G	10	7866269	A	G	Negative	Intronic	+	3'	-12	88.0247	88.0247	10.9326	11.0423	0.969948	0.979501	87.128	87.317	8.86421	9.19896	0.983	0.986	0	0	0	0	-0.19	-2.07	-1.62	0.01
1000G	10	15161334	G	T	Negative	Intronic	-	5'	8	79.775	79.775	8.26664	8.26664	0.84027	0.799361	84.141	84.141	1.95381	1.70619	0.879	0.843	0	0	0	0	-1.4	0.47	1.69	11.62
1000G	10	16556710	T	C	Negative	Intronic	-	3'	-4	83.6586	83.6586	9.11734	8.75901	0.934671	0.918896	83.183	83.113	6.68862	7.45103	0	0	0	0	0	0	-0.51	-0.41	-0.12	3.39
1000G	10	16975078	G	A	Negative	Intronic	-	5'	8	81.491	81.491	7.22671	7.22671	0.91942	0.70949	90.801	90.801	3.54846	3.13193	0	0	0	0	0	0	-0.18	0.66	0.5	6.72
1000G	10	16982244	G	T	Negative	Intronic	-	3'	-8	77.1643	73.7944	7.36484	6.61	0.729833	0.234507	82.92	80.316	4.73218	3.38213	0.898	0	0	0	0	0	0.79	0.66	1	9.08
1000G	10	17196670	T	C	Negative	Intronic	-	5'	6	71.4931	71.8032	7.63661	9.04236	0.892353	0.875286	76.543	76.945	0	0	0	0	0	0	0	0	-2.22	-0.38	-0.89	0.46
1000G	10	18964097	G	A	Negative	Exonic	+	3'	1	88.4243	84.5134	8.48595	7.07611	0.973901	0.959479	85.296	82.166	5.80274	4.67297	0	0	0.71	0.33	0	0	0.87	0.65	1.68	11.56
1000G	10	20436838	G	C	Negative	Intronic	+	5'	7	84.8093	84.8093	9.81513	9.81513	0.986287	0.989345	87.661	87.661	6.28993	4.7676	0	0	1	0.96	0	0	0.09	0.56	0.92	8.73
1000G	10	20500592	T	C	Negative	Intronic	+	3'	-6	79.2208	77.1176	6.88652	6.32599	0.621409	0.531923	83.939	84.592	7.39482	6.25443	0	0	0.25	0.31	0	0	0.26	-0.26	2.54	14.45
1000G	10	23297301	C	T	Negative	Exonic	+	5'	-3	82.5351	78.407	7.60775	5.16681	0.969739	0.897897	87.086	85.105	0	0	0	0	0.79	0.59	0	0	1.24	0.56	-0.04	3.8
1000G	10	26357820	C	T	Negative	Intronic	+	5'	7	89.5197	89.5197	9.78772	9.78772	0.99519	0.982057	90.241	90.241	1.70847	2.21721	0	0	0.83	0.76	0	0	0.57	-0.17	-1.21	0.07
1000G	10	26457637	T	C	Negative	Intronic	+	3'	-4	98.6303	98.6303	10.4731	10.2024	0.982671	0.977383	91.245	91.905	6.4132	6.03978	0	0	0.8	0.93	0	0	-0.17	0.53	1.32	10.33
1000G	10	33137515	T	G	Negative	Intronic	+	3'	-9	77.9756	72.5229	8.98585	9.21921	0.929956	0.706721	81.34	78.241	2.45872	1.58133	0	0	0	0	0	0	-0.13	-0.42	-0.34	2.37
1000G	10	50040610	T	G	Negative	Intronic	+	3'	-8	81.5683	79.1005	9.07067	8.91519	0.900295	0.750015	89.095	87.166	10.6711	9.22781	0	0	0	0	0	0	-1.45	-2.73	-1.15	0.1
1000G	10	50701156	G	A	Negative	Intronic	-	5'	7	81.6684	81.6684	8.92197	8.92197	0.935753	0.873918	84.697	84.697	2.62117	2.73477	0	0	0	0	0	0	-0.79	-1.78	0.23	5.22
1000G	10	60573753	G	T	Negative	Intronic	+	5'	7	77.723	77.723	6.39171	6.39171	0.847009	0.618574	86.088	86.088	2.55501	0.569788	0	0	0.72	0.45	0	0	0.4	-0.26	1.13	9.62
1000G	10	71859953	C	T	Negative	Intronic	+	3'	-11	90.6777	94.4891	12.3269	12.7591	0.988348	0.992346	95.272	97.12	7.67418	8.28128	0	0	0	0	0	0	0.13	-0.35	2.88	15.6
1000G	10	72181460	G	T	Negative	Intronic	+	3'	-12	74.8549	80.8508	7.00966	8.64317	0.230683	0.70503	76.318	79.48	7.70639	9.75256	0	0	0	0	0	0	-0.73	-1.21	0.07	4.39
1000G	10	72307053	T	C	Negative	Intronic	+	3'	-9	87.7538	85.042	11.1019	10.3328	0.944839	0.880952	91.985	90.799	13.0939	13.0203	0.469	0.4	0	0	0	0	-0.43	-0.5	0.86	8.5
HGMD	10	73434869	G	C	Positive	Exonic	+	3'	1	89.2281	83.4697	10.7614	9.89483	0.889473	0.592099	88.534	84.374	10.7214	9.8005	0.966	0.965	0.95	0.85	0.996	0.987	2.69	0.66	4.93	28.5
HGMD	10	73499529	G	C	Positive	Exonic	+	5'	-1	80.5382	67.2272	6.9152	0	0.886292	0.119333	88.567	77.554	7.13755	2.96604	0	0	0.95	0.7	0.975	0	2.68	0.66	3.89	19.78
DBASS	10	73500707	G	C	Positive	Exonic	+	5'	-1	87.5642	74.2531	8.40856	4.67766	0.984276	0.589519	95.147	84.134	9.47389	5.00786	0	0	0.99	0.94	0.986	0.83	2.32	0.59	4.12	21.2
1000G	10	73544638	A	G	Negative	Intronic	+	3'	-10	73.4807	73.7407	6.47517	6.169	0.590795	0.745479	81.221	81.336	9.21006	9.38923	0	0	0	0	0	0	-0.47	0.25	0.66	7.56
HGMD	10	73544857	G	A	Positive	Exonic	+	5'	-1	75.6797	63.5436	7.68214	0.560186	0.883731	0.026712	84.022	73.444	12.1932	7.34686	0	0	0.95	0.55	0.99	0.921	2.17	0.31	1.58	11.25
HGMD	10	73550170	G	A	Positive	Exonic	+	5'	-1	81.7046	69.5686	9.35132	4.09438	0.988035	0.36781	92.157	81.579	11.298	7.54804	0	0	1	0.93	0.959	0	2.35	0.56	5.3	34
DBASS	10	73550880	G	A	Positive	Intronic	+	3'	-9	66.1898	0	2.4518	0	0.022548	0.014923	81.556	81.437	0	0	0	0	0	0	0	0	-0.01	0.66	1.28	10.2
HGMD	10	73559386	G	A	Positive	Exonic	+	5'	-1	80.6382	68.5021	9.43568	4.69017	0.99289	0.761197	90.962	80.384	8.00738	3.48831	0	0	1	0.71	0.983	0.87	-0.2	-0.14	0.3	5.64
SDisease	10	73559391	G	A	Positive	Intronic	+	5'	5	80.6382	68.4866	9.43568	3.44612	0.99289	0.553602	90.962	78.797	8.00738	4.406	0	0	1	0.7	0.983	0	1.17	0.66	0.29	5.55
HGMD	10	73563177	G	A	Positive	Exonic	+	5'	-1	67.9887	55.8527	6.43132	0	0.808015	0.009867	74.944	64.366	8.73505	2.87807	0.998	0.655	0.91	0	0.938	0	1.25	-0.28	0.4	6.2
1000G	10	74890449	T	A	Negative	Intronic	+	3'	-12	89.9915	84.1218	10.9495	11.1397	0.990173	0.965892	87.932	84.581	13.4022	11.8497	0	0	0	0	0	0	-0.23	0.53	3.11	16.38
1000G	10	74934442	C	T	Negative	Intronic	+	3'	-3	94.6402	88.4635	12.6937	12.1669	0.954734	0.972962	91.254	83.572	9.23952	8.25692	0	0	0.77	0.56	0	0	0.71	-1.34	-0.67	1.06
1000G	10	75000698	T	C	Negative	Intronic	+	3'	-6	81.9714	79.8681	7.9497	7.75521	0.929694	0.922132	87.469	88.122	5.94567	5.53688	0	0	0.56	0.83	0	0	0.13	-0.96	1.38	10.54
1000G	10	79579222	G	A	Negative	Exonic	-	3'	2	0	0	1.17693	2.27825	0.22766	0.419689	80.895	81.74	0	0	0	0	0	0	0	0	0.76	0.65	2.29	13.61
1000G	10	81901943	G	C	Negative	Intronic	+	5'	8	78.9204	78.9204	8.10213	8.10213	0.816375	0.715158	83.891	83.891	8.33973	8.1522	0	0	0	0	0	0	-0.31	-1.26	-0.27	2.7
1000G	10	81904645	C	T	Negative	Intronic	+	3'	-11	89.5746	93.3337	10.3964	11.0545	0.977751	0.985837	89.937	91.785	10.6061	11.6059	0	0	0	0	0	0	0.02	0.29	0.83	8.36
HGMD	10	82043672	C	T	Positive	Exonic	-	5'	-1	81.3514	69.2154	7.13226	2.59811	0.93501	0.265888	91.097	80.519	6.20259	3.66011	0.694	0.672	0	0	0	0	2.74	0.59	5.17	32
1000G	10	83637775	C	G	Negative	Exonic	+	5'	-2	74.0498	74.0498	9.77137	9.77137	0.959436	0.959436	82.255	82.255	0	0	0	0	0.44	0.37	0	0	-0.08	-0.36	0.28	5.54
1000G	10	85994142	A	G	Negative	Intronic	-	3'	-8	95.0164	93.2066	10.9326	11.2231	0.9702	0.967708	93.785	94.397	15.1599	15.0974	0	0	0	0	0	0	0.21	-0.12	1.32	10.32
1000G	10	85996968	A	C	Negative	Intronic	-	5'	8	90.8532	90.8532	9.31225	9.31225	0.995256	0.994887	96.085	96.085	7.35381	7.30482	0	0	0	0	0	0	-1.34	-0.12	0.22	5.17
1000G	10	88233628	C	G	Negative	Intronic	-	5'	7	78.6431	78.6431	9.49083	9.49083	0.978113	0.97766	83.717	83.717	0	0	0	0	0	0	0	0	-0.03	0.47	2.25	13.49
1000G	10	88683122	T	C	Negative	Intronic	+	3'	-11	86.2557	82.4443	10.6376	9.91552	0.99355	0.990694	85.976	84.128	11.1617	9.85019	0	0	0	0	0	0	-0.15	-0.18	0	4
HGMD	10	89685314	T	C	Positive	Exonic	+	5'	-1	74.3427	73.6467	7.96403	10.2674	0.951729	0.975842	82.4	82.255	0	0	0	0	0.49	0.63	0.982	0.985	2.07	0.53	4.36	23
1000G	10	90490728	T	C	Negative	Intronic	+	3'	-12	86.5388	83.2242	9.67708	9.50929	0.931001	0.886758	86.776	85.522	9.10601	7.83199	0	0	0	0	0	0	-0.12	0.53	4.65	25.5
HGMD	10	90770572	G	A	Positive	Exonic	+	5'	-1	87.9846	75.8485	9.65245	8.56881	0.996468	0.978758	93.383	82.805	0	0	0	0	0.47	0.41	0.893	0	-0.27	-0.16	1.14	9.65
SDisease	10	90771836	C	G	Positive	Exonic	+	5'	-3	68.3901	65.3354	3.21802	3.40869	0.427646	0.130824	76.041	74.281	0.497475	0	0	0	0	0	0	0	-2.39	-1.31	-0.06	3.7
HGMD	10	90773124	G	A	Positive	Exonic	+	5'	-1	86.4701	74.3341	9.67503	5.16937	0.996641	0.752307	93.316	82.738	0	0	0	0	0.47	0	0.992	0.927	1.04	0.56	1.97	12.55
HGMD	10	90982268	C	T	Positive	Exonic	-	5'	-1	84.1408	72.0048	9.87848	5.29869	0.964088	0.117374	89.485	78.907	3.50186	0	0	0	0	0	0	0	2.65	0.65	3.98	20.4
HGMD	10	90982270	G	A	Positive	Exonic	-	5'	-3	84.1408	80.0127	9.87848	7.72349	0.964088	0.859809	89.485	87.504	3.50186	0	0	0	0	0	0	0	2.65	0.65	5.74	36
1000G	10	91174566	G	T	Negative	Intronic	+	5'	6	91.9265	96.9453	10.2844	11.0785	0.997969	0.998395	96.306	98.239	11.4812	13.7991	0	0	0.82	0.86	0	0	0.09	-1.13	0.22	5.18
1000G	10	91468925	C	G	Negative	Exonic	+	3'	2	88.7922	88.7922	9.03812	9.90474	0.972102	0.964183	84.229	84.474	7.78562	7.84017	0	0	0.33	0.33	0	0	-0.24	-0.18	2.65	14.83
1000G	10	93773792	G	A	Negative	Intronic	+	5'	6	85.1056	84.7955	6.25325	5.93865	0.985781	0.97795	93.042	92.64	0	0	0	0	0.34	0.37	0	0	-0.94	-0.84	-0.69	1.01
HGMD	10	95380541	G	C	Positive	Exonic	+	5'	-1	79.5338	66.2227	8.73433	2.16301	0.812136	0.056275	83.989	72.976	3.79266	0	0	0	0.86	0	0.948	0	2.72	0.66	2	12.66
1000G	10	95395245	C	T	Negative	Intronic	+	3'	-9	90.2805	92.9924	9.82826	8.98491	0.863278	0.938204	87.038	88.224	4.1285	4.36703	0	0	0	0	0	0	-1.09	-1.11	-0.62	1.24
1000G	10	95395247	A	G	Negative	Intronic	+	3'	-7	90.2805	90.2805	9.82826	9.43695	0.863278	0.840893	87.038	86.992	4.1285	3.82504	0	0	0	0	0	0	-0.21	-2.62	-0.12	3.39
1000G	10	98287261	G	C	Negative	Intronic	-	3'	-8	79.9974	78.9922	11.162	10.0487	0.96355	0.880468	91.857	89.316	3.54997	1.53279	0	0	0	0	0	0	-0.98	-0.5	-0.92	0.41
1000G	10	100184062	C	A	Negative	Intronic	-	5'	8	71.4862	71.4862	6.05228	6.05228	0.478399	0.411087	81.646	81.646	2.81773	3.43834	0	0	0	0	0	0	0.22	-0.95	0.6	7.24
1000G	10	100184063	C	G	Negative	Intronic	-	5'	7	71.4862	71.4862	6.05228	6.05228	0.478399	0.572382	81.646	81.646	2.81773	1.19291	0	0	0	0	0	0	-0.44	0.66	0.45	6.45
HGMD	10	100193740	C	T	Positive	Exonic	-	5'	-1	79.887	67.7509	5.88454	0.42389	0.573974	0.019891	85.067	74.489	7.07613	1.21915	0	0	0	0	0	0	2.4	0.56	2.83	15.43
DBASS	10	101559131	A	G	Positive	Intronic	+	5'	4	80.4469	70.3663	7.97184	2.84724	0.960483	0.098319	86.502	78.162	4.30492	0	0	0	0.94	0.31	0.954	0	2.2	0.46	2.32	13.73
1000G	10	101654696	T	C	Negative	Intronic	-	5'	7	80.8983	80.8983	8.18959	8.18959	0.9911	0.979492	91.81	91.81	0	0	0	0	0	0	0	0	-1.3	-1.7	-0.28	2.65
1000G	10	101841153	A	G	Negative	Intronic	-	5'	7	78.4708	78.4708	7.52484	7.52484	0.978568	0.974595	84.381	84.381	8.21392	8.92353	0	0	0	0	0	0	0.1	-0.23	-0.92	0.39
1000G	10	104244139	G	T	Negative	Intronic	-	3'	-6	81.1624	79.8421	5.69403	5.15559	0.857461	0.427498	88.712	85.294	0	0	0	0	0	0	0	0	0.32	0.56	0.54	6.9
1000G	10	105201577	C	T	Negative	Intronic	+	3'	-6	91.8267	93.9299	11.0217	10.8069	0.922509	0.939391	92.377	91.724	8.25304	8.32422	0	0	0.82	0.83	0	0	-0.23	-0.26	1.48	10.91
1000G	10	106207451	A	T	Negative	Intronic	+	3'	-5	78.367	82.4936	9.48748	11.6504	0.580614	0.936923	81.183	84.741	11.284	12.2257	0	0	0.45	0.95	0	0	0.01	0.53	0.81	8.23
1000G	10	106675585	C	T	Negative	Intronic	+	3'	-6	95.6976	97.8009	13.0727	12.3531	0.992901	0.994274	96.774	96.121	14.5668	15.41	0	0	1	1	0	0	-0.05	0.66	0.51	6.75
1000G	10	112343591	G	A	Negative	Intronic	+	3'	-8	92.086	92.086	8.11848	7.99136	0.958979	0.939843	90.68	90.617	3.69861	2.859	0	0	0	0	0	0	0.38	-0.27	0.02	4.1
1000G	10	112544655	C	T	Negative	Intronic	+	5'	8	73.8017	73.8017	7.93713	7.93713	0.893681	0.903387	82.268	82.268	2.16914	2.07159	0	0	0	0	0	0	0.12	-0.74	-0.59	1.34
1000G	10	114192285	G	A	Negative	Intronic	-	3'	-6	73.0369	75.1402	3.67677	3.60838	0.067744	0.16132	84.829	84.176	0	0	0	0	0	0	0	0	0.08	-0.25	0.69	7.71
1000G	10	115980324	T	C	Negative	Intronic	+	3'	-3	85.4793	91.656	10.9178	11.3633	0.913757	0.864456	83.034	90.716	7.75533	7.39811	0	0	0.25	0.23	0	0	0.84	-0.21	1.18	9.81
1000G	10	118359548	T	C	Negative	Intronic	+	3'	-11	95.214	91.112	9.08365	8.84532	0.99128	0.988122	93.573	91.725	5.71009	4.8993	0	0	0	0	0	0	2.1	0.53	1.4	10.62
HGMD	10	119305143	G	T	Positive	Exonic	+	3'	1	85.7726	79.5284	11.6963	9.9677	0.788236	0.314246	93.517	89.221	10.2553	8.59068	0	0	0.97	1	0.994	0.98	2.73	0.55	4.01	20.6
1000G	10	120914692	G	A	Negative	Intronic	-	3'	-3	85.228	79.0513	7.64149	6.68612	0.795205	0.799416	87.148	79.466	7.78216	5.62195	0	0	0	0	0	0	1.24	0.64	1.18	9.8
1000G	10	120917445	G	A	Negative	Intronic	-	3'	-6	80.5624	82.6657	10.8782	10.2584	0.901423	0.908367	91.523	90.87	6.6399	5.84024	0	0	0	0	0	0	-0.21	-0.13	-0.05	3.77
1000G	10	121140321	C	T	Negative	Intronic	+	3'	-6	92.6016	94.7049	10.3482	10.19	0.987805	0.989748	91.219	90.566	11.3686	12.0536	0	0	0.23	0.41	0	0	0.58	-0.14	1.82	12.04
HGMD	10	123276977	C	A	Positive	Exonic	-	3'	1	81.6684	81.6684	8.92197	8.92197	0.940826	0.940826	84.697	84.697	12.4861	9.43	0.998	0.995	0	0	0	0	2.78	0.66	2.56	14.53
1000G	10	123848113	G	A	Negative	Intronic	+	5'	7	84.0323	84.0323	7.09429	7.09429	0.793744	0.880004	91.847	91.847	1.88218	1.59955	0	0	0.7	0.52	0	0	1.2	0.64	0.02	4.12
HGMD	10	124812676	G	A	Positive	Exonic	+	5'	-1	75.2093	63.0733	4.93535	0	0.922527	0.120552	81.103	70.525	1.14412	0	0	0	0.37	0	0.998	0.98	2.47	0.65	5.43	35
HGMD	10	127503604	T	A	Positive	Exonic	-	5'	-2	90.3122	81.8011	9.15773	7.61415	0.981686	0.740145	95.953	91.203	3.13214	1.89688	0	0	0	0	0	0	2.28	0.53	2.61	14.7
1000G	10	128810642	C	T	Negative	Intronic	+	5'	4	79.9473	80.5589	9.15418	8.33662	0.985741	0.96817	85.385	85.385	5.33333	4.4134	0	0	0.95	0.94	0	0	-1.89	-0.14	0.72	7.86
1000G	10	128830592	C	T	Negative	Intronic	+	5'	8	75.6314	75.6314	10.2468	10.2468	0.968905	0.930815	84.332	84.332	4.43038	4.51909	0.959	0.944	0	0	0	0	-3.1	-1.54	-1.18	0.08
1000G	10	132915202	A	G	Negative	Intronic	-	3'	-5	84.6321	81.0866	8.11118	8.36754	0.585354	0.597784	82.364	81.47	8.6499	8.43716	0	0	0	0	0	0	-1.63	0.45	-0.65	1.13
1000G	10	133976706	G	T	Negative	Intronic	+	3'	-7	77.3923	79.7672	7.42444	9.55117	0.496064	0.861402	89.117	91.318	5.72063	8.67964	0	0	0	0	0	0	-0.68	-0.53	-0.27	2.71
1000G	10	134013856	G	T	Negative	Intronic	+	3'	-4	82.5712	82.5712	5.67506	5.71912	0.53752	0.689944	90.485	90.449	0	0	0	0	0.77	0.69	0	0	-1.4	-1.19	-0.57	1.44
1000G	10	134038031	G	C	Negative	Intronic	-	3'	-4	83.2314	83.2314	8.27136	8.75893	0.899869	0.876392	89.502	88.878	9.72157	10.5342	0.435	0.389	0	0	0	0	0.26	0.56	-0.34	2.38
1000G	10	134563122	C	T	Negative	Intronic	+	5'	6	89.5524	95.331	9.59704	10.4737	0.969206	0.992213	95.712	97.886	13.8234	15.1027	0.581	0.847	0.99	0.99	0	0	-1.44	-0.95	-0.07	3.68
1000G	10	134622408	T	C	Negative	Exonic	-	3'	1	84.3266	88.2375	12.2309	12.7309	0.972898	0.982771	92.906	96.036	10.5829	10.3966	0.82	0.841	0	0	0	0	0.06	0.4	1.25	10.08
1000G	10	134648279	C	T	Negative	Exonic	-	3'	1	71.7857	67.8748	5.9605	4.59713	0.587523	0.276362	74.051	70.921	0	0	0	0	0	0	0	0	-0.09	0.46	1.04	9.27
1000G	10	134713176	G	A	Negative	Intronic	-	3'	-6	83.0092	85.1125	8.65344	8.69072	0.254868	0.476836	89.672	89.019	8.70139	9.09238	0	0	0	0	0	0	0.67	0.46	0.54	6.91
1000G	11	197557	A	G	Negative	Intronic	+	3'	-4	82.2444	82.2444	7.23546	7.6487	0.843163	0.743288	90.483	90.413	6.27297	6.6761	0	0	1	1	0	0	-0.54	-2.84	-1.19	0.08
1000G	11	212408	C	T	Negative	Intronic	+	3'	-8	0	0	0	0	0.064117	0.083078	86.601	85.989	0	0	0	0	0	0	0	0	-0.26	0.56	-1.14	0.11
1000G	11	551644	C	T	Negative	Intronic	+	3'	-7	67.9713	69.4819	3.85851	3.85602	0.038678	0.078001	78.519	78.1	5.24862	6.04459	0	0	0	0	0	0	-0.37	0.56	-0.09	3.56
1000G	11	829539	A	G	Negative	Exonic	+	5'	-2	83.5016	74.5408	9.09532	8.49226	0.903235	0.544304	88.262	83.406	4.14165	2.75821	0	0	0.96	0.94	0	0	0.5	-0.22	1.09	9.46
1000G	11	1075920	G	A	Negative	Exonic	+	5'	-2	0	0	0	0	0	0	0	0	4.10636	6.07034	0	0	0.95	1	0	0	-2.62	-2.87	-0.55	1.51
1000G	11	1081074	T	C	Negative	Exonic	+	3'	2	0	0	0	0	0	0	0	0	11.3735	9.89875	0.995	0.994	1	1	0	0	1.44	0.36	0.88	8.56
1000G	11	1081141	C	T	Negative	Exonic	+	5'	-2	0	0	0	0	0	0	0	0	13.0633	11.8214	0.919	0.879	1	1	0	0	-1.79	-0.66	-0.63	1.22
1000G	11	1082582	G	A	Negative	Intronic	+	3'	-6	0	0	0	0	0	0	0	0	8.60125	9.11998	0	0	0.2	0.25	0	0	-5.11	-3.24	-0.94	0.37
1000G	11	1094868	C	G	Negative	Intronic	+	5'	6	0	0	0	0	0	0	0	0	7.8216	8.4337	0	0	0.85	0.86	0	0	-0.16	0.49	-0.5	1.72
1000G	11	1098637	A	G	Negative	Intronic	+	3'	-4	0	0	0	0	0	0	0	0	8.72777	9.01076	0	0	0.83	0.85	0	0	-4.1	-2.25	-1.12	0.13
1000G	11	1250909	G	C	Negative	Intronic	+	3'	-11	74.3209	76.3879	6.3222	8.15772	0.771547	0.892147	88.989	90.8	9.1684	11.0753	0	0	0	0	0	0	-0.97	-0.69	-0.6	1.3
1000G	11	1256306	C	G	Negative	Intronic	+	3'	-9	77.5129	74.772	8.20723	7.41833	0.286715	0.126046	85.079	83.166	0	0	0	0	0	0	0	0	-1.35	0.55	-0.59	1.37
1000G	11	1278948	G	C	Negative	Intronic	+	5'	8	82.7022	82.7022	9.63249	9.63249	0.986124	0.985831	91.154	91.154	9.00936	10.7635	0	0	0	0	0	0	-0.3	-0.23	0.25	5.37
1000G	11	1579018	T	C	Negative	Intronic	-	5'	6	71.1898	71.4999	7.87896	10.0514	0.953551	0.94897	76.847	77.249	10.7473	11.9673	0.563	0.572	0	0	0	0	-2.56	-0.64	1.06	9.31
1000G	11	1857112	C	A	Negative	Intronic	+	3'	-4	79.6836	79.6836	9.24303	8.87915	0.946816	0.963649	89.453	88.899	8.69096	8.65498	0	0	0.91	0.96	0	0	0.11	0.31	-0.23	2.91
SDisease	11	2466719	G	A	Positive	Intronic	+	5'	5	74.0619	61.9103	7.42347	0	0.899428	0.005523	83.116	70.951	7.56965	0	0	0	0.9	0	0	0	1.77	0.56	2.34	13.8
SDisease	11	2549153	T	A	Positive	Intronic	+	3'	-5	84.4864	0	10.9215	6.01363	0.630914	0.147553	87.752	84.194	13.8592	8.29994	0	0	0.95	0.52	0.995	0.892	0.28	0.45	2.03	12.74
SDisease	11	2549253	G	A	Positive	Intronic	+	5'	5	80.397	68.2454	9.89088	4.51793	0.970436	0.221317	85.491	73.326	11.436	6.41177	0	0	0.95	0.61	0.976	0	2.22	0.56	1.34	10.41
SDisease	11	2549253	G	C	Positive	Intronic	+	5'	5	80.397	67.701	9.89088	4.67399	0.970436	0.103125	85.491	73.478	11.436	6.20288	0	0	0.95	0.6	0.976	0	2.22	0.56	1.22	9.96
SDisease	11	2591859	A	T	Positive	Exonic	+	3'	2	90.0212	90.0212	11.7801	13.1267	0.832528	0.898416	94.273	95.044	9.22971	11.1928	0.877	0.875	0.83	0.85	0.886	0.968	1.99	0.4	3.91	19.86
SDisease	11	2591984	G	A	Positive	Exonic	+	5'	-1	82.5954	70.4593	11.1124	7.67679	0.993533	0.806744	92.109	81.531	13.2897	8.53586	0	0	1	0.93	0.982	0.859	2.45	0.48	5.32	34
SDisease	11	2592638	G	A	Positive	Intronic	+	5'	5	84.8523	72.7008	9.73418	4.89172	0.989351	0.786897	90.036	77.871	5.49352	1.12727	0.582	0	0.99	0.7	0.899	0	0.89	0.49	1.77	11.86
SDisease	11	2594076	G	C	Positive	Exonic	+	3'	1	81.7746	76.0162	9.97993	7.2774	0.538163	0.063929	82.752	78.592	7.10137	4.62143	0.819	0.528	0.24	0.17	0.944	0.843	0.91	0.31	3.4	17.48
SDisease	11	2594076	G	T	Positive	Exonic	+	3'	1	81.7746	75.5304	9.97993	7.0716	0.538163	0.076635	82.752	78.456	7.10137	4.04616	0.819	0	0.24	0.18	0.944	0.836	0.91	0.31	4.04	20.7
HGMD	11	2594216	G	A	Positive	Exonic	+	5'	-1	88.4342	76.2982	10.3553	8.00681	0.991045	0.769092	93.489	82.911	8.32476	4.75147	0	0	1	0.95	0.954	0	2.2	0.49	1.86	12.19
SDisease	11	2604774	C	T	Positive	Exonic	+	5'	-2	77.9504	78.3536	9.00165	7.22905	0.972916	0.870153	85.149	85.149	13.8556	11.4128	0	0	0.93	0.94	0.992	0.982	2.12	0.54	4.92	28.5
HGMD	11	2604775	G	A	Positive	Exonic	+	5'	-1	77.9504	65.8144	9.00165	4.5328	0.972916	0.22367	85.149	74.571	13.8556	10.1431	0	0	0.93	0.7	0.992	0.932	2.12	0.54	2.25	13.47
HGMD	11	2604775	G	C	Positive	Exonic	+	5'	-1	77.9504	64.6394	9.00165	5.01545	0.972916	0.280156	85.149	74.136	13.8556	10.1042	0	0	0.93	0.82	0.992	0.935	2.12	0.54	2.13	13.07
HGMD	11	2604775	G	T	Positive	Exonic	+	5'	-1	77.9504	65.3354	9.00165	3.40869	0.972916	0.157974	85.149	74.281	13.8556	8.97474	0	0	0.93	0.42	0.992	0.922	2.12	0.54	2.19	13.27
SDisease	11	2604780	G	A	Positive	Intronic	+	5'	5	77.9504	65.7989	9.00165	3.45938	0.972916	0.325914	85.149	72.984	13.8556	7.74099	0	0	0.93	0.3	0.992	0.83	2.12	0.54	1.99	12.6
SDisease	11	2604780	G	T	Positive	Intronic	+	5'	5	77.9504	65.5577	9.00165	2.79679	0.972916	0.185523	85.149	72.832	13.8556	6.47785	0	0	0.93	0	0.992	0	2.12	0.54	1.93	12.4
SDisease	11	2606542	G	A	Positive	Intronic	+	5'	5	79.8336	67.682	9.12618	4.94958	0.868635	0.609204	88.103	75.938	6.40812	5.21146	0	0	0.95	0.71	0.984	0.938	0.78	0.47	0.46	6.51
SDisease	11	2797190	C	T	Positive	Exonic	+	3'	1	88.7888	88.303	10.8822	10.0998	0.793579	0.835934	89.842	89.706	10.9119	10.5442	0.993	0	1	1	0.971	0.969	2.12	0.56	6.51	37
HGMD	11	2799267	G	A	Positive	Exonic	+	5'	-1	83.8341	71.6981	10.0781	5.00246	0.976401	0.547616	88.531	77.953	10.9613	5.82485	0	0	0.99	0.9	0.986	0.862	2.04	0.31	1.72	11.72
1000G	11	2999507	G	T	Negative	Intronic	-	5'	7	90.1175	90.1175	8.94121	8.94121	0.977951	0.986724	94.975	94.975	0	0	0	0	0	0	0	0	-2.27	-0.42	0.26	5.41
1000G	11	5012592	C	T	Negative	Intronic	+	3'	-9	81.3809	84.0928	9.35111	8.66365	0.608758	0.711181	85.744	86.93	3.78801	3.84428	0	0	0	0	0	0	0.64	-0.12	0.43	6.34
DBASS	11	5246959	G	T	Positive	Intronic	-	3'	-3	82.8393	72.8719	11.4261	7.8535	0.99354	0.936674	91.888	82.499	13.6978	11.3617	0	0	0	0	0	0	2.59	0.56	2.44	14.13
HGMD	11	5248029	C	G	Positive	Exonic	-	3'	1	79.285	73.5266	9.4951	6.9174	0.959312	0.796398	83.575	79.415	8.60851	6.63434	0.988	0.971	0	0	0	0	1.48	0.56	3.35	17.28
DBASS	11	5248154	A	G	Positive	Intronic	-	5'	6	80.0438	74.2652	8.07704	5.52339	0.642814	0.140237	86.635	84.461	0	0	0.721	0.652	0	0	0	0	2.32	0.53	1.03	9.22
DBASS	11	5248155	C	A	Positive	Intronic	-	5'	5	80.0438	67.651	8.07704	1.86721	0.642814	0.033129	86.635	74.318	0	0	0.721	0.954	0	0	0	0	2.88	0.65	0.69	7.68
DBASS	11	5248155	C	G	Positive	Intronic	-	5'	5	80.0438	67.3478	8.07704	0	0.642814	0.028806	86.635	74.622	0	0	0.721	0.953	0	0	0	0	2.88	0.65	0.62	7.36
DBASS	11	5248155	C	T	Positive	Intronic	-	5'	5	80.0438	67.8922	8.07704	3.82409	0.642814	0.041924	86.635	74.47	0	0	0.721	0.93	0	0	0	0	2.88	0.65	0.75	7.97
HGMD	11	5248160	C	G	Positive	Exonic	-	5'	-1	80.0438	66.7327	8.07704	0	0.642814	0.037614	86.635	75.622	0	0	0.721	0.87	0	0	0	0	2.88	0.65	4.99	29.3
HGMD	11	5248160	C	T	Positive	Exonic	-	5'	-1	80.0438	67.9077	8.07704	2.10685	0.642814	0.018157	86.635	76.057	0	0	0.721	0.774	0	0	0	0	2.88	0.65	5.6	36
HGMD	11	5248161	T	C	Positive	Exonic	-	5'	-2	80.0438	71.083	8.07704	3.35219	0.642814	0.022431	86.635	81.779	0	0	0.721	0.942	0	0	0	0	2.32	0.53	4.81	27.2
HGMD	11	5248161	T	G	Positive	Exonic	-	5'	-2	80.0438	71.1295	8.07704	5.21073	0.642814	0.041525	86.635	81.885	0	0	0.721	0.747	0	0	0	0	2.32	0.53	3.42	17.58
HGMD	11	5248162	G	A	Positive	Exonic	-	5'	-3	80.0438	75.9157	8.07704	4.39037	0.642814	0.165878	86.635	84.654	0	0	0.721	0.559	0	0	0	0	2.88	0.65	3.1	16.37
1000G	11	6587228	G	A	Negative	Intronic	+	5'	7	78.743	78.743	5.46467	5.46467	0.611319	0.779136	89.995	89.995	4.4695	4.50976	0	0	0.66	0.7	0	0	-0.01	-0.25	0.93	8.78
1000G	11	6704051	G	A	Negative	Intronic	-	3'	-5	85.5889	89.1345	8.20365	9.48965	0.981333	0.984072	87.31	88.204	8.65614	9.47257	0.648	0.708	0	0	0	0	0.29	-0.14	2.21	13.34
1000G	11	7441737	T	C	Negative	Exonic	+	3'	1	76.0801	76.5659	4.43776	4.83937	0.182294	0.153819	85.677	85.813	2.63252	3.04219	0	0	0.17	0.2	0	0	0.4	-0.25	2.13	13.09
1000G	11	9516186	T	C	Negative	Intronic	+	3'	-7	87.9195	86.4089	8.33572	8.22745	0.943845	0.924949	80.422	80.841	3.64695	3.778	0	0	0	0	0	0	0.1	0.38	0.93	8.81
1000G	11	9746201	G	A	Negative	Intronic	+	3'	-4	82.5598	82.5598	7.55096	7.5267	0.935133	0.969564	83.409	83.479	0	0	0	0	0.36	0.43	0	0	-0.53	-0.52	1.35	10.42
1000G	11	11398725	T	C	Negative	Intronic	-	5'	4	82.8297	72.749	9.65432	7.10145	0.963763	0.857372	85.901	77.561	0	0	0	0	0	0	0	0	-0.27	0.53	2.01	12.68
1000G	11	11944265	A	G	Negative	Intronic	+	3'	-6	75.6796	75.6796	3.05405	2.92458	0.007003	0.008081	76.758	76.691	1.74024	0	0	0	0.14	0.17	0	0	0.37	0.38	1.72	11.72
1000G	11	12903443	C	T	Negative	Exonic	+	3'	1	0	0	0	0	0	0	0	0	8.59215	8.59298	0.991	0.991	0.97	0.96	0	0	0.01	-0.14	1.47	10.87
1000G	11	16863087	A	G	Negative	Intronic	-	5'	7	87.0697	87.0697	7.15277	7.15277	0.956699	0.992621	93.215	93.215	6.2819	7.96785	0.892	0.892	0	0	0	0	0.81	-0.12	2.1	12.97
HGMD	11	17417157	C	T	Positive	Exonic	-	5'	-1	80.9448	68.8088	8.68617	4.43656	0.991329	0.621336	91.916	81.338	10.7473	6.64495	0.651	0	0	0	0	0	2.23	0.48	5.58	35
DBASS	11	17418602	C	T	Positive	Intronic	-	3'	-9	0	0	0	0	0.021721	0.012915	84.727	84.608	0	0	0	0	0	0	0	0	-0.52	-0.32	1.39	10.58
1000G	11	17448704	G	A	Negative	Intronic	-	3'	-3	86.294	80.1173	12.1397	11.3645	0.968321	0.968964	94.723	87.041	12.7662	11.194	0.279	0.274	0	0	0	0	1.19	0.65	2.49	14.3
HGMD	11	17474666	C	T	Positive	Exonic	-	5'	-1	76.822	64.6859	8.17044	1.99488	0.874065	0.226708	78.878	68.3	2.75442	0	0	0	0	0	0	0	2.67	0.66	2.7	14.98
SDisease	11	17474833	G	C	Positive	Intronic	-	3'	-3	86.6637	75.8417	10.2076	0	0.834379	0.000495	89.455	79.159	6.47149	0	0	0	0	0	0	0	2.68	0.66	2.4	13.98
SDisease	11	17544326	C	G	Positive	Intronic	-	5'	5	71.5327	58.8367	7.394	0	0.749362	0.000508	81.752	69.739	6.86714	0	0.802	0	0	0	0	0	2.35	0.46	2.47	14.22
1000G	11	18047255	G	T	Negative	Intronic	-	3'	-7	86.5766	85.3695	8.75499	7.55272	0.800869	0.575087	90.059	87.485	1.51212	0	0	0	0	0	0	0	-0.42	-1.22	-0.22	2.92
HGMD	11	18421095	G	A	Positive	Exonic	+	5'	-1	67.5855	55.4495	4.18855	0	0.070698	0.000356	73.516	62.938	0	0	0	0	0	0	0	0	2.77	0.66	5.28	33
1000G	11	18735396	G	T	Negative	Intronic	-	5'	3	72.0099	81.8924	1.56052	9.08182	0.041807	0.979296	78.383	85.8523	4.45538	11.6183	0	0	0	0	0	0	0.03	-1.4	-0.01	3.99
1000G	11	18741260	T	C	Negative	Intronic	-	5'	3	96.9453	92.583	11.0785	10.0326	0.998422	0.994837	98.6633	98.0098	12.4063	11.613	0.99	0.99	0.19	0.06	0	0	0.57	-0.84	-0.07	3.67
1000G	11	19167850	A	G	Negative	Exonic	+	5'	-1	82.2284	94.3644	6.91262	10.5671	0.771028	0.992573	86.132	96.71	0	0	0	0	0.7	0.92	0	0	0.97	0.38	2.29	13.6
1000G	11	20673832	C	A	Negative	Intronic	+	3'	-3	92.816	82.8486	10.7247	8.61739	0.983955	0.858827	93.926	84.537	8.61611	5.96977	0	0	0.92	0.42	0	0	-0.03	0.65	1.44	10.77
1000G	11	20676253	T	C	Negative	Intronic	+	3'	-6	88.6421	86.5388	8.64211	8.79352	0.884525	0.819659	89.566	90.219	11.3928	10.7078	0	0	0.96	0.96	0	0	0.16	0.46	1.87	12.23
HGMD	11	31812258	C	G	Positive	Exonic	-	5'	-1	89.8591	76.548	9.60237	5.6228	0.995986	0.940592	96.666	85.653	9.24834	3.23912	0	0	0	0	0	0	2.86	0.66	5.16	32
HGMD	11	31814987	T	C	Positive	Exonic	-	5'	-2	87.864	78.9032	10.0774	10.1476	0.97719	0.986978	89.421	84.565	11.2796	9.8962	0.945	0.819	0	0	0	0	2.18	0.52	4.12	21.3
HGMD	11	31815580	C	A	Positive	Exonic	-	5'	-1	71.4999	58.8849	10.0514	3.02673	0.928933	0.115362	77.249	66.381	4.20444	0	0	0	0	0	0	0	2.73	0.64	4.23	22
HGMD	11	31815580	C	G	Positive	Exonic	-	5'	-1	71.4999	58.1889	10.0514	3.43747	0.928933	0.325018	77.249	66.236	4.20444	0	0	0	0	0	0	0	2.73	0.64	4.17	21.5
DBASS	11	32413512	A	T	Positive	Intronic	-	5'	6	0	0	0	0	0	0	0	0	0	0	0	0	0	0	0	0	2.32	0.46	3.22	16.81
SDisease	11	32413513	C	A	Positive	Intronic	-	5'	5	0	0	0	0	0	0	0	0	0	0	0	0	0	0	0	0	2.87	0.56	3.03	16.12
DBASS	11	32413513	C	T	Positive	Intronic	-	5'	5	0	0	0	0	0	0	0	0	0	0	0	0	0	0	0	0	2.87	0.56	3.09	16.33
DBASS	11	32413514	G	A	Positive	Intronic	-	5'	4	0	0	0	0	0	0	0	0	0	0	0	0	0	0	0	0	2.87	0.56	2.83	15.43
SDisease	11	32450171	G	T	Positive	Intronic	-	3'	-6	0	0	0	0	0	0	0	0	12.9155	11.8264	0	0	0	0	0	0	0.05	-0.26	1.94	12.45
1000G	11	32705076	C	T	Negative	Intronic	-	5'	6	86.1635	85.8533	9.33191	9.47697	0.996399	0.996427	92.362	91.96	0	0	0	0	0	0	0	0	0.07	0.46	2.41	14.03
1000G	11	32852186	C	T	Negative	Intronic	+	5'	8	0	0	0	0	0	0	0	0	7.42374	6.85669	0	0	0	0	0	0	-1.18	-1.29	-0.45	1.91
1000G	11	33604885	C	T	Negative	Exonic	+	3'	2	82.2815	82.2815	9.8576	10.4486	0.91985	0.959014	91.089	91.934	13.42	14.6658	0.509	0.746	0.95	0.97	0	0	-0.24	0.56	1.4	10.63
1000G	11	34133587	G	A	Negative	Intronic	+	3'	-12	76.6945	76.6945	1.76152	0.594565	0.008063	0.006793	82.227	82.038	0	0	0	0	0	0	0	0	-0.45	-0.44	-0.64	1.16
HGMD	11	44193161	G	A	Positive	Exonic	+	3'	1	93.1348	89.2239	7.20515	6.23703	0.996117	0.991374	89.849	86.719	7.99963	7.05282	0	0	0.97	0.97	0.989	0.983	2.58	0.66	1.52	11.05
1000G	11	46744925	G	C	Negative	Intronic	+	3'	-7	89.7939	90.6262	6.68395	7.68916	0.529443	0.840978	90.322	92.942	5.37474	7.13859	0	0	0	0	0	0	-1.97	-0.37	-1	0.27
HGMD	11	47367758	C	T	Positive	Exonic	-	5'	-1	84.3458	72.2098	4.8962	0	0.975111	0.257745	92.801	82.223	9.07265	2.60772	0	0	0	0	0	0	2.44	0.51	4.88	28
SDisease	11	57365797	A	G	Positive	Intronic	+	5'	3	77.8109	73.4485	7.48405	3.13907	0.627823	0.02045	86.0407	74.9931	11.6795	6.5804	0.995	0.971	0.91	0.61	0.992	0.945	0.04	0.26	2.21	13.36
HGMD	11	57367850	G	A	Positive	Exonic	+	5'	-1	81.6288	69.4928	10.5325	5.51657	0.994734	0.60714	90.933	80.355	7.69388	0	0.867	0.773	1	0.91	0.982	0	2.75	0.56	4.66	25.6
HGMD	11	57367850	G	C	Positive	Exonic	+	5'	-1	81.6288	68.3178	10.5325	6.40884	0.994734	0.868121	90.933	79.92	7.69388	0	0.867	0.796	1	0.93	0.982	0	2.75	0.56	4.54	24.5
SDisease	11	57367855	G	A	Positive	Intronic	+	5'	5	81.6288	69.4773	10.5325	5.48368	0.994734	0.671115	90.933	78.768	7.69388	0	0.867	0	1	0.71	0.982	0	2.75	0.56	2.19	13.28
SDisease	11	57367855	G	C	Positive	Intronic	+	5'	5	81.6288	68.9328	10.5325	5.3487	0.994734	0.602338	90.933	78.92	7.69388	0	0.867	0	1	0.7	0.982	0	2.75	0.56	2.07	12.88
SDisease	11	57369503	T	A	Positive	Intronic	+	3'	-5	89.1671	0	10.7106	6.44509	0.958545	0.834151	91.791	88.233	10.3349	0	0	0	1	0.95	0.997	0.925	0.1	0.48	0.86	8.48
SDisease	11	57373471	A	G	Positive	Intronic	+	3'	-12	69.28	0	7.30488	3.29165	0.383707	0.333226	84.135	84.324	2.91236	0	0	0	0	0	0.937	0	-0.04	-0.5	0.28	5.53
SDisease	11	57373480	C	G	Positive	Intronic	+	3'	-3	69.28	58.458	7.30488	0	0.383707	2e-05	84.135	73.839	2.91236	0	0	0	1	0.34	0.937	0	2.45	0.56	2.13	13.08
SDisease	11	57379414	G	T	Positive	Intronic	+	5'	5	76.7703	64.3775	7.23301	0.172622	0.87998	0.002371	89.829	77.512	7.31554	1.83842	0	0	0.95	0	0.958	0	2.26	0.56	1.98	12.57
1000G	11	57472185	T	G	Negative	Intronic	-	5'	6	94.6711	94.2214	10.7663	9.88355	0.998143	0.998598	97.664	97.825	4.60504	4.82795	0	0	0	0	0	0	-1.1	0.46	-0.07	3.66
1000G	11	58602309	C	T	Negative	Exonic	-	3'	2	96.4806	96.4806	8.708	9.0393	0.989646	0.98842	96.882	96.711	7.91308	8.23826	0	0	0	0	0	0	0.06	-0.41	-1.23	0.06
1000G	11	60197299	G	A	Negative	Exonic	+	5'	-2	87.9846	96.9453	9.65245	11.0785	0.997015	0.998025	93.383	98.239	3.31655	7.5265	0	0	0.58	0.62	0	0	2.58	0.47	2.67	14.87
1000G	11	60201232	T	C	Negative	Intronic	+	3'	-6	92.5305	90.4272	11.5111	9.51514	0.929502	0.919469	87.836	88.489	6.64365	5.48214	0	0	0.43	0.33	0	0	0.75	0.53	0.64	7.42
HGMD	11	61165246	G	C	Positive	Exonic	+	3'	1	82.0425	76.2841	8.2882	6.57705	0.285428	0.020254	87.799	83.639	3.9669	1.92188	0	0	0	0	0.837	0	2.94	0.65	3.87	19.64
1000G	11	62365619	A	G	Negative	Intronic	-	3'	-6	83.8161	81.7128	10.8275	9.98118	0.875092	0.845711	88.404	89.057	9.92006	7.95434	0	0	0	0	0	0	1.3	-0.12	0.98	9.01
1000G	11	63400493	C	T	Negative	Intronic	-	5'	5	86.16	74.0085	10.1992	6.7493	0.992581	0.916265	89.435	77.27	6.25837	3.68364	0	0	0	0	0	0	2.54	0.65	2.79	15.27
1000G	11	63967770	C	G	Negative	Intronic	+	5'	5	77.6162	90.3122	6.99701	9.15773	0.712494	0.997005	83.94	95.953	6.30566	9.25799	0	0	0.82	1	0	0	0.85	-0.22	0.73	7.89
1000G	11	63987339	C	T	Negative	Intronic	+	3'	-12	70.0005	73.3151	3.21231	2.21917	0.002139	0.003579	79.903	81.157	0	0	0	0	0	0	0	0	2.07	0.46	0.63	7.37
1000G	11	64110805	A	G	Negative	Intronic	+	5'	8	83.0123	83.0123	9.63235	9.63235	0.98697	0.992671	91.556	91.556	12.4276	13.1146	0	0	0	0	0	0	-1.61	-1.71	-0.05	3.76
HGMD	11	64519069	C	T	Positive	Exonic	-	5'	-1	90.0021	77.866	8.68007	4.22818	0.963754	0.255592	95.551	84.973	7.58981	4.07101	0	0	0	0	0	0	2.74	0.56	2.53	14.43
1000G	11	64559898	T	C	Negative	Intronic	-	3'	-4	86.2316	86.2316	7.88088	8.37963	0.695199	0.682715	92.374	92.304	4.70338	5.35757	0	0	0	0	0	0	-2.75	-0.63	0.27	5.46
HGMD	11	64574651	C	A	Positive	Exonic	-	5'	-1	89.8108	77.1958	8.67858	1.92705	0.968008	0.235925	94.021	83.153	11.726	5.27185	0.802	0.761	0	0	0	0	2.08	0.46	3.95	20.2
HGMD	11	64575363	C	A	Positive	Exonic	-	5'	-1	63.4541	50.839	4.87289	0	0.066763	0.001208	72.089	61.221	6.05097	0	0	0	0	0	0	0	2.33	0.46	1.98	12.59
SDisease	11	64575574	G	C	Positive	Intronic	-	3'	-3	83.0666	72.2445	11.136	0	0.986179	0.154554	91.682	81.386	11.8658	0	0	0	0	0	0	0	1.09	0.46	1.78	11.91
1000G	11	64607587	C	T	Negative	Intronic	-	5'	5	80.5382	68.3867	6.9152	2.57415	0.894915	0.281449	88.567	76.402	8.14102	6.33258	0.95	0.673	0	0	0	0	2.69	0.66	0.3	5.61
1000G	11	64876740	C	T	Negative	Intronic	+	3'	-12	91.4737	94.7884	9.11319	10.5152	0.968351	0.967645	95.073	96.327	9.27362	9.90569	0	0	0	0	0	0	-0.9	-0.37	-1.75	0.01
1000G	11	65733465	G	A	Negative	Intronic	+	5'	8	82.2818	82.2818	8.99306	8.99306	0.936209	0.931219	84.795	84.795	8.16639	8.13557	0	0	0	0	0	0	1.88	0.31	-1.3	0.04
1000G	11	66001418	C	T	Negative	Intronic	+	5'	8	69.7874	69.7874	6.17557	6.17557	0.922386	0.726273	79.17	79.17	6.67784	6.26695	0	0	0	0	0	0	-1.35	-0.89	-0.82	0.62
1000G	11	66006323	G	C	Negative	Intronic	+	5'	6	90.6189	89.8591	10.0684	9.60237	0.981948	0.991757	96.907	96.666	8.52477	8.14476	0.911	0.935	0.66	0.67	0	0	-0.45	-0.13	0.71	7.8
1000G	11	66050712	G	A	Negative	Intronic	+	3'	-7	84.4639	84.4639	7.98738	7.73542	0.815676	0.746747	91.031	91.077	9.32008	9.41596	0	0	0	0	0	0	0.27	0.66	-0.93	0.37
1000G	11	66101978	G	A	Negative	Intronic	-	5'	7	77.5301	77.5301	6.74457	6.74457	0.52892	0.233863	90.07	90.07	5.74407	3.12962	0.919	0.915	0	0	0	0	0.88	0.46	1.18	9.8
HGMD	11	66283057	G	A	Positive	Exonic	+	5'	-1	81.3945	69.2585	8.72199	3.72704	0.937384	0.080004	91.755	81.177	8.32548	4.48348	0.495	0	0.99	0.82	0.996	0.969	2.45	0.56	5.21	33
1000G	11	66288733	G	C	Negative	Intronic	+	3'	-8	91.932	92.5944	10.2237	11.3064	0.973929	0.989301	90.787	93.328	8.15724	9.51464	0	0	0	0	0	0	0.31	-0.12	1.66	11.49
1000G	11	66333643	G	A	Negative	Intronic	-	3'	-5	82.1014	85.647	10.1932	8.60613	0.798941	0.832156	90.959	91.853	7.57896	6.20973	0.488	0	0	0	0	0	-0.7	-1.94	0.36	5.93
1000G	11	67050292	G	A	Negative	Intronic	+	5'	3	76.7393	81.1016	6.18234	8.60125	0.323886	0.904928	81.2284	85.275	12.4485	15.5971	0	0	0.92	0.95	0	0	0.7	-0.25	0.31	5.68
1000G	11	67202044	G	A	Negative	Intronic	+	3'	-9	80.0453	80.0453	10.6691	10.1512	0.96086	0.956759	92.853	92.734	6.73647	6.63436	0	0	0	0	0	0	-0.49	-1.52	-1.59	0.01
1000G	11	67223920	C	G	Negative	Intronic	+	5'	7	66.0125	66.0125	0	0	0.012137	0.007302	77.887	77.887	4.52672	6.04904	0	0	0.55	0.7	0	0	0.15	-0.98	-0.99	0.27
1000G	11	67223921	A	C	Negative	Intronic	+	5'	8	66.0125	66.0125	0	0	0.012137	0.036989	77.887	77.887	4.52672	5.95752	0	0	0	0	0	0	-4.9	-3.97	-0.73	0.87
1000G	11	67226097	C	T	Negative	Intronic	+	3'	-5	84.5329	88.0785	13.123	12.3956	0.975293	0.97834	91.108	92.002	11.3493	10.4426	0	0	0.82	0.8	0	0	-1.27	-0.22	-0.35	2.33
HGMD	11	67811120	G	T	Positive	Exonic	+	5'	-1	87.1266	74.5116	10.0978	7.15399	0.98946	0.86435	94.09	83.222	10.5496	5.79701	0.999	0.992	1	0.71	0.989	0.908	2.4	0.45	4.26	22.2
DBASS	11	67814892	G	A	Positive	Intronic	+	3'	-8	76.9711	76.9711	9.53812	9.02243	0.514023	0.422751	89.891	89.828	6.06255	4.85553	0.647	0.538	0	0	0.947	0.946	-0.28	0.46	0.22	5.21
DBASS	11	67814894	C	A	Positive	Intronic	+	3'	-6	76.9711	73.366	9.53812	6.55439	0.514023	0.156395	89.891	86.473	6.06255	2.45355	0.555	0	0.51	0.2	0.947	0	0.35	0.46	1.37	10.49
SDisease	11	67816469	G	A	Positive	Intronic	+	5'	5	69.0431	56.8916	4.04382	0	0.232437	0.000926	81.183	69.018	3.85348	0	0.843	0.86	0.71	0.06	0.925	0	0.99	-0.19	0.31	5.68
HGMD	11	67817721	C	T	Positive	Exonic	+	5'	-1	73.4124	74.1084	8.40433	7.21055	0.913349	0.845653	83.077	83.222	10.0227	9.37111	0.999	0.999	0.99	0.94	0.896	0.875	2.12	0.46	9.34	42
SDisease	11	67818208	G	A	Positive	Exonic	+	3'	1	85.9716	82.0607	11.0251	10.1752	0.880288	0.744509	92.87	89.74	9.40642	8.23938	0.997	0.979	1	1	0.992	0.975	2.34	0.46	11.13	44
1000G	11	68154188	G	A	Negative	Intronic	+	5'	8	82.6557	82.6557	7.82594	7.82594	0.982917	0.96693	91.048	91.048	9.08267	8.63448	0	0	0	0	0	0	-0.57	0.46	1.1	9.49
1000G	11	68177614	T	C	Negative	Intronic	+	5'	6	87.9846	82.206	9.65245	7.78959	0.997094	0.994	93.383	91.209	6.63178	5.80163	0	0	0.93	0.93	0	0	-1.53	-1.05	-0.48	1.77
1000G	11	68831364	G	A	Negative	Exonic	+	3'	2	79.0235	79.0235	7.31832	6.45692	0.496551	0.356325	87.54	87.369	4.9273	4.14839	0.725	0	0.17	0.17	0	0	2.12	0.48	3.99	20.5
1000G	11	69625473	G	A	Negative	Intronic	-	3'	-5	85.6883	89.2339	10.3841	10.1097	0.898726	0.939749	92.67	93.564	10.2291	8.52867	0.785	0.622	0	0	0	0	1.65	0.31	0.97	8.95
1000G	11	70002012	C	T	Negative	Intronic	+	3'	-5	73.0057	76.5513	8.34172	8.86004	0.912394	0.962478	87.454	88.348	7.19874	7.69754	0	0	0.43	0.64	0	0	1.17	0.59	2.31	13.69
SDisease	11	71153306	T	A	Positive	Intronic	-	5'	3	71.4448	61.5692	7.13302	0	0.83129	0.008024	99.8014	88.6613	6.51401	1.73567	0	0	0	0	0	0	-0.22	0.37	1.12	9.56
HGMD	11	71153310	T	C	Positive	Exonic	-	5'	-2	71.4448	62.4841	7.13302	2.09593	0.83129	0.037461	77.472	72.616	6.51401	2.84877	0	0	0	0	0	0	1.53	0.37	0.33	5.78
HGMD	11	71155039	C	G	Positive	Exonic	-	5'	-1	84.3389	71.0279	7.1624	0.990466	0.875079	0.102391	92.801	81.788	10.5891	0	0	0	0	0	0	0	2.14	0.44	3.95	20.2
1000G	11	71946333	T	C	Negative	Intronic	+	3'	-7	84.5481	83.0375	7.64419	8.29969	0.966785	0.955343	92.482	92.901	10.0792	9.94023	0	0	0	0	0	0	0.29	-0.12	0.01	4.09
1000G	11	76227182	G	A	Negative	Intronic	+	3'	-4	86.2063	86.2063	9.90755	10.0077	0.982185	0.987741	86.01	86.08	8.3869	7.78375	0	0	1	1	0	0	-1.25	-0.38	-0.33	2.44
1000G	11	76709795	G	A	Negative	Intronic	+	3'	-12	81.8603	81.8603	11.1456	10.7175	0.934885	0.922914	83.475	83.286	5.62096	5.38305	0	0	0	0	0	0	-0.06	-3.9	-0.43	2.01
1000G	11	76833763	G	C	Negative	Intronic	+	5'	5	89.8591	77.1631	9.60237	6.53894	0.989588	0.326698	96.666	84.653	18.0714	9.70419	0	0	1	0.82	0	0	0.48	0.66	0.38	6.07
SDisease	11	76867827	G	A	Positive	Exonic	+	5'	-1	84.2838	72.1478	9.45172	3.6307	0.932921	0.091732	88.37	77.792	9.06207	4.95107	0	0	0.93	0	0.983	0.832	1.27	0.65	4.71	26.1
HGMD	11	76871328	G	T	Positive	Exonic	+	5'	-1	79.4718	66.8568	7.92601	0.737446	0.811206	0.025	87.372	76.504	10.5524	0	0	0	0.93	0	0.971	0	2.47	0.59	4.8	27
SDisease	11	76873891	C	G	Positive	Intronic	+	3'	-8	81.5559	0	8.57553	3.23633	0.949895	0.776369	92.315	89.774	9.56026	0	0	0	0	0	0.963	0	0.05	0.59	0.65	7.48
HGMD	11	76874034	G	A	Positive	Exonic	+	5'	-1	71.7377	59.6017	8.0427	0	0.852444	0.053946	76.143	65.565	7.71766	1.86068	0	0	0.95	0.55	0.863	0	2.61	0.49	4.72	26.2
HGMD	11	76883931	G	A	Positive	Exonic	+	5'	-1	86.8199	74.6838	10.1256	6.96637	0.915005	0.620163	93.136	82.558	13.3888	9.57629	0.906	0.754	0.93	0.91	0.998	0.984	2.37	0.55	4.85	27.6
SDisease	11	76883935	A	G	Positive	Intronic	+	5'	4	86.8199	76.7393	10.1256	6.18234	0.915005	0.160415	93.136	84.796	13.3888	8.42519	0.906	0	0.93	0.7	0.998	0.983	1.92	0.45	2.85	15.49
SDisease	11	76892635	G	T	Positive	Exonic	+	5'	-1	68.1351	55.5201	6.42714	0	0.878843	0.01551	75.087	64.219	5.88153	0	0.836	0	0.71	0	0.892	0	2.49	0.54	4.43	23.5
SDisease	11	76917139	C	G	Positive	Intronic	+	3'	-3	86.7218	75.8998	10.0054	1.22806	0.899463	0.008139	88.849	78.553	10.0313	0	0	0	1	0.85	0.961	0	0.37	-0.3	-0.09	3.55
HGMD	11	76918447	G	A	Positive	Exonic	+	5'	-1	85.2503	73.1143	8.22968	3.98898	0.985632	0.68343	89.546	78.968	7.13514	3.09362	0	0	0.93	0.55	0.968	0	2.33	0.55	2.17	13.2
SDisease	11	76919562	G	A	Positive	Exonic	+	5'	-1	73.3676	61.2315	6.53385	0	0.707498	0.003268	80.045	69.467	7.72102	2.6814	0	0	0.93	0.31	0.918	0	2.22	0.31	4.17	21.6
1000G	11	76954898	A	G	Negative	Intronic	-	3'	-5	80.7062	77.1606	2.08702	0.468128	0.426003	0.274161	84.661	83.767	0	0	0	0	0	0	0	0	0.27	-0.25	0.21	5.14
1000G	11	77330747	A	C	Negative	Intronic	-	3'	-7	88.9058	83.9033	7.21187	7.43137	0.929656	0.744483	84.014	81.813	4.91683	2.95785	0	0	0	0	0	0	0.77	0.46	1.09	9.45
HGMD	11	88027676	C	A	Positive	Exonic	-	3'	1	94.2408	87.9965	9.39145	7.89804	0.839506	0.267429	90.937	86.641	6.21801	4.14309	0	0	0	0	0	0	2.94	0.66	4.9	28.2
HGMD	11	88033698	C	T	Positive	Exonic	-	5'	-1	82.2129	70.0768	8.37568	1.17743	0.981516	0.207958	84.545	73.967	0	0	0	0	0	0	0	0	2.49	0.65	5.4	34
SDisease	11	88924367	C	G	Positive	Intronic	+	3'	-3	83.3171	72.4951	4.17979	0	0.471599	0.000201	88.143	77.847	0	0	0	0	0	0	0.833	0	1.3	0.66	1.74	11.76
SDisease	11	88961141	T	G	Positive	Intronic	+	5'	3	80.0438	85.557	8.07704	8.56441	0.646255	0.759048	91.8203	95.9544	0	0	0	0	0	0	0	0	0.03	0.53	0.39	6.11
SDisease	11	89018125	A	T	Positive	Intronic	+	5'	3	82.8297	72.9541	9.65432	3.59695	0.922562	0.110726	99.0279	81.1289	1.29747	0	0	0	0.94	0	0.959	0	1.9	0.45	1.73	11.76
1000G	11	89916080	G	C	Negative	Intronic	+	3'	-4	77.2012	77.2012	4.97981	4.72443	0.268859	0.312184	81.981	82.605	2.57916	4.07181	0	0	0.18	0.18	0	0	-1.46	-1.55	-0.39	2.18
1000G	11	92620160	A	T	Negative	Intronic	+	3'	-6	69.4831	75.1828	3.92361	6.16802	0.015217	0.200782	78.262	81.027	3.92673	7.06201	0	0	0.31	0.32	0	0	-0.41	0.53	-1.24	0.06
1000G	11	93534990	G	A	Negative	Intronic	+	3'	-11	75.0768	74.9446	3.8699	2.68324	0.148567	0.092189	74.21	73.953	0	0	0	0	0	0	0	0	0.78	-0.26	0.45	6.45
HGMD	11	94209456	T	G	Positive	Exonic	-	5'	-2	82.5196	73.6053	8.59441	5.99795	0.961364	0.908171	85.499	80.749	2.35228	0	0	0	0	0	0	0	2.14	0.48	2.64	14.8
1000G	11	94337220	C	T	Negative	Exonic	+	5'	-3	91.4889	87.3609	10.6458	10.4715	0.997468	0.996076	95.249	93.268	2.024	0	0	0	0.93	0.85	0	0	-0.39	-0.97	-0.91	0.42
1000G	11	100792335	G	A	Negative	Exonic	+	5'	-1	91.0858	78.9497	10.9117	9.09184	0.997671	0.987582	95.249	84.671	1.97244	0	0	0	0.93	0.92	0	0	2.59	0.56	2.04	12.77
1000G	11	100859439	G	A	Negative	Intronic	+	3'	-5	86.1039	86.1039	6.28335	7.20244	0.826595	0.839054	86.601	86.669	3.00208	2.95788	0	0	0	0	0	0	1.12	0.65	0	4.03
1000G	11	101765604	T	A	Negative	Intronic	-	5'	6	86.16	91.4889	9.44859	10.6458	0.962233	0.995324	92.914	95.249	0	0	0	0	0	0	0	0	0.35	-0.27	1.19	9.83
1000G	11	102822733	C	T	Negative	Intronic	-	5'	8	78.4863	78.4863	6.05979	6.05979	0.658107	0.838501	82.282	82.282	0	0	0	0	0	0	0	0	-0.38	-0.52	-0.6	1.31
HGMD	11	103191758	G	A	Positive	Exonic	+	3'	1	82.2729	78.362	8.70241	7.39857	0.871501	0.746937	79.522	76.392	2.7119	1.58214	0	0	0.25	0.2	0.998	0.996	2.65	0.65	2.65	14.81
1000G	11	107381765	G	A	Negative	Intronic	-	3'	-3	89.3175	83.1408	9.02885	8.43469	0.972294	0.981318	89.399	81.717	6.72764	4.50418	0	0	0	0	0	0	-0.82	0.56	0.19	5.04
SDisease	11	108100055	G	A	Positive	Intronic	+	5'	5	84.8093	72.6577	9.81513	3.58779	0.990777	0.461489	87.661	75.496	0	0	0	0	0.64	0	0.939	0	2.72	0.66	2.05	12.82
HGMD	11	108114845	G	T	Positive	Exonic	+	5'	-1	78.774	66.159	7.05377	0	0.712522	0.002141	83.748	72.88	0	0	0	0	0	0	0	0	2.56	0.66	3.84	19.52
HGMD	11	108119829	G	C	Positive	Exonic	+	5'	-1	70.1906	56.8795	4.05352	0	0.221802	0.002462	79.17	68.157	0	0	0	0	0	0	0	0	2.5	0.56	3.89	19.76
SDisease	11	108119832	A	T	Positive	Intronic	+	5'	3	70.1906	60.3149	4.05352	0	0.221802	0.000443	81.0913	63.1923	0	0	0	0	0	0	0	0	1.73	0.46	1.63	11.42
SDisease	11	108122558	T	G	Positive	Intronic	+	3'	-6	86.7322	80.9744	9.77927	7.84238	0.975192	0.777366	79.578	76.746	6.07417	2.75737	0	0	0.16	0	0.993	0.962	0.12	0.37	2.16	13.18
HGMD	11	108122758	G	T	Positive	Exonic	+	5'	-1	87.6072	74.9922	8.55395	1.04895	0.774304	0.031279	87.682	76.814	0.666512	0	0	0	0.37	0	0.982	0	2.87	0.56	3.67	18.64
HGMD	11	108127067	G	A	Positive	Exonic	+	5'	-1	84.2838	72.1478	9.45172	3.6307	0.941474	0.260772	88.37	77.792	0	0	0	0	0.87	0.31	0.929	0	2.6	0.56	2.35	13.8
HGMD	11	108128333	G	A	Positive	Exonic	+	5'	-1	94.3644	82.2284	10.5671	6.91262	0.995935	0.85355	96.71	86.132	6.21252	1.7539	0	0	0.93	0.6	0.999	0.986	2.94	0.66	1.44	10.74
DBASS	11	108137888	T	G	Positive	Intronic	+	3'	-10	84.7367	81.3698	8.80693	8.88905	0.987211	0.941973	86.643	83.563	10.2938	8.84512	0	0	0	0	0.998	0.993	0.87	0.53	0.71	7.8
SDisease	11	108141876	A	T	Positive	Intronic	+	5'	3	72.5423	62.6667	6.28748	0	0.849213	0.00829	72.7418	65.0027	0	0	0	0	0	0	0	0	2.3	0.53	2.66	14.87
HGMD	11	108143579	G	C	Positive	Exonic	+	5'	-1	78.4604	65.1494	7.57219	0.755401	0.732431	0.067403	83.768	72.755	0	0	0	0	0.69	0	0	0	2.8	0.66	2.57	14.56
HGMD	11	108151895	G	A	Positive	Exonic	+	5'	-1	77.3681	65.2321	7.84418	1.44586	0.953153	0.081846	78.076	67.498	3.35854	0	0	0	0.82	0	0.982	0.827	2.94	0.65	2.43	14.07
HGMD	11	108165654	G	T	Positive	Exonic	+	3'	1	91.4847	85.2405	11.0574	7.72867	0.961255	0.823282	88.438	84.142	5.26423	1.83921	0	0	0.43	0	0.996	0.988	2.59	0.65	12.06	45
DBASS	11	108168002	A	G	Positive	Intronic	+	3'	-12	71.2926	0	5.52254	1.03398	0.318052	0.346763	78.247	78.436	1.09132	0	0	0	0	0	0.994	0.875	0.81	-0.26	0.15	4.81
HGMD	11	108172516	G	A	Positive	Exonic	+	5'	-1	66.9412	54.8051	0.89962	0	0.027684	7.6e-05	73.204	62.626	0	0	0	0	0	0	0	0	1.13	0.46	1.79	11.95
HGMD	11	108186638	G	A	Positive	Exonic	+	5'	-1	83.7204	71.5844	6.62096	1.47795	0.756254	0.100397	85.853	75.275	0	0	0	0	0	0	0.882	0	2.5	0.31	4.78	26.8
HGMD	11	108202764	G	A	Positive	Exonic	+	5'	-1	74.3789	62.2429	7.63011	0.872053	0.600663	0.025099	77.118	66.54	0	0	0	0	0.32	0	0.843	0	2.56	0.54	1.57	11.2
HGMD	11	108203489	G	T	Positive	Exonic	+	3'	1	92.4143	86.1701	9.8745	7.01425	0.981547	0.857786	83.761	79.465	9.32607	6.27086	0	0	0.77	0.53	1	0.999	2.45	0.66	3.83	19.44
HGMD	11	108203626	A	C	Positive	Exonic	+	5'	-2	74.6356	65.7214	6.97226	5.56873	0.718566	0.211677	78.857	74.107	0	0	0	0	0	0	0.925	0.849	0.89	0.53	3.27	16.97
HGMD	11	108205835	A	G	Positive	Exonic	+	5'	-2	89.5524	80.5916	9.59704	7.74601	0.993624	0.899377	95.712	90.856	2.94647	0	0	0	0.47	0.35	0.999	0.992	2.16	0.53	4.69	25.9
HGMD	11	108225601	G	T	Positive	Exonic	+	5'	-1	79.775	67.16	8.26664	0.190353	0.694762	0.016068	84.141	73.273	4.15964	0	0	0	0.6	0	0.965	0	2.7	0.46	4.63	25.4
1000G	11	111781047	A	C	Negative	Intronic	-	5'	4	89.8263	89.9194	9.80181	10.2802	0.99298	0.988017	91.195	91.659	8.51612	8.40793	0	0	0	0	0	0	-1.11	-0.91	-0.05	3.78
DBASS	11	112099314	C	G	Positive	Intronic	+	3'	-3	91.7382	80.9162	5.7521	0	0.697943	0.002334	86.133	75.837	3.48538	0	0	0	0.16	0	0.999	0.938	0	-0.94	-0.56	1.48
HGMD	11	112101405	G	A	Positive	Exonic	+	5'	-1	79.5338	67.3977	8.73433	0.914361	0.449443	0.031327	83.989	73.411	2.26804	0	0	0	0.8	0	0.959	0	2.81	0.59	2.5	14.32
1000G	11	113111501	T	C	Negative	Intronic	+	3'	-7	64.8397	64.8397	0	0	0.000185	0.000185	77.435	77.435	9.55879	9.91117	0	0	0	0	0	0	0.43	-0.24	1.97	12.54
1000G	11	113113515	G	A	Negative	Intronic	+	3'	-12	64.8397	64.8397	0	0	0.000185	0.000185	77.435	77.435	9.01604	7.97124	0	0	0	0	0	0	-1.5	-2.36	1.1	9.5
1000G	11	113200709	G	A	Negative	Intronic	+	5'	8	94.3644	94.3644	10.5671	10.5671	0.998448	0.998579	96.71	96.71	5.56989	5.07128	0	0	0	0	0	0	0.06	-0.25	0.66	7.55
1000G	11	113212553	T	C	Negative	Intronic	+	3'	-6	88.0147	85.9114	13.318	12.4432	0.988619	0.989477	84.248	84.901	8.12258	7.00873	0.863	0.851	0.82	0.82	0	0	-0.57	0.46	-0.45	1.92
SDisease	11	116662299	C	G	Positive	Intronic	-	5'	3	73.3658	67.8457	8.39915	2.86872	0.923765	0.098904	77.7983	70.9825	10.5563	4.70115	0	0	0	0	0	0	0.81	0.56	0.66	7.52
1000G	11	118886656	G	A	Negative	Intronic	-	3'	-7	83.0674	84.578	12.6451	12.8329	0.990274	0.992106	88.693	88.274	10.877	10.9098	0	0	0	0	0	0	-0.33	-2.58	0.16	4.89
HGMD	11	118955776	G	T	Positive	Exonic	+	5'	-1	83.6687	71.0537	10.4937	7.38896	0.992346	0.854596	92.33	81.462	9.06993	0	0.923	0.706	0.93	0.92	0.983	0.851	2.79	0.65	3.46	17.71
HGMD	11	118959017	A	T	Positive	Exonic	+	5'	-2	85.557	77.0459	8.56441	6.28946	0.907574	0.308444	90.5	85.75	7.05156	4.49787	0.441	0	0.95	0.9	0.965	0	2.29	0.53	4.9	28.2
HGMD	11	118959345	C	A	Positive	Exonic	+	3'	1	80.0868	81.9343	5.36755	7.22391	0.226685	0.56221	89.758	90.788	4.74977	6.4817	0	0	0.34	0.85	0.939	0.973	1.41	0.56	3.26	16.94
HGMD	11	118959841	G	A	Positive	Exonic	+	5'	-1	81.6684	69.5324	8.92197	1.86759	0.94489	0.084462	84.697	74.119	7.9056	2.04862	0	0	0.56	0	0.975	0	2.94	0.66	3.61	18.37
HGMD	11	118962236	G	T	Positive	Exonic	+	5'	-1	84.9006	72.2856	9.46092	2.15506	0.632503	0.061621	89.726	78.858	9.02526	0	0	0	0.95	0.24	0.986	0	1.26	0.66	4.86	27.8
HGMD	11	118963232	T	C	Positive	Exonic	+	5'	-2	76.3895	75.9864	6.35374	7.63293	0.541303	0.760242	84.976	84.976	8.29472	9.48489	0	0	0.91	0.94	0.953	0.97	2.19	0.53	5.06	30
HGMD	11	118963233	G	A	Positive	Exonic	+	5'	-1	76.3895	64.2535	6.35374	0	0.541303	0.012572	84.976	74.398	8.29472	2.96127	0	0	0.91	0	0.953	0	2.71	0.66	3.49	17.86
HGMD	11	118963233	G	C	Positive	Exonic	+	5'	-1	76.3895	63.0785	6.35374	0	0.541303	0.009804	84.976	73.963	8.29472	4.17051	0	0	0.91	0.24	0.953	0	2.71	0.66	3.37	17.37
1000G	11	119065709	G	C	Negative	Intronic	-	3'	-5	80.4796	77.6153	8.54859	7.08956	0.79646	0.452616	91.644	88.912	4.64749	2.36725	0.951	0.933	0	0	0	0	-0.52	-3.15	-0.95	0.34
1000G	11	119213303	C	T	Negative	Intronic	-	5'	3	90.3087	94.6711	9.21919	10.7663	0.992375	0.998143	93.2129	93.8664	11.6974	12.8031	0.864	0.894	0	0	0	0	1.2	0.56	2.15	13.14
1000G	11	122665549	C	T	Negative	Intronic	+	5'	7	94.9812	94.9812	11.083	11.083	0.995283	0.979647	98.066	98.066	7.87117	6.25605	0	0	0.76	0.67	0	0	-0.04	0.51	0.8	8.19
1000G	11	122738261	A	G	Negative	Exonic	+	5'	-3	89.8108	87.0628	8.67858	7.69979	0.921174	0.858882	94.021	93.215	5.88254	4.48539	0	0	0.95	0.95	0	0	-0.41	-0.26	0.22	5.18
1000G	11	122738718	T	C	Negative	Intronic	+	3'	-3	89.0656	95.2423	9.17087	10.6436	0.994364	0.993457	84.857	92.539	6.5673	7.69245	0	0	0.78	0.82	0	0	0.1	-0.47	0.49	6.67
HGMD	11	122945410	C	T	Positive	Exonic	-	5'	-1	69.0276	56.8916	4.92501	0	0.736742	0.008616	78.929	68.351	2.45887	0	0	0	0	0	0	0	2.67	0.66	5.35	34
1000G	11	123485444	T	C	Negative	Intronic	+	3'	-9	86.7589	84.047	12.3111	11.3037	0.97455	0.966982	97.846	96.66	11.8791	11.097	0.785	0.625	0	0	0	0	0.63	0.45	2.24	13.46
HGMD	11	124748331	A	C	Positive	Exonic	+	5'	-2	72.749	63.8348	7.10145	3.34556	0.367507	0.096424	77.561	72.811	6.6928	3.97652	0	0	0.37	0	0.844	0	-1.75	-0.3	2.02	12.7
1000G	11	125452313	A	G	Negative	Exonic	+	5'	-3	79.0462	76.2982	8.65161	8.00681	0.976549	0.975971	83.717	82.911	2.67243	0.942469	0	0	0.93	0.95	0	0	-1.39	-1.95	1.08	9.4
1000G	11	125708198	C	T	Negative	Intronic	+	3'	-3	96.344	90.1673	8.72243	8.66323	0.863303	0.908758	92.455	84.773	7.15801	6.06348	0	0	0.48	0.51	0	0	-0.05	-0.55	-0.33	2.42
1000G	11	126201290	A	G	Negative	Intronic	+	3'	-10	84.7188	84.7261	9.33241	9.72247	0.359313	0.402948	86.664	86.779	7.49929	8.12386	0	0	0	0	0	0	-0.13	-0.12	0.84	8.39
1000G	11	129321026	C	T	Negative	Intronic	+	3'	-5	84.5068	88.0524	6.93084	7.71158	0.931036	0.957821	82.391	83.285	7.30087	7.25604	0	0	0.97	0.93	0	0	-0.92	-0.88	-0.35	2.35
1000G	11	129722553	C	T	Negative	Exonic	+	5'	-3	86.16	82.032	9.44859	8.84552	0.993887	0.987578	92.914	90.933	5.00057	4.53265	0	0	0.86	0.86	0	0	0.41	-1.14	-0.8	0.67
1000G	11	133815951	C	G	Negative	Intronic	-	5'	5	94.9812	82.2852	11.083	10.521	0.987521	0.574403	98.066	86.053	6.86972	6.67295	0	0	0	0	0	0	1.42	0.66	1.91	12.33
1000G	11	134078849	A	T	Negative	Intronic	-	3'	-4	89.3212	89.3212	10.0694	8.69813	0.98701	0.98806	86.246	86.352	7.12534	5.63799	0	0	0	0	0	0	1.06	-0.32	0.95	8.88
1000G	12	2058245	T	C	Negative	Intronic	-	5'	7	94.2214	94.2214	9.88355	9.88355	0.998487	0.99774	97.825	97.825	11.0189	12.1197	0	0	0	0	0	0	-0.29	-1.61	-0.08	3.63
1000G	12	4388084	C	G	Negative	Exonic	+	5'	-2	85.7569	85.7103	10.0978	9.84413	0.99268	0.979654	92.914	92.808	12.5042	11.3356	0	0	1	1	0	0	-1.04	-0.26	-0.34	2.38
1000G	12	4768193	A	T	Negative	Intronic	+	3'	-9	95.6592	96.0891	11.0678	11.1225	0.970142	0.987018	91.618	94.836	6.46491	7.84893	0	0	0	0	0	0	0.09	-1.15	0.69	7.7
HGMD	12	6085277	C	T	Positive	Exonic	-	5'	-1	82.5954	70.4593	11.1124	7.67679	0.980932	0.613306	92.109	81.531	12.6862	8.99329	0.939	0.549	0	0	0	0	1.19	0.66	0.33	5.77
1000G	12	6091164	G	A	Negative	Intronic	-	3'	-7	79.009	80.5196	6.679	6.45262	0.690919	0.7188	88.283	87.864	0	0	0	0	0	0	0	0	-0.36	0.56	1.44	10.77
1000G	12	6105387	G	A	Negative	Exonic	-	3'	2	93.3547	93.3547	9.9074	11.4426	0.984415	0.990491	93.291	94.136	11.6536	13.5604	0	0	0	0	0	0	0.08	-0.81	0.54	6.92
HGMD	12	6131906	C	T	Positive	Exonic	-	5'	-1	90.6189	78.4828	10.0684	5.85038	0.997184	0.952534	96.907	86.329	13.9945	10.844	0	0	0	0	0	0	2.44	0.56	4.91	28.3
1000G	12	6618871	C	T	Negative	Intronic	+	3'	-12	77.168	80.4827	8.99387	8.83993	0.945338	0.962497	79.343	80.597	6.63388	7.20941	0	0	0	0	0	0	-0.01	-0.44	1.16	9.73
1000G	12	6635374	G	A	Negative	Intronic	+	5'	8	89.5197	89.5197	9.78772	9.78772	0.991781	0.994093	90.241	90.241	10.5451	9.93112	0	0	0	0	0	0	-0.33	0.66	-1.14	0.11
1000G	12	6637845	T	C	Negative	Exonic	+	3'	1	71.95	72.4357	5.82804	5.18043	0.033052	0.025565	80.715	80.851	4.51917	5.26579	0	0	0.56	0.76	0	0	-0.37	-0.12	1.08	9.41
1000G	12	6639981	C	G	Negative	Exonic	+	5'	-3	80.7036	77.6489	9.57185	8.6057	0.98549	0.986481	86.445	84.685	11.083	8.69457	0	0	0.67	0.61	0	0	0.66	0.56	-0.66	1.1
1000G	12	6691452	G	A	Negative	Intronic	-	3'	-5	89.0495	92.5951	8.63975	8.68856	0.904897	0.918359	92.797	93.691	9.48202	9.45168	0	0	0	0	0	0	1.39	0.66	-0.6	1.31
1000G	12	6747578	G	C	Negative	Intronic	-	3'	-8	76.1868	72.8315	7.96413	7.24122	0.928984	0.82037	83.733	81.192	6.99911	5.38187	0	0	0	0	0	0	0.51	0.56	1.15	9.67
1000G	12	7287914	C	T	Negative	Intronic	+	3'	-9	81.0998	83.8117	7.63415	7.26741	0.434884	0.57877	84.412	85.598	8.70392	9.62369	0.955	0.957	0	0	0	0	-0.6	-0.56	1.54	11.11
1000G	12	7519826	A	G	Negative	Intronic	-	5'	6	79.9438	74.1653	6.84237	5.60529	0.272046	0.221537	86.171	83.997	2.38111	0.581183	0	0	0	0	0	0	0.76	0.37	1.24	10.03
1000G	12	7585971	A	G	Negative	Exonic	-	5'	-2	85.8533	85.4502	9.47697	10.6534	0.992265	0.996436	91.96	91.96	3.51854	5.14014	0	0	0	0	0	0	-1.98	0.46	1.12	9.56
1000G	12	8808006	T	C	Negative	Intronic	-	5'	5	87.8485	100	8.76378	10.8583	0.962773	0.998361	87.834	99.999	2.70575	4.94502	0	0	0	0	0	0	-0.22	-0.19	0.9	8.67
1000G	12	9087081	G	A	Negative	Intronic	+	5'	7	81.7046	81.7046	9.35132	9.35132	0.989894	0.992694	92.157	92.157	6.76791	6.7758	0	0	0.93	0.95	0	0	-0.1	-0.35	0.4	6.18
1000G	12	9242623	A	T	Negative	Intronic	-	3'	-4	95.6962	95.6962	10.2725	9.9171	0.970927	0.976549	95.633	95.739	10.739	9.84626	0	0	0	0	0	0	-3.99	-1.14	-1.3	0.04
1000G	12	9303349	G	C	Negative	Intronic	-	3'	-7	95.6904	94.7738	12.0804	11.2301	0.989408	0.97277	98.689	96.069	12.3117	10.4701	0	0	0	0	0	0	-1.12	-0.25	-0.85	0.55
1000G	12	9311177	G	T	Negative	Intronic	-	3'	-5	82.6273	82.421	11.7402	9.96722	0.996689	0.989963	88.025	85.361	10.393	7.53913	0	0	0	0	0	0	0.07	-1.95	0.17	4.94
1000G	12	9334571	C	T	Negative	Exonic	-	5'	-1	89.5524	77.4164	9.59704	5.89048	0.994045	0.866484	95.712	85.134	3.56256	0	0.985	0	0	0	0	0	1.94	0.47	0.32	5.71
HGMD	12	9833628	C	T	Positive	Exonic	+	5'	-2	88.0311	88.4342	11.3682	10.3553	0.996692	0.996029	93.489	93.489	0	0	0	0	0.83	0.76	0.988	0.974	-1.37	-1.97	-0.68	1.04
1000G	12	10241829	G	T	Negative	Intronic	-	3'	-8	88.69	87.9754	12.1194	11.0003	0.984064	0.942856	91.989	89.385	12.6486	9.97331	0	0	0	0	0	0	1.22	0.66	0.91	8.71
1000G	12	16050808	T	A	Negative	Intronic	+	3'	-8	86.82	81.6403	7.92519	7.00271	0.951644	0.687125	90.011	88.019	1.39142	0	0	0	0	0	0	0	0.46	0.53	1.84	12.1
1000G	12	16397734	C	A	Negative	Exonic	-	3'	1	85.2206	78.9764	7.56662	5.70936	0.889262	0.547846	89.043	84.747	0	0	0	0	0	0	0	0	1.43	0.66	-1.03	0.22
1000G	12	18889149	T	C	Negative	Intronic	-	5'	6	94.3644	94.6745	10.5671	10.5123	0.99561	0.997045	96.71	97.112	0	0	0	0	0	0	0	0	2.09	0.26	1.01	9.12
1000G	12	21013948	C	T	Negative	Intronic	+	3'	-3	88.0023	81.8256	9.28902	7.73435	0.90737	0.926691	89.621	81.939	0	0	0	0	0	0	0	0	-0.49	-0.52	-0.27	2.71
1000G	12	21615664	T	C	Negative	Intronic	+	3'	-10	63.123	59.8403	0.952313	0	0.018246	0.009338	72.482	71.774	0	0	0	0	0	0	0	0	0.55	-0.12	0.8	8.23
1000G	12	25054891	G	A	Negative	Intronic	-	5'	6	84.2501	84.2501	7.71279	7.71279	0.822375	0.822375	87.209	87.209	4.60817	6.41662	0	0	0	0	0	0	-0.42	-0.44	0.44	6.4
1000G	12	26755546	C	T	Negative	Intronic	-	5'	4	71.2036	81.2842	3.97343	5.6629	0.127081	0.768624	82.701	91.041	0	0	0	0	0	0	0	0	0.45	-0.25	0.68	7.62
1000G	12	26878577	C	G	Negative	Intronic	-	5'	6	94.9812	94.2214	11.083	9.88355	0.999256	0.999299	98.066	97.825	9.22588	10.0994	0.982	0.985	0	0	0	0	0.19	0.65	-0.74	0.85
1000G	12	32755259	G	A	Negative	Intronic	+	5'	8	82.2784	82.2784	8.55262	8.55262	0.923023	0.927119	85.347	85.347	2.80921	2.49797	0	0	0	0	0	0	0.59	-0.14	-0.8	0.68
1000G	12	32772620	C	T	Negative	Intronic	+	3'	-12	85.4357	88.7504	10.893	10.3213	0.964421	0.978028	89.516	90.77	9.22419	10.3276	0	0	0	0	0	0	0.01	-0.17	1.13	9.59
1000G	12	32778581	T	C	Negative	Intronic	+	3'	-7	83.8598	82.3491	10.6777	10.4109	0.976373	0.96698	84.719	85.138	11.9878	12.0795	0	0	0	0	0	0	-0.31	-1.87	0.01	4.08
1000G	12	40037727	A	G	Negative	Intronic	+	5'	8	91.4889	91.4889	10.6458	10.6458	0.995565	0.993065	95.249	95.249	0.54966	0	0	0	0	0	0	0	-0.71	-2.01	-0.17	3.18
1000G	12	40645257	C	A	Negative	Intronic	+	3'	-10	83.2074	80.5493	8.93181	7.26107	0.967465	0.883118	87.631	85.144	7.74298	5.85848	0	0	0	0	0	0	0.23	0.56	0.29	5.58
1000G	12	45269284	C	T	Negative	Intronic	-	5'	6	72.09	72.09	3.63945	3.63945	0.816104	0.816104	84.636	84.636	5.74962	5.0901	0.905	0.906	0	0	0	0	2.45	0.56	0.92	8.73
1000G	12	46761127	G	A	Negative	Intronic	-	3'	-4	84.1204	84.1204	11.3648	10.8993	0.97017	0.972424	91.416	90.756	7.64058	7.09334	0	0	0	0	0	0	-0.53	-0.25	-0.55	1.51
SDisease	12	48372069	C	T	Positive	Intronic	-	5'	5	82.5954	70.4438	11.1124	4.1594	0.988625	0.181258	92.109	79.944	12.2466	5.50047	0	0	0	0	0	0	2.55	0.46	1.74	11.78
SDisease	12	48375885	C	T	Positive	Intronic	-	5'	5	78.9032	66.7517	10.1476	2.00132	0.986634	0.291207	84.565	72.4	8.45534	1.68055	0	0	0	0	0	0	2.65	0.46	2.99	15.96
SDisease	12	48387772	C	T	Positive	Intronic	-	5'	5	78.5965	66.445	9.35354	1.18774	0.986723	0.791208	83.611	71.446	5.94857	0	0	0	0	0	0	0	2.52	0.66	2.43	14.08
HGMD	12	48533132	G	A	Positive	Exonic	+	5'	-1	81.7046	69.5686	9.35132	4.09438	0.867581	0.077035	92.157	81.579	2.30142	0	0.975	0	0.95	0.7	0.856	0	2.55	0.6	3.36	17.31
1000G	12	48879951	T	G	Negative	Intronic	+	3'	-10	93.2974	90.6451	10.8771	10.193	0.941855	0.81772	92.121	89.041	5.2256	4.08005	0	0	0	0	0	0	1.91	0.53	1.79	11.96
1000G	12	51203371	C	T	Negative	Exonic	+	5'	-2	68.4694	68.8725	6.04807	4.41116	0.590303	0.398247	74.913	74.913	0.704056	0	0	0	0	0	0	0	1.28	0.65	1.72	11.72
1000G	12	51203376	T	C	Negative	Intronic	+	5'	4	68.4694	67.8578	6.04807	7.5423	0.590303	0.734647	74.913	74.913	0.704056	1.91761	0	0	0	0	0	0	-0.44	0.46	0.2	5.06
HGMD	12	51386593	C	G	Positive	Exonic	-	5'	-1	86.16	72.849	10.1992	9.08256	0.992866	0.910401	89.435	78.422	6.45086	3.71781	0	0	0	0	0	0	1.34	0.56	4.35	22.9
1000G	12	51735022	A	T	Negative	Intronic	-	5'	6	78.5965	73.2676	9.35354	5.73188	0.983459	0.828489	83.611	81.276	5.43669	2.57228	0	0	0	0	0	0	2.11	0.44	2.83	15.41
1000G	12	51754629	A	G	Negative	Intronic	-	3'	-7	87.6209	86.1103	12.5762	12.9317	0.993284	0.989219	92.119	92.538	10.27	10.2604	0	0	0	0	0	0	1.09	0.46	2.19	13.28
1000G	12	52283302	C	T	Negative	Intronic	+	5'	6	71.0537	71.0537	7.38896	7.38896	0.935321	0.935321	81.462	81.462	5.77008	7.57	0	0	0.91	0.95	0	0	0.01	-0.25	1.11	9.53
SDisease	12	52307751	C	G	Positive	Intronic	+	3'	-7	81.7114	0	10.6013	2.11743	0.666349	0.389686	89.551	86.931	7.48167	0	0	0	0	0	0.837	0	0.25	0.66	0.03	4.17
SDisease	12	52308220	C	G	Positive	Intronic	+	3'	-3	79.534	68.712	6.8512	0	0.688662	0.000148	87.525	77.229	10.3245	0	0	0	0.89	0	0.934	0	1.22	0.49	1.96	12.52
HGMD	12	52310017	G	A	Positive	Exonic	+	5'	-1	81.8011	69.6651	7.61415	1.81519	0.950823	0.05114	91.203	80.625	9.40851	5.03933	0	0	0.95	0.8	0.988	0.895	2.76	0.56	4.54	24.5
1000G	12	52710246	T	C	Negative	Intronic	-	5'	6	71.1898	71.4999	7.87896	10.0514	0.801752	0.742684	76.847	77.249	12.8071	13.2431	0	0	0	0	0	0	-2.75	-4.03	-0.66	1.12
1000G	12	52774370	G	A	Negative	Intronic	-	3'	-3	83.5278	77.351	7.88891	6.82665	0.609547	0.623841	91.516	83.834	12.9782	11.2514	0	0	0	0	0	0	2.51	0.66	1.91	12.34
1000G	12	52774993	C	G	Negative	Intronic	-	3'	-4	81.4791	81.4791	10.9447	10.0179	0.850302	0.86437	91.036	91.66	17.9703	16.2676	0	0	0	0	0	0	0.22	-0.97	-0.92	0.39
1000G	12	52938535	A	G	Negative	Intronic	-	3'	-8	80.3293	78.5195	7.76594	8.42839	0.486163	0.463335	90.613	91.225	6.65135	6.56715	0.872	0.881	0	0	0	0	-1.02	-2.3	-0.3	2.57
1000G	12	52943144	G	A	Negative	Intronic	-	3'	-7	81.1202	82.6308	9.06913	8.68456	0.916443	0.917837	91.645	91.226	6.44604	6.11276	0.995	0.991	0	0	0	0	-0.13	0.56	1.09	9.45
1000G	12	52965722	T	C	Negative	Intronic	-	5'	6	94.3644	94.6745	10.5671	10.5123	0.992667	0.995428	96.71	97.112	10.339	10.1249	0	0	0	0	0	0	-0.06	-0.12	0.72	7.85
1000G	12	53497927	C	G	Negative	Intronic	+	3'	-8	84.8517	83.8466	10.7159	9.28937	0.862554	0.580052	93.32	90.779	12.9302	11.0201	0.241	0.229	0	0	0	0	1.2	0.66	-0.37	2.26
1000G	12	53589511	A	G	Negative	Intronic	-	3'	-6	82.9416	80.8384	9.65581	9.60286	0.912813	0.896599	90.71	91.363	9.90453	10.6203	0	0	0	0	0	0	0.23	-0.36	-0.03	3.85
SDisease	12	53714349	C	T	Positive	Exonic	-	5'	-1	77.9797	65.8437	6.89654	0.775103	0.724671	0.161424	90.176	79.598	4.64108	0	0	0	0	0	0	0	2.5	0.46	5.22	33
1000G	12	54805753	G	T	Negative	Intronic	-	3'	-5	86.0921	85.8859	11.9204	10.5943	0.994228	0.986695	94.212	91.548	11.357	10.0932	0	0	0	0	0	0	0.47	-0.36	-0.99	0.27
1000G	12	55250549	T	G	Negative	Intronic	+	3'	-5	85.0703	78.6604	9.12049	6.09326	0.783679	0.217206	88.643	85.017	9.81103	5.30155	0	0	0.82	0.44	0	0	0.53	0.53	0.08	4.44
1000G	12	56495306	C	T	Negative	Intronic	+	3'	-7	85.7159	87.2266	11.2534	11.4882	0.93302	0.937907	91.324	90.905	8.85554	8.82086	0	0	0	0	0	0	0.33	0.56	0.01	4.05
1000G	12	56815281	T	C	Negative	Intronic	-	3'	-4	84.9448	84.9448	7.4829	7.57479	0.987081	0.968462	82.585	82.515	5.8114	6.41456	0	0	0	0	0	0	-1.39	0.45	-0.37	2.24
1000G	12	57567762	C	T	Negative	Exonic	+	5'	-2	78.6499	79.0531	7.92791	6.12664	0.963019	0.927031	90.397	90.397	13.9948	11.6405	0.795	0.733	0.95	0.93	0	0	-0.11	-0.42	0.62	7.35
1000G	12	57589865	C	T	Negative	Intronic	+	3'	-5	74.5163	78.0619	10.5491	9.67271	0.868169	0.887742	87.431	88.325	12.2575	11.3507	0	0	0.71	0.49	0	0	-0.28	-1.06	-1.79	0.01
1000G	12	57590758	C	T	Negative	Intronic	+	3'	-7	79.999	81.5096	6.59982	6.56494	0.671278	0.745286	87.607	87.188	8.76239	8.90044	0	0	0	0	0	0	0.38	0.51	1.7	11.65
HGMD	12	57957309	G	A	Positive	Exonic	+	5'	-1	81.9717	69.8356	8.48854	0.917162	0.809761	0.027571	84.393	73.815	6.30873	0	0	0	0.46	0	0.976	0	2.84	0.65	5.47	35
1000G	12	58017701	T	G	Negative	Intronic	+	5'	5	82.2818	94.6745	8.99306	10.5123	0.975227	0.998602	84.795	97.112	6.82216	8.76656	0	0	0.95	1	0	0	0.22	-0.22	1.35	10.44
1000G	12	63042421	A	G	Negative	Intronic	-	3'	-5	84.1931	80.6475	9.8948	9.31162	0.973218	0.955391	84.758	83.864	11.6713	10.7689	0	0	0	0	0	0	0.05	-0.73	0.63	7.37
1000G	12	65604694	C	T	Negative	Intronic	+	3'	-12	77.7426	81.0572	7.0741	7.50985	0.970948	0.983201	79.561	80.815	5.08668	5.5122	0	0	0	0	0	0	0.29	-0.34	3.21	16.76
1000G	12	68595719	T	C	Negative	Intronic	-	3'	-8	89.9827	89.9827	10.0889	10.0425	0.796892	0.867532	91.971	92.034	2.85621	3.69582	0	0	0	0	0	0	-0.45	-1.29	-1.06	0.18
1000G	12	75900702	G	A	Negative	Intronic	-	3'	-6	82.0093	84.1125	10.3299	10.9915	0.952326	0.971419	83.84	83.187	10.4632	10.974	0	0	0	0	0	0	0.1	-0.98	-0.86	0.53
1000G	12	78542699	T	C	Negative	Exonic	+	5'	-1	87.0783	86.3823	8.62318	10.7352	0.99219	0.995039	88.177	88.032	2.36904	2.90983	0	0	0.63	0.66	0	0	0.34	0.53	1.58	11.24
1000G	12	78570914	G	C	Negative	Intronic	+	3'	-7	86.2658	87.4728	9.14504	10.2635	0.939512	0.972221	88.741	91.361	0	0	0	0	0	0	0	0	-0.45	-0.12	-0.32	2.48
1000G	12	80699475	G	T	Negative	Exonic	+	5'	-1	100	87.385	10.8583	8.31155	0.99745	0.987246	99.999	89.131	3.54325	0	0	0	0.83	0.67	0	0	0.41	0.66	3.85	19.56
1000G	12	80746068	T	C	Negative	Intronic	+	3'	-7	78.8507	77.3401	4.74785	5.09244	0.51127	0.293845	84.858	85.277	0	0	0	0	0	0	0	0	1.01	0.46	0.57	7.06
1000G	12	80765800	A	G	Negative	Exonic	+	3'	2	88.9726	88.9726	11.2682	10.7214	0.998047	0.997566	86.639	86.81	9.18189	8.80587	0	0	0.97	0.91	0	0	2.29	0.48	3.79	19.24
1000G	12	80900348	T	G	Negative	Exonic	+	3'	1	0	0	0	0	0	0	0	0	4.54624	7.97126	0	0	0.45	0.96	0	0	0.73	-0.19	0.85	8.43
1000G	12	81043361	T	C	Negative	Intronic	+	3'	-6	0	0	0	0	0	0	0	0	0	0	0	0	0	0	0	0	1.05	0.53	1.59	11.26
HGMD	12	88510810	C	T	Positive	Exonic	-	5'	-1	81.9717	69.8356	8.48854	0.917162	0.832432	0.102401	84.393	73.815	0	0	0	0	0	0	0	0	2.33	0.59	1.95	12.49
1000G	12	91445303	G	A	Negative	Intronic	-	3'	-8	86.2949	88.1047	9.27745	8.57885	0.969581	0.972031	86.042	85.43	10.1835	10.0315	0	0	0	0	0	0	0.33	-0.12	0.35	5.88
1000G	12	95500727	C	G	Negative	Intronic	-	5'	3	85.1573	79.6372	6.63725	6.42562	0.960051	0.603633	88.3841	86.8353	4.54547	2.71079	0	0	0	0	0	0	0.11	-0.13	0.75	7.96
1000G	12	96653501	C	T	Negative	Intronic	+	3'	-8	86.7901	88.5999	9.01964	9.72457	0.931105	0.941359	90.843	90.231	5.30833	5.39213	0	0	0	0	0	0	-0.17	-1.21	-0.32	2.47
1000G	12	97303522	A	G	Negative	Intronic	+	3'	-8	77.3212	77.3358	6.37885	6.4873	0.791234	0.883034	79.2	79.263	0	0	0	0	0	0	0	0	0	-0.47	1.6	11.31
1000G	12	100048839	T	A	Negative	Intronic	-	5'	6	82.5196	87.8485	8.59441	8.76378	0.935477	0.974231	85.499	87.834	1.58243	2.28683	0	0	0	0	0	0	-0.26	-0.46	1.86	12.16
HGMD	12	102122887	A	G	Positive	Exonic	-	5'	-1	78.1641	77.468	8.59132	10.4254	0.958633	0.976004	83.427	83.282	0	0	0	0	0	0	0	0	0.31	0.37	1.51	11
1000G	12	102154900	A	G	Negative	Intronic	-	5'	5	68.0524	67.7492	2.28584	3.70169	0.01617	0.013539	75.786	76.09	0	0	0	0	0	0	0	0	-0.4	-1.09	0.9	8.65
HGMD	12	102173930	C	T	Positive	Exonic	-	5'	-1	86.16	74.024	9.44859	5.20492	0.997166	0.911725	92.914	82.336	1.4869	0	0	0	0	0	0	0	2.87	0.56	2.88	15.6
HGMD	12	102179792	T	A	Positive	Exonic	-	5'	-3	85.8533	82.032	9.47697	8.84552	0.98186	0.913821	91.96	90.933	0	0	0	0	0	0	0	0	0.14	0.53	2.48	14.25
1000G	12	102295218	T	C	Negative	Intronic	+	5'	7	72.3459	72.3459	7.45746	7.45746	0.56676	0.757225	76.695	76.695	1.28008	2.41614	0	0	0	0	0	0	-0.14	-0.78	0.28	5.5
1000G	12	102295219	C	T	Negative	Intronic	+	5'	8	72.3459	72.3459	7.45746	7.45746	0.56676	0.689566	76.695	76.695	1.28008	1.30491	0	0	0	0	0	0	-0.21	0.65	-0.18	3.1
HGMD	12	103237425	T	G	Positive	Exonic	-	5'	-2	90.3122	81.398	9.15773	9.19553	0.974089	0.956404	95.953	91.203	0	0	0	0	0	0	0	0	2.02	0.48	2.64	14.8
HGMD	12	103237426	T	A	Positive	Exonic	-	5'	-3	90.3122	86.4908	9.15773	7.64824	0.974089	0.913616	95.953	94.926	2.01415	0	0	0	0	0	0	0	0.23	-0.46	2.06	12.86
DBASS	12	103237568	C	T	Positive	Intronic	-	3'	-11	74.5985	0	3.16341	0	0.24173	0.131605	82.002	81.745	3.41772	0	0	0	0	0	0	0	2.14	0.47	0.3	5.65
DBASS	12	103240736	T	C	Positive	Intronic	-	3'	-7	83.4733	0	9.50635	3.59597	0.625297	0.687498	87.85	87.804	5.62333	0	0	0	0	0	0	0	0.13	-0.34	-0.22	2.92
HGMD	12	103245465	C	T	Positive	Exonic	-	5'	-1	94.9812	82.8452	11.083	7.66243	0.998079	0.931667	98.066	87.488	5.70018	2.36407	0	0	0	0	0	0	2.76	0.65	2.42	14.04
1000G	12	104149251	C	T	Negative	Intronic	+	5'	6	81.2188	86.9973	9.23916	9.00931	0.838921	0.976705	84.858	87.032	7.52736	7.33798	0	0	0.91	0.91	0	0	-1.08	-0.26	1.45	10.79
1000G	12	104155075	T	C	Negative	Intronic	+	3'	-3	78.9212	85.0979	11.2308	11.2742	0.955689	0.90577	81.377	89.059	8.55387	9.12207	0	0	0.94	0.97	0	0	-0.08	0.53	-0.08	3.61
1000G	12	104373600	G	A	Negative	Intronic	+	3'	-9	90.0452	89.9697	4.21975	4.05049	0.632523	0.616912	88.674	88.555	4.91905	3.54302	0	0	0	0	0	0	0.25	0.65	2.17	13.22
1000G	12	106708278	T	G	Negative	Intronic	+	5'	7	78.4708	78.4708	8.54931	8.54931	0.881309	0.916974	84.052	84.052	2.47866	3.40629	0	0	0.63	0.59	0	0	-0.15	0.53	0.95	8.89
1000G	12	107364873	C	T	Negative	Intronic	+	3'	-10	87.6588	90.3111	9.95369	9.58033	0.997476	0.998017	86.975	87.683	9.70129	9.49748	0	0	0	0	0	0	1.52	0.59	1.45	10.8
1000G	12	108919390	T	C	Negative	Intronic	-	3'	-4	85.9376	85.9376	13.4859	13.3961	0.998558	0.997916	90.446	90.376	13.0532	13.6563	0	0	0	0	0	0	-0.47	-0.24	0.94	8.85
1000G	12	109670468	T	C	Negative	Intronic	+	3'	-6	86.1343	84.031	8.91704	8.49841	0.96261	0.954647	90.747	91.4	9.35105	9.14978	0	0	1	0.96	0	0	0.74	-0.12	-0.28	2.66
1000G	12	109671738	C	A	Negative	Intronic	+	3'	-5	84.8263	84.5881	10.4967	9.12515	0.983558	0.951356	91.031	88.367	14.326	12.6306	0.668	0	1	1	0	0	0.26	0.56	1.59	11.26
HGMD	12	109998845	C	T	Positive	Exonic	-	5'	-1	85.4502	73.3142	10.6534	5.95993	0.992643	0.599752	91.96	81.382	12.506	8.71887	0	0	0	0	0	0	2.55	0.65	3.54	18.07
HGMD	12	110006575	C	T	Positive	Exonic	-	5'	-1	81.8924	69.7564	9.08182	5.02259	0.986779	0.501155	91.229	80.651	0	0	0	0	0	0	0	0	2.7	0.56	4.71	26.1
HGMD	12	110729929	G	C	Positive	Exonic	+	5'	-1	94.2214	80.9104	9.88355	6.5768	0.997683	0.96932	97.825	86.812	0	0	0	0	0.7	0.47	0.991	0.888	2.43	0.56	4.67	25.7
HGMD	12	110778799	G	A	Positive	Exonic	+	5'	-1	81.0413	68.9053	8.27203	3.4804	0.940615	0.34142	90.962	80.384	0.743692	0	0	0	0.87	0	0	0	2.74	0.66	5.54	35
1000G	12	113533124	C	T	Negative	Intronic	+	3'	-6	87.8047	89.9079	12.3588	12.0679	0.985562	0.9882	94.549	93.896	12.5471	13.9997	0	0	0.96	0.96	0	0	1.98	0.56	-0.28	2.66
1000G	12	117287112	C	T	Negative	Intronic	+	3'	-7	80.4266	81.9373	7.08685	6.70521	0.568501	0.728243	89.219	88.8	10.2802	10.2898	0	0	0	0	0	0	2.4	0.55	2.34	13.79
1000G	12	118509157	T	C	Negative	Intronic	-	5'	7	94.6745	94.6745	10.5123	10.5123	0.998321	0.99716	97.112	97.112	6.90455	7.43677	0	0	0	0	0	0	-3.31	-0.37	-0.64	1.16
1000G	12	118520240	G	A	Negative	Intronic	-	3'	-6	84.3666	86.4698	10.492	9.36897	0.850099	0.860126	90.395	89.742	11.7816	11.1204	0.999	0.999	0	0	0	0	0.37	-0.27	2.91	15.68
1000G	12	119916900	A	G	Negative	Exonic	+	3'	2	86.1946	86.1946	9.24024	10.1192	0.844561	0.833621	89.446	89.617	7.90423	8.77265	0	0	0.82	0.71	0	0	0.02	0.53	1.22	9.95
1000G	12	121131891	C	T	Negative	Intronic	+	3'	-3	87.9042	81.7275	9.05867	9.16166	0.822989	0.908235	90.483	82.801	13.0942	13.5703	0	0	0.93	0.94	0	0	-0.33	-0.77	0.17	4.91
SDisease	12	121426840	G	A	Positive	Intronic	+	5'	5	77.4215	65.27	10.0718	0	0.930373	0.16595	83.176	71.011	10.6102	4.75106	0.992	0.481	1	0.7	0.992	0.855	2.27	0.53	2.19	13.29
DBASS	12	121432208	G	A	Positive	Exonic	+	5'	-1	90.7791	78.6431	11.8065	9.49083	0.994154	0.939498	94.295	83.717	12.0132	9.08675	0	0	0.81	0.62	0.997	0.978	2.16	0.16	2.91	15.71
DBASS	12	121437065	G	A	Positive	Intronic	+	3'	-6	71.7333	0	5.48887	0.954392	0.043659	0.04113	81.535	81.602	7.89159	0	0	0	0.76	0.76	0	0	0.32	0.46	2.36	13.86
1000G	12	121603856	C	G	Negative	Intronic	+	3'	-5	83.0506	79.8042	5.43288	4.76344	0.305657	0.051857	84.008	81.276	2.47897	0	0	0	0	0	0	0	0.12	-0.25	1.76	11.84
1000G	12	122295344	T	A	Negative	Intronic	-	3'	-6	78.006	83.7144	3.25648	6.22082	0.329594	0.837037	85.646	88.411	4.24238	8.36045	0	0	0	0	0	0	-3.39	-0.53	-0.64	1.18
1000G	12	122991478	C	G	Negative	Intronic	-	3'	-8	87.4125	90.7518	5.65504	7.36335	0.494118	0.811026	88.344	90.885	0	0	0	0	0	0	0	0	0.46	-0.12	2.09	12.96
1000G	12	123087442	A	G	Negative	Intronic	+	5'	8	82.2818	82.2818	8.99306	8.99306	0.85595	0.87302	84.795	84.795	0.487652	0	0	0	0	0	0	0	-0.1	-3.43	-0.66	1.11
1000G	12	123466111	C	T	Negative	Intronic	+	3'	-7	83.1211	84.6317	8.07541	7.88746	0.209779	0.267531	86.911	86.492	5.38122	5.65306	0.493	0.508	0	0	0	0	0.81	0.56	1.1	9.49
1000G	12	124229429	T	C	Negative	Exonic	+	3'	1	90.3394	90.8252	8.62846	9.65537	0.94508	0.944836	90.667	90.803	9.04525	9.04443	0.977	0.963	0.58	0.67	0	0	-1.4	-3.13	0.08	4.41
1000G	12	124274474	A	G	Negative	Exonic	+	3'	1	77.2471	81.1579	6.42562	7.28459	0.254486	0.614543	81.878	85.008	1.96802	1.90155	0	0	0.19	0.21	0	0	1.22	-0.22	-1.06	0.18
1000G	12	124399550	T	C	Negative	Intronic	+	5'	4	75.8468	75.2352	8.16784	8.91846	0.593084	0.778294	84.406	84.406	5.87033	6.79027	0.446	0.487	0.91	0.93	0	0	-1.2	-1.22	-0.79	0.72
1000G	12	125444975	T	C	Negative	Intronic	-	3'	-6	91.8441	91.8441	8.80861	7.81681	0.878614	0.90554	93.777	93.71	9.8817	9.79216	0	0	0	0	0	0	-1.62	-0.29	-0.7	0.97
1000G	12	125449470	G	A	Negative	Intronic	-	5'	6	81.5254	87.304	8.66175	8.6264	0.943739	0.953059	85.812	87.986	12.8026	12.6133	0	0	0	0	0	0	-1.6	0.46	0.94	8.83
1000G	12	125451767	G	A	Negative	Intronic	-	3'	-3	90.0793	83.9026	10.3734	9.85031	0.978182	0.987266	96.815	89.133	6.11101	4.82052	0	0	0	0	0	0	1	0.66	0.58	7.12
1000G	12	125457151	T	C	Negative	Intronic	-	3'	-6	86.3318	86.3318	5.85322	5.31624	0.264549	0.327175	89.91	89.843	7.64123	7.55169	0.964	0.973	0	0	0	0	-0.03	-1.37	0.21	5.16
1000G	12	131620578	C	T	Negative	Intronic	+	3'	-4	94.8421	94.8421	11.7904	12.0545	0.99572	0.995981	96.421	95.761	11.4425	11.4157	0.238	0.236	1	1	0	0	-0.95	-0.42	-1.13	0.11
1000G	12	132514454	C	T	Negative	Intronic	+	5'	6	84.0478	89.8263	9.36876	9.80181	0.965091	0.987026	89.021	91.195	10.5833	12.3833	0	0	0.95	0.97	0	0	-2.26	-2.06	-0.7	0.98
1000G	12	132635521	T	C	Negative	Intronic	+	3'	-5	90.8971	87.3515	12.3648	13.8638	0.942228	0.919285	91.948	91.054	6.77644	8.25218	0	0	0.94	0.97	0	0	-0.54	0.46	0.49	6.66
1000G	12	133181425	A	G	Negative	Intronic	-	3'	-8	0	0	0	0	0	0	0	0	0	0	0	0	0	0	0	0	-0.06	-1.38	0.33	5.8
1000G	12	133219989	A	T	Negative	Intronic	-	5'	4	84.8076	94.9812	9.98517	11.083	0.993786	0.999	89.262	98.066	8.82692	10.5644	0	0	0	0	0	0	-0.71	-0.26	1.55	11.13
1000G	12	133252796	C	G	Negative	Intronic	-	3'	-6	64.6219	68.6076	2.02662	3.00457	0.002404	0.064804	72.119	75.604	0	0	0	0	0	0	0	0	-1.5	-0.12	-0.02	3.93
1000G	12	133272470	G	T	Negative	Exonic	+	3'	1	70.6432	64.3989	4.10492	2.07268	0.129177	0.007009	83.449	79.153	0	0	0	0	0	0	0	0	-0.54	-2.97	-0.89	0.46
1000G	12	133353682	G	A	Negative	Intronic	-	3'	-6	90.4084	92.5117	8.60886	8.53843	0.98833	0.991718	84.737	84.084	9.12989	9.2972	0	0	0	0	0	0	-0.69	-1.61	-0.21	2.99
1000G	12	133795960	A	G	Negative	Intronic	-	3'	-7	0	0	0	0	0	0	0	0	11.0154	11.0357	0.946	0.949	0	0	0	0	-0.53	0.53	-0.52	1.63
1000G	13	20224138	G	A	Negative	Intronic	+	3'	-5	78.561	78.561	3.27011	4.6399	0.621437	0.668645	82.072	82.14	0	0	0	0	0.56	0.53	0	0	0.34	-0.55	0.88	8.58
1000G	13	21358061	A	G	Negative	Intronic	-	3'	-3	82.9062	89.0829	8.24384	8.76406	0.975445	0.953649	83.298	90.98	5.03697	6.405	0	0	0	0	0	0	-1.02	-0.91	0.44	6.39
1000G	13	25265103	A	G	Negative	Exonic	+	3'	2	59.8094	59.8094	0	0	1e-06	2e-06	70.394	70.565	0	0	0	0	0.34	0.42	0	0	-0.3	-2.13	0.43	6.32
1000G	13	25466774	T	C	Negative	Intronic	-	5'	7	72.1719	72.1719	7.20092	7.20092	0.365261	0.167491	82.975	82.975	6.51963	6.86666	0.782	0.684	0	0	0	0	-0.11	-0.37	-0.09	3.57
1000G	13	26144896	C	T	Negative	Intronic	+	3'	-9	80.5995	83.3113	8.16471	7.34152	0.115407	0.219301	84.531	85.717	6.23053	6.99894	0	0	0	0	0	0	-1.13	0.56	-0.47	1.83
1000G	13	26155953	G	C	Negative	Intronic	+	3'	-4	87.494	87.494	5.40389	5.38521	0.25913	0.379654	81.803	82.427	2.04581	3.02256	0	0	0.14	0.26	0	0	0.5	-0.12	-0.42	2.03
1000G	13	27239161	A	G	Negative	Intronic	+	3'	-4	0	0	0	0	0	0	0	0	7.96139	8.61558	0	0	0.97	0.96	0	0	-2.65	-0.45	0.17	4.89
1000G	13	28003997	C	T	Negative	Intronic	+	3'	-10	0	0	0	0	0	0	0	0	4.8024	5.6198	0	0	0	0	0	0	0.9	0.61	0.83	8.36
1000G	13	28610183	A	G	Negative	Intronic	-	3'	-3	90.0351	96.2118	9.72835	10.1399	0.993395	0.989964	88.287	95.969	7.58394	8.2868	0	0	0	0	0	0	0.62	-0.47	-0.07	3.68
1000G	13	31821240	C	T	Negative	Intronic	+	5'	4	65.1097	65.7214	6.49041	5.56873	0.632083	0.355316	74.107	74.107	0	0	0	0	0.6	0	0	0	-0.89	0.46	0.54	6.91
1000G	13	32758834	A	G	Negative	Intronic	+	5'	6	84.5905	84.9006	9.78584	9.46092	0.933176	0.929324	89.324	89.726	3.54045	3.20931	0	0	0.81	0.75	0	0	-0.8	-0.13	0.59	7.16
1000G	13	32868498	T	A	Negative	Intronic	+	3'	-7	86.0473	81.0463	5.80226	4.34149	0.603245	0.109744	79.599	77.444	7.00288	5.76522	0	0	0	0	0	0	-0.54	-0.31	0.41	6.22
1000G	13	32884771	T	C	Negative	Intronic	-	5'	5	87.5418	99.6933	8.88433	10.9984	0.997352	0.997707	86.88	99.045	3.42077	5.90783	0	0	0	0	0	0	0.96	-0.23	0.21	5.15
HGMD	13	32899321	G	T	Positive	Exonic	+	5'	-1	84.1908	71.5758	9.10554	2.55164	0.937848	0.081866	87.906	77.038	0.881241	0	0	0	0.53	0	0.937	0	2.76	0.66	4.28	22.3
HGMD	13	32900287	G	A	Positive	Exonic	+	5'	-1	84.4974	72.3614	9.4589	4.72251	0.948156	0.464184	88.86	78.282	0	0	0	0	0.58	0	0.956	0	1.03	0.59	2.79	15.3
HGMD	13	32900419	G	A	Positive	Exonic	+	5'	-1	87.5418	75.4057	8.88433	4.06381	0.982367	0.418411	86.88	76.302	0	0	0	0	0.62	0	0.98	0	2.41	0.47	2.1	12.97
HGMD	13	32900750	G	A	Positive	Exonic	+	5'	-1	78.1503	66.0143	6.84436	0	0.437472	0.017133	83.366	72.788	0	0	0	0	0	0	0	0	2.66	0.56	4.65	25.5
HGMD	13	32918788	A	T	Positive	Exonic	+	5'	-3	73.7018	69.8804	4.79297	3.23202	0.636637	0.149341	79.795	78.768	0	0	0	0	0	0	0.903	0	1.98	0.48	3.77	19.13
HGMD	13	32921033	G	A	Positive	Exonic	+	5'	-1	81.6288	69.4928	10.5325	5.51657	0.991015	0.396692	90.933	80.355	0	0	0	0	0.67	0	0.967	0	2.33	0.65	1.91	12.34
HGMD	13	32921033	G	C	Positive	Exonic	+	5'	-1	81.6288	68.3178	10.5325	6.40884	0.991015	0.55886	90.933	79.92	0	0	0	0	0.67	0	0.967	0	2.33	0.65	0.85	8.45
HGMD	13	32932066	G	C	Positive	Exonic	+	5'	-1	66.9153	53.6043	4.67527	0	0.253539	0.007402	74.723	63.71	0	0	0	0	0	0	0	0	2.4	0.59	4.83	27.4
HGMD	13	32936830	G	A	Positive	Exonic	+	5'	-1	100	87.2453	0	0	0	0	0	0	0	0	0	0	0	0	0	0	2.83	0.66	5.67	36
HGMD	13	32944693	A	G	Positive	Exonic	+	5'	-2	84.4974	75.5367	9.4589	7.63336	0.953301	0.913023	88.86	84.004	0	0	0	0	0.83	0.71	0.951	0	1.96	0.45	3.91	19.91
HGMD	13	32944693	A	T	Positive	Exonic	+	5'	-2	84.4974	75.9864	9.4589	6.68914	0.953301	0.872762	88.86	84.11	0	0	0	0	0.83	0.61	0.951	0	1.96	0.45	3.99	20.5
HGMD	13	32944694	G	A	Positive	Exonic	+	5'	-1	84.4974	72.3614	9.4589	4.72251	0.953301	0.396216	88.86	78.282	0	0	0	0	0.83	0.6	0.951	0	2.42	0.56	1.57	11.2
DBASS	13	32950933	G	A	Positive	Intronic	+	5'	5	87.2541	75.1025	7.65636	2.9138	0.977106	0.434328	94.745	82.58	0	0	0	0	0.99	0.7	0.94	0	2.47	0.65	1.61	11.34
HGMD	13	32954049	C	T	Positive	Exonic	+	5'	-2	62.82	63.2232	4.27701	2.4113	0.566409	0.373132	71.945	71.945	0	0	0	0	0	0	0.897	0	0.84	0.66	2.53	14.43
HGMD	13	32954050	G	A	Positive	Exonic	+	5'	-1	62.82	50.684	4.27701	0	0.566409	0.011077	71.945	61.367	0	0	0	0	0	0	0.897	0	0.43	0.66	1.53	11.06
HGMD	13	32954282	G	T	Positive	Exonic	+	5'	-1	82.5885	69.9735	9.42864	0	0.948697	0.067771	85.749	74.881	0	0	0	0	0.57	0	0.971	0	2.75	0.65	18.96	52
1000G	13	39446869	G	A	Negative	Intronic	+	3'	-10	92.9808	92.9808	10.3207	10.1437	0.9597	0.97203	84.695	84.58	6.61396	6.3386	0	0	0	0	0	0	-1.17	-0.52	0.21	5.13
HGMD	13	48881542	G	A	Positive	Exonic	+	5'	-1	82.3421	70.2061	8.92377	3.59974	0.988636	0.488958	91.335	80.757	0	0	0	0	0.63	0	0.978	0	2.48	0.65	2.32	13.72
DBASS	13	48936942	C	G	Positive	Intronic	+	3'	-9	84.4298	0	6.61386	0.753931	0.741531	0.472969	86.38	84.467	4.96373	0	0	0	0	0	0.978	0	1.01	-0.29	0.49	6.68
HGMD	13	48937093	G	C	Positive	Exonic	+	5'	-1	84.5526	71.2415	8.87846	5.22099	0.95701	0.559459	85.922	74.909	0	0	0	0	0.46	0	0.818	0	1.53	0.66	4.46	23.8
HGMD	13	48939106	A	G	Positive	Exonic	+	5'	-2	78.774	69.8132	7.05377	3.34041	0.86291	0.468602	83.748	78.892	0	0	0	0	0.46	0	0	0	2.15	0.53	4.09	21
HGMD	13	48939107	G	A	Positive	Exonic	+	5'	-1	78.774	66.638	7.05377	0.241122	0.86291	0.097311	83.748	73.17	0	0	0	0	0.46	0	0	0	2.66	0.66	2.16	13.17
HGMD	13	48939107	G	T	Positive	Exonic	+	5'	-1	78.774	66.159	7.05377	0	0.86291	0.053456	83.748	72.88	0	0	0	0	0.46	0	0	0	2.66	0.66	1.96	12.52
DBASS	13	48951051	A	G	Positive	Intronic	+	3'	-3	77.5693	76.7147	4.49477	0	0.655996	0.117232	79.736	78.829	4.16734	0	0	0	0.44	0.34	0.992	0	2.27	0.48	0.76	8.02
HGMD	13	48951169	A	G	Positive	Exonic	+	5'	-2	87.304	78.3433	8.6264	5.858	0.885505	0.429316	87.986	83.13	0	0	0	0	0.68	0.55	0.937	0	2.23	0.48	4.31	22.6
HGMD	13	48951170	G	A	Positive	Exonic	+	5'	-1	87.304	75.168	8.6264	4.44565	0.885505	0.158672	87.986	77.408	0	0	0	0	0.68	0	0.937	0	2.76	0.59	2.41	14.02
HGMD	13	48951170	G	C	Positive	Exonic	+	5'	-1	87.304	73.993	8.6264	5.89875	0.885505	0.195171	87.986	76.973	0	0	0	0	0.68	0	0.937	0	2.76	0.59	4.67	25.7
HGMD	13	48954220	G	A	Positive	Exonic	+	5'	-1	83.7204	71.5844	6.62096	1.47795	0.868652	0.18746	85.853	75.275	0	0	0	0	0	0	0.978	0	2.78	0.66	4.48	24
HGMD	13	48954377	A	C	Positive	Exonic	+	5'	-1	75.895	74.72	9.06592	10.106	0.969711	0.979758	82.911	82.476	0	0	0	0	0.54	0.63	0.92	0.924	2.11	0.53	2.57	14.57
HGMD	13	48955383	G	T	Positive	Exonic	+	3'	1	93.296	87.0518	13.5253	10.1965	0.987432	0.954307	86.027	81.731	6.80289	3.37787	0	0	0.71	0.26	1	1	2.49	0.65	2.77	15.23
DBASS	13	49027117	T	G	Positive	Intronic	+	3'	-12	81.8095	0	8.67081	3.65379	0.860879	0.579513	83.306	80.144	4.51823	0	0	0	0	0	0.996	0	0.42	0.53	1.08	9.41
DBASS	13	49030329	A	G	Positive	Intronic	+	3'	-11	74.1112	0	7.96211	2.85115	0.563298	0.72141	75.417	75.674	3.50231	0	0	0	0	0	0.995	0.927	0.49	0.53	3.39	17.44
HGMD	13	49030485	G	A	Positive	Exonic	+	5'	-1	89.8177	77.6817	8.54173	4.24218	0.99549	0.827054	94.021	83.443	4.78805	0	0	0	0.63	0	0	0	2.82	0.66	4.35	22.9
HGMD	13	49030485	G	C	Positive	Exonic	+	5'	-1	89.8177	76.5067	8.54173	1.40146	0.99549	0.883438	94.021	83.008	4.78805	0	0	0	0.63	0	0	0	2.82	0.66	2.85	15.51
HGMD	13	49030485	G	T	Positive	Exonic	+	5'	-1	89.8177	77.2027	8.54173	0	0.99549	0.724131	94.021	83.153	4.78805	0	0	0	0.63	0	0	0	2.82	0.66	2.91	15.71
HGMD	13	49037971	G	A	Positive	Exonic	+	5'	-1	86.8647	74.7286	9.6515	6.2216	0.986416	0.351626	89.899	79.321	1.56784	0	0	0	0.82	0	0.996	0.959	2.94	0.66	2.07	12.87
HGMD	13	49037971	G	C	Positive	Exonic	+	5'	-1	86.8647	73.5536	9.6515	6.78327	0.986416	0.505594	89.899	78.886	1.56784	0	0	0	0.82	0.32	0.996	0.949	2.94	0.66	3.28	17.03
SDisease	13	49039252	G	C	Positive	Intronic	+	5'	5	80.6519	67.956	8.09891	1.92734	0.976305	0.253162	85.849	73.836	0	0	0	0	0.83	0	0.87	0	2.59	0.59	0.24	5.29
DBASS	13	49039333	T	A	Positive	Intronic	+	3'	-8	85.3704	0	9.25561	2.61745	0.915862	0.630237	84.083	82.091	6.56691	0	0	0	0	0	0.998	0	2.03	0.48	1.02	9.16
SDisease	13	49047531	G	C	Positive	Intronic	+	5'	5	83.6222	70.9262	7.93332	1.12639	0.990067	0.354486	92.224	80.211	0	0	0	0	0.67	0	0.964	0	2.7	0.56	2.32	13.73
1000G	13	49051481	T	A	Negative	Intronic	+	3'	-10	91.1253	85.1031	7.00361	5.70876	0.888884	0.368383	88.07	84.875	2.27447	0	0	0	0	0	0	0	-3.64	-2.78	-0.51	1.68
1000G	13	52345637	G	C	Negative	Intronic	-	3'	-6	79.6902	0	4.11243	0.249155	0.324722	0.021385	87.981	84.496	0	0	0	0	0	0	0	0	-1.74	-0.46	-1.22	0.06
HGMD	13	52515217	C	T	Positive	Exonic	-	5'	-1	67.9094	55.7734	5.42351	0	0.17656	0.00039	73.478	62.9	2.12335	0	0	0	0	0	0	0	2.76	0.66	3.14	16.51
SDisease	13	52531647	C	T	Positive	Intronic	-	5'	5	95.6376	83.4861	10.6736	6.59747	0.995307	0.724611	98.84	86.675	6.56469	2.97281	0	0	0	0	0	0	2.28	0.66	0.99	9.04
DBASS	13	52532688	A	C	Positive	Intronic	-	3'	-8	88.2978	85.7734	11.3605	9.45677	0.950017	0.841833	89.564	87.635	10.9943	7.74144	0	0	0	0	0	0	0.01	0.46	1	9.09
SDisease	13	52534281	T	C	Positive	Intronic	-	5'	3	77.6748	73.3124	7.87776	3.0856	0.922662	0.306274	99.5234	81.0732	2.69516	0	0	0	0	0	0	0	-0.13	-0.31	1.33	10.35
DBASS	13	52585419	T	A	Positive	Intronic	-	5'	4	83.1949	73.0213	8.39958	2.98529	0.844434	0.08731	87.308	78.504	6.31157	0	0.797	0	0	0	0	0	1.61	0.38	2.2	13.32
1000G	13	74518210	G	A	Negative	Intronic	-	3'	-3	85.7995	79.6228	10.7016	10.5241	0.967173	0.979145	90.163	82.481	10.0987	10.8893	0.981	0.971	0	0	0	0	1.36	0.56	1.4	10.63
1000G	13	75884290	G	A	Negative	Intronic	-	3'	-3	90.4911	84.3144	12.5291	11.0602	0.98621	0.98853	93.981	86.299	13.7795	12.3665	0	0	0	0	0	0	1.44	0.66	1.56	11.18
1000G	13	76457183	T	C	Negative	Intronic	+	3'	-3	0	0	0	0	0	0	0	0	10.6782	10.1209	0	0	0.97	0.97	0	0	-2.92	-1.11	-1.1	0.15
1000G	13	79916973	A	T	Negative	Intronic	-	3'	-7	69.3367	64.3356	6.2444	5.71894	0.027624	0.0014	77.258	75.103	2.50154	0	0	0	0	0	0	0	0.01	0.38	2.04	12.79
1000G	13	96579462	T	C	Negative	Intronic	-	5'	5	82.5196	94.6711	8.59441	10.7663	0.95691	0.997581	85.499	97.664	0	0	0	0	0	0	0	0	1.06	0.53	2.24	13.44
1000G	13	96599433	A	C	Negative	Intronic	-	3'	-7	94.5582	92.2153	10.0639	9.24815	0.990796	0.96825	93.709	91.508	8.66651	6.43232	0	0	0	0	0	0	0.48	-0.36	0.48	6.62
SDisease	13	100953860	A	G	Positive	Intronic	+	5'	3	79.4649	75.1025	7.30369	2.9138	0.895516	0.216444	97.1003	81.3357	2.49336	0.825944	0.998	0.983	0.88	0	0.93	0.832	2.26	0.48	1.5	10.95
HGMD	13	100982815	G	T	Positive	Exonic	+	3'	1	88.8513	82.6071	9.22261	6.46565	0.926424	0.736814	88.403	84.107	8.14115	5.27027	0	0	0.8	0.15	0.999	0.997	2.29	0.56	3.52	17.96
HGMD	13	101020828	G	A	Positive	Exonic	+	5'	-1	82.5954	70.4593	11.1124	7.67679	0.988979	0.534148	92.109	81.531	3.57384	0	0	0	0.54	0.37	0.999	0.989	-0.26	-0.46	-0.56	1.48
1000G	13	110813532	G	A	Negative	Intronic	-	5'	7	91.5096	91.5096	8.83039	8.83039	0.973956	0.874032	96.859	96.859	1.27496	1.27384	0	0	0	0	0	0	-2.52	-0.38	-1.02	0.24
1000G	13	110859069	G	C	Negative	Intronic	-	3'	-7	87.1377	86.9358	8.43883	7.33592	0.953426	0.887482	84.784	82.164	7.26534	5.07968	0	0	0	0	0	0	-1.05	-4.01	-0.58	1.4
1000G	13	110859743	C	T	Negative	Intronic	-	5'	7	84.1908	84.1908	9.10554	9.10554	0.970823	0.985427	87.906	87.906	0	0	0	0	0	0	0	0	-2.77	-1.12	-1.14	0.11
1000G	13	110866265	G	A	Negative	Intronic	-	5'	8	93.9148	93.9148	10.2181	10.2181	0.999282	0.999247	96.871	96.871	9.20993	8.8202	0	0	0	0	0	0	-0.41	-1.15	-0.7	0.96
1000G	13	111117745	C	T	Negative	Intronic	+	3'	-7	82.3998	83.9105	5.49155	5.29588	0.68905	0.735504	90.573	90.154	0	0	0	0	0	0	0	0	0.88	0.46	0.35	5.9
1000G	13	111130519	C	T	Negative	Intronic	+	5'	8	94.3644	94.3644	10.5671	10.5671	0.997613	0.994894	96.71	96.71	11.7612	10.3555	0.548	0.548	0	0	0	0	-1.02	-0.33	-0.43	2.01
1000G	13	111132556	C	T	Negative	Intronic	+	3'	-11	88.0952	91.9066	12.139	12.4267	0.983327	0.99192	93.321	95.169	14.0167	14.6238	0	0	0	0	0	0	0.04	0.46	-0.18	3.1
1000G	13	111134858	T	C	Negative	Intronic	+	3'	-5	85.2916	81.746	9.08507	9.28595	0.97901	0.968876	87.613	86.719	8.28331	8.07057	0	0	0.96	0.94	0	0	-1.03	-0.29	1.5	10.96
1000G	13	111137240	A	G	Negative	Intronic	+	3'	-12	92.7229	92.7229	8.34207	9.59557	0.986332	0.98804	93.967	94.156	9.72057	10.1363	0	0	0	0	0	0	-0.15	-0.47	-0.53	1.59
HGMD	13	113765164	G	C	Positive	Exonic	+	5'	-1	80.6382	67.3271	9.43568	4.7782	0.909106	0.353496	90.962	79.949	11.7437	6.80059	0	0	0.99	0.7	0.961	0	-0.32	0.5	0.8	8.22
1000G	13	114265305	C	T	Negative	Intronic	+	3'	-6	89.3836	91.4868	11.5085	9.92289	0.975535	0.979963	92.241	91.588	11.1605	10.3004	0.998	0.997	0.95	0.96	0	0	0.27	0.49	0.12	4.66
1000G	13	114323997	T	C	Negative	Intronic	+	3'	-5	90.7649	87.2193	9.90443	8.49778	0.928922	0.919787	92.49	91.596	0	0	0	0	1	1	0	0	0.19	0.42	1.51	10.99
1000G	14	20813289	G	A	Negative	Intronic	+	5'	4	76.0794	86.16	6.76889	9.44859	0.513084	0.987916	84.574	92.914	1.42071	3.98517	0	0	0.32	0.79	0	0	0.48	0.46	0.46	6.47
1000G	14	20841162	C	T	Negative	Intronic	-	5'	8	95.6376	95.6376	10.6736	10.6736	0.995881	0.996557	98.84	98.84	7.81124	7.54714	0.885	0	0	0	0	0	0.03	-0.35	-0.92	0.39
1000G	14	20841313	G	A	Negative	Intronic	-	3'	-7	88.7742	90.2849	11.8166	11.3943	0.844148	0.913096	95.074	94.655	11.5866	11.1718	0	0	0	0	0	0	-0.15	-0.25	1	9.1
HGMD	14	20940636	G	T	Positive	Exonic	+	5'	-1	71.8032	59.1882	9.04236	0	0.937049	0.040387	76.945	66.077	4.58499	0	0	0	0.91	0	0.965	0	2.88	0.66	4.36	23
1000G	14	21793236	G	A	Negative	Intronic	+	5'	7	87.3609	87.3609	10.4715	10.4715	0.995058	0.995396	93.268	93.268	8.58996	8.9824	0	0	0.93	1	0	0	0.33	-0.17	-0.89	0.46
1000G	14	21796784	G	C	Negative	Exonic	+	5'	-3	91.6164	94.6711	10.0647	10.7663	0.999046	0.999047	95.904	97.664	1.21284	2.21458	0	0	0.62	0.54	0	0	1.23	-0.15	-1.38	0.03
1000G	14	21831112	G	A	Negative	Intronic	-	3'	-6	85.3347	87.4379	7.59446	8.85725	0.921849	0.945662	88.453	87.8	5.1234	6.28491	0	0	0	0	0	0	0.52	0.66	0.49	6.63
1000G	14	23830042	T	C	Negative	Exonic	-	3'	1	72.9258	76.8367	7.11265	8.04732	0.241135	0.402244	85.903	89.033	7.6376	8.31707	0	0	0	0	0	0	1.5	-0.21	0.33	5.8
1000G	14	23830048	T	G	Negative	Intronic	-	3'	-6	72.9258	76.531	7.11265	8.03295	0.241135	0.646349	85.903	89.321	7.6376	9.60359	0	0	0	0	0	0	1.17	-0.22	2.13	13.08
1000G	14	24033070	C	T	Negative	Intronic	-	3'	-5	91.6872	91.6872	8.83247	9.33767	0.951242	0.945191	94.244	94.312	8.47116	9.05579	0	0	0	0	0	0	-1.23	0.56	1.82	12.03
1000G	14	24522911	C	G	Negative	Intronic	+	3'	-7	73.0057	71.7987	5.92258	3.16745	0.88699	0.609854	87.38	84.76	2.89054	0	0	0	0	0	0	0	0.15	-0.36	-1.53	0.02
1000G	14	24523594	G	A	Negative	Intronic	+	3'	-11	83.9867	83.9867	10.6681	9.80837	0.968621	0.959261	89.267	89.01	12.3014	11.8097	0.6	0.639	0	0	0	0	0.43	-0.38	1.25	10.07
1000G	14	24882312	G	C	Negative	Intronic	+	5'	8	81.6288	81.6288	10.5325	10.5325	0.982465	0.99089	90.933	90.933	7.28777	6.06489	0	0	0	0	0	0	-0.12	-0.44	-0.16	3.24
1000G	14	24910876	G	A	Negative	Intronic	-	5'	4	79.3081	79.9197	7.83703	7.53067	0.884263	0.760967	87.04	87.04	2.25314	1.32146	0	0	0	0	0	0	0.07	-0.25	2.09	12.96
1000G	14	24975814	T	C	Negative	Intronic	-	3'	-4	84.6178	0	10.6193	7.92506	0.964656	0.957176	90.76	90.69	8.38333	0	0	0	0	0	0	0	2.15	0.53	1.74	11.79
1000G	14	31795361	A	G	Negative	Intronic	-	5'	8	91.4889	91.4889	10.6458	10.6458	0.997362	0.997468	95.249	95.249	0.749517	1.31657	0	0	0	0	0	0	-1.9	-0.35	-0.38	2.2
1000G	14	33068608	C	T	Negative	Intronic	+	3'	-8	94.1805	95.7884	9.6523	9.23203	0.933317	0.936179	94.995	94.383	7.95897	7.56117	0	0	0	0	0	0	1.38	0.66	1.54	11.11
1000G	14	50671133	A	G	Negative	Intronic	-	3'	-6	89.0434	86.9402	8.16622	7.52912	0.974657	0.957633	88.375	89.028	5.58474	4.44434	0	0	0	0	0	0	0.32	0.48	1.49	10.92
1000G	14	52496407	C	T	Negative	Exonic	-	3'	2	84.2308	84.2308	8.39461	8.4059	0.415066	0.409221	85.983	85.812	6.40212	6.16329	0	0	0	0	0	0	-1.84	-0.79	-0.4	2.12
1000G	14	52509501	T	C	Negative	Exonic	-	5'	-2	87.3006	78.3398	8.82915	6.62408	0.970298	0.850986	86.728	81.872	6.86834	2.73966	0.796	0	0	0	0	0	2.32	0.53	1.25	10.06
HGMD	14	55369040	T	A	Positive	Exonic	-	5'	-2	90.1175	81.6064	8.94121	6.60256	0.945457	0.496622	94.975	90.225	9.0655	0	0.957	0.809	0	0	0	0	0.26	0.46	1.73	11.76
1000G	14	57083897	G	A	Negative	Intronic	+	3'	-4	92.1384	92.1384	7.83451	8.05769	0.973229	0.986754	85.496	85.566	1.13857	0	0	0	0.53	0.56	0	0	0.14	0.47	0.12	4.67
1000G	14	57713422	C	T	Negative	Intronic	-	5'	7	82.0699	82.0699	7.82294	7.82294	0.950317	0.979142	85.66	85.66	5.6078	5.80087	0	0	0	0	0	0	0	-0.27	0.95	8.86
1000G	14	60031996	G	A	Negative	Intronic	-	3'	-3	94.4238	88.2471	6.4474	6.6106	0.972787	0.98363	96.601	88.919	6.44341	0	0	0	0	0	0	0	-0.2	-1.4	-0.38	2.19
1000G	14	65054816	C	T	Negative	Intronic	+	3'	-6	85.8539	87.9572	9.50923	9.5702	0.9743	0.972765	90.763	90.11	8.11574	7.69094	0	0	0.77	0.71	0	0	-0.48	-0.18	-0.17	3.18
HGMD	14	65268944	C	G	Positive	Exonic	-	5'	-1	74.7803	61.4693	7.46807	2.65115	0.895894	0.11092	83.211	72.198	3.65534	1.47563	0	0	0	0	0	0	1.16	0.45	4.47	23.9
HGMD	14	65271657	C	G	Positive	Exonic	-	5'	-1	74.3186	61.0075	5.75377	0	0.47129	0.008943	81.151	70.138	8.38261	0	0	0	0	0	0	0	2.6	0.65	1.7	11.66
1000G	14	65392722	T	C	Negative	Intronic	+	3'	-3	83.6622	89.839	7.35545	7.47811	0.643297	0.53503	80.996	88.678	2.63063	2.64048	0	0	0	0	0	0	-0.35	-0.47	2.2	13.3
1000G	14	65419293	A	G	Negative	Intronic	-	3'	-4	92.9291	92.9291	12.625	12.9827	0.987369	0.986484	95.755	96.415	16.7614	16.7881	0.943	0.942	0	0	0	0	-0.26	-0.22	0.87	8.52
1000G	14	68024134	A	T	Negative	Exonic	+	5'	-2	94.9812	86.4701	11.083	9.67503	0.996325	0.990467	98.066	93.316	6.72722	4.3115	0	0	0.99	0.99	0	0	2.28	0.46	4.55	24.6
1000G	14	68041124	G	C	Negative	Intronic	+	5'	4	72.4424	71.7377	6.37633	8.0427	0.849362	0.913603	76.607	76.143	7.7025	9.74481	0	0	0.95	0.95	0	0	-1.5	-1.06	-0.35	2.35
HGMD	14	68232944	C	G	Positive	Exonic	-	5'	-1	72.749	59.438	7.10145	0	0.80307	0.023005	77.561	66.548	6.27205	0	0.994	0.984	0	0	0	0	2.7	0.56	4.71	26.2
1000G	14	71215729	G	A	Negative	Intronic	-	3'	-8	83.7761	85.586	5.04651	4.8667	0.796313	0.791145	87.871	87.259	8.10543	7.54722	0	0	0	0	0	0	1.33	0.56	0.65	7.49
1000G	14	72201985	C	A	Negative	Intronic	+	3'	-9	87.2587	87.0161	11.0147	8.52372	0.934534	0.873218	90.755	88.723	9.71343	7.34054	0	0	0	0	0	0	0.36	-0.14	1.27	10.15
1000G	14	74083901	G	A	Negative	Intronic	+	5'	5	84.5457	72.3941	9.48571	4.62376	0.984686	0.518704	89.082	76.917	4.77276	1.11526	0	0	0.97	0.55	0	0	1.24	0.56	0.97	8.94
1000G	14	75276079	C	G	Negative	Intronic	+	3'	-4	81.0317	81.0317	7.14122	7.30961	0.959387	0.953902	81.337	80.713	4.3111	3.33434	0	0	0	0	0	0	0.57	0.59	0.47	6.56
1000G	14	75365062	A	G	Negative	Intronic	+	3'	-10	82.615	82.7413	4.41417	5.10527	0.505645	0.727708	85.257	85.372	0	0	0	0	0	0	0	0	0.81	-0.12	1.8	11.99
1000G	14	76238203	G	C	Negative	Intronic	+	5'	6	86.1635	85.4037	9.33191	9.25632	0.993014	0.996474	92.362	92.121	6.28141	6.37919	0	0	0.93	0.97	0	0	0.2	0.65	0.99	9.05
1000G	14	77245286	C	T	Negative	Intronic	+	3'	-3	88.5977	82.421	13.0952	12.6912	0.979231	0.987839	95.203	87.521	14.4154	14.2512	0.962	0.961	1	1	0	0	1	-0.14	0.59	7.2
1000G	14	77718126	C	T	Negative	Intronic	+	3'	-6	84.5917	86.6949	10.5421	10.6434	0.980634	0.978205	91.045	90.392	12.6279	11.5659	0	0	1	1	0	0	-1.76	-2.57	-0.37	2.26
HGMD	14	77746167	T	C	Positive	Exonic	-	5'	-2	85.0987	76.138	7.19963	4.00671	0.441056	0.05312	93.042	88.186	6.36998	0	0.601	0	0	0	0	0	2.17	0.46	2.99	15.96
1000G	14	77746812	T	C	Negative	Intronic	-	3'	-6	86.7792	86.7792	8.11892	7.87628	0.892608	0.904075	88.841	88.774	7.88821	7.79868	0	0	0	0	0	0	0.65	-0.45	1.24	10.04
DBASS	14	77786772	C	G	Positive	Intronic	-	5'	5	87.1266	74.4306	10.0978	3.05969	0.942964	0.177809	94.09	82.077	12.5885	5.63515	0	0	0	0	0	0	1.03	0.56	2.46	14.17
1000G	14	77932017	A	C	Negative	Intronic	+	5'	7	96.9453	96.9453	11.0785	11.0785	0.998317	0.998759	98.239	98.239	9.6439	7.87374	0	0	0.93	0.83	0	0	-2.76	-2.62	-0.55	1.49
HGMD	14	88459314	C	G	Positive	Exonic	-	5'	-1	77.8436	64.5326	5.97401	2.43775	0.671305	0.06026	90.05	79.037	12.2454	0	0	0	0	0	0	0	0.92	0.46	2.26	13.53
HGMD	14	89307540	G	A	Positive	Exonic	+	5'	-1	78.6275	66.4915	7.76463	1.90515	0.973216	0.146369	82.13	71.552	3.79307	0	0	0	0.82	0	0.91	0	-0.19	0.56	2.06	12.85
1000G	14	91927717	G	A	Negative	Intronic	-	5'	8	76.7565	76.7565	7.8657	7.8657	0.892941	0.922139	78.076	78.076	5.62866	5.65348	0	0	0	0	0	0	-1.3	-0.47	-0.75	0.81
1000G	14	93286047	C	G	Negative	Intronic	+	3'	-6	91.322	91.0068	9.29767	7.77497	0.984623	0.931859	90.47	86.985	5.73567	3.65126	0	0	0.82	0.5	0	0	0.13	-0.37	-0.11	3.48
HGMD	14	96001720	A	G	Positive	Exonic	+	5'	-2	84.792	75.8313	6.22623	2.59506	0.921664	0.281108	92.088	87.232	8.80315	4.71216	0	0	0.95	0.71	0.961	0.827	0.89	0.46	2.04	12.76
1000G	14	99961830	T	C	Negative	Intronic	+	3'	-5	89.3844	85.8388	11.978	9.91374	0.996183	0.995355	89.821	88.927	10.2304	7.55859	0	0	0.77	0.77	0	0	-0.02	0.53	2.36	13.85
1000G	14	100792126	C	T	Negative	Exonic	+	3'	2	97.5452	97.5452	11.3212	12.6051	0.994092	0.996703	96.626	97.471	11.869	14.0593	0.761	0.784	0.97	0.97	0	0	-3.06	-1.17	-0.15	3.27
1000G	14	100792482	C	A	Negative	Intronic	+	3'	-12	89.3705	89.3661	8.29015	7.35323	0.975426	0.954635	96.326	94.229	11.1066	9.99879	0.734	0.696	0	0	0	0	0.35	0.51	1.05	9.28
1000G	14	103416096	G	A	Negative	Intronic	-	5'	6	74.1653	79.9438	5.60529	6.84237	0.432865	0.370231	83.997	86.171	0	0	0	0	0	0	0	0	-1.32	-0.42	-0.57	1.42
1000G	14	104561998	T	C	Negative	Intronic	+	5'	5	81.8287	81.5254	6.98734	8.66175	0.973445	0.971601	85.508	85.812	10.1194	10.8799	0.992	0.992	0.99	0.99	0	0	-0.36	-1.33	0.46	6.49
1000G	15	28231793	T	C	Negative	Intronic	-	3'	-4	82.4886	82.4886	12.6761	13.047	0.980192	0.96203	87.742	87.672	8.89142	9.65384	0	0	0	0	0	0	0.09	-0.39	1.5	10.98
HGMD	15	31352747	C	T	Positive	Exonic	-	5'	-1	69.243	57.1069	2.64059	0	0.050333	0.001324	79.59	69.012	0	0	0	0	0	0	0	0	2.53	0.66	2.49	14.3
1000G	15	33381000	A	T	Negative	Exonic	-	5'	-1	0	0	0	0	0	0	0	0	3.87577	4.2346	0	0	0	0	0	0	-0.34	-0.29	1.81	12
1000G	15	38631930	C	A	Negative	Intronic	+	3'	-8	80.5211	77.1847	5.94488	4.52229	0.709791	0.125407	83.704	81.1	0	0	0	0	0	0	0	0	0.13	0.59	1.4	10.62
1000G	15	40269052	G	A	Negative	Intronic	+	5'	7	72.6922	72.6922	3.68585	3.68585	0.950064	0.893899	82.207	82.207	7.69191	7.22251	0	0	0.94	0.91	0	0	0.72	-0.51	0.69	7.7
1000G	15	40322552	G	T	Negative	Intronic	+	3'	-8	89.2368	92.0518	7.84449	8.8052	0.850419	0.947574	90.786	92.715	3.74259	5.66073	0	0	0	0	0	0	0.27	-0.27	0.48	6.58
1000G	15	40595565	C	T	Negative	Intronic	-	3'	-8	78.68	78.68	9.38159	8.69337	0.482816	0.286884	91.986	91.923	3.45369	2.73297	0	0	0	0	0	0	-2.97	-3.08	-1.4	0.02
1000G	15	41508037	A	G	Negative	Intronic	-	3'	-6	83.9687	81.8655	4.75596	4.45736	0.807585	0.711911	82.348	83.001	4.36995	0	0	0	0	0	0	0	0.13	-0.22	0.3	5.61
1000G	15	41509288	T	A	Negative	Intronic	-	5'	7	90.5431	90.5431	9.14378	9.14378	0.994059	0.970074	95.683	95.683	0	0	0	0	0	0	0	0	0.12	-0.26	-0.73	0.89
HGMD	15	41687058	T	C	Positive	Exonic	-	5'	-2	81.6684	72.7077	8.92197	4.90264	0.943571	0.565833	84.697	79.841	2.84088	0	0.941	0	0	0	0	0	2.24	0.45	4.71	26.1
1000G	15	41857216	G	A	Negative	Intronic	+	3'	-8	74.7836	74.7836	5.96706	5.16428	0.366487	0.160236	85.667	85.604	6.12936	5.67823	0.901	0.861	0	0	0	0	-0.45	-0.29	0.45	6.43
1000G	15	41860411	G	A	Negative	Intronic	+	3'	-4	86.0508	86.0508	9.27417	8.66528	0.812829	0.891277	87.958	88.028	7.23104	6.50045	0	0	0.76	0.53	0	0	-1.86	-3.97	-0.56	1.48
1000G	15	42143251	G	A	Negative	Intronic	-	5'	6	89.5524	95.331	9.59704	10.4737	0.993986	0.99514	95.712	97.886	10.0308	11.3101	0	0	0	0	0	0	-0.29	-0.23	-0.14	3.3
1000G	15	42148800	C	T	Negative	Intronic	-	3'	-4	79.4084	79.4084	11.5879	10.9672	0.952169	0.971021	90.295	90.365	15.6336	15.2071	0.818	0.827	0	0	0	0	-0.52	-0.33	0.12	4.66
1000G	15	42276176	T	C	Negative	Intronic	-	3'	-4	82.2851	82.2851	9.04502	9.43248	0.899123	0.808857	91.646	91.576	6.98376	7.38689	0	0	0	0	0	0	-0.29	-1.11	0.62	7.36
1000G	15	42362298	T	G	Negative	Intronic	-	3'	-5	86.3957	86.6339	7.19876	8.83313	0.829142	0.958027	92.565	95.229	8.22817	11.1878	0	0	0	0	0	0	-0.04	-0.25	-0.12	3.44
HGMD	15	42652312	G	A	Positive	Exonic	+	5'	-1	86.7234	74.5874	10.8983	8.28108	0.961032	0.736401	94.09	83.512	10.4926	6.82866	0	0	1	0.95	0.998	0.986	2.76	0.66	2.45	14.15
HGMD	15	42681126	G	C	Positive	Exonic	+	3'	1	77.265	71.5065	6.84577	5.02168	0.89906	0.600553	82.661	78.501	7.61463	5.52698	0	0	0.84	0.43	0.952	0.875	2.83	0.56	4.21	21.8
HGMD	15	42694008	G	A	Positive	Exonic	+	5'	-1	76.6307	64.4947	5.35411	0.0831571	0.905378	0.01099	86.102	75.524	5.33874	0	0.997	0.911	0.94	0.55	0	0	1.29	0.56	1.27	10.15
HGMD	15	42702694	G	A	Positive	Exonic	+	5'	-1	80.2281	68.0921	6.70762	0.585094	0.662321	0.010446	88.165	77.587	2.36614	0	0	0	0.91	0	0	0	2.46	0.56	2.65	14.81
1000G	15	42709998	T	C	Negative	Intronic	-	5'	5	77.0632	89.2147	7.79378	10.6547	0.938135	0.988055	79.03	91.195	5.82157	8.06666	0	0	0	0	0	0	-1.48	-0.46	0.06	4.32
1000G	15	42820451	C	T	Negative	Intronic	+	3'	-9	75.9493	78.6612	4.62406	4.43096	0.115552	0.241014	77.031	78.217	0	0	0	0	0	0	0	0	-0.36	-0.27	0.14	4.74
1000G	15	42930891	A	T	Negative	Intronic	+	3'	-7	72.6559	77.6569	7.30628	8.20645	0.875083	0.97865	77.647	79.802	3.74988	5.43011	0	0	0	0	0	0	0.39	-0.53	-0.69	0.99
[truncated: 961 more rows]

## Sheet: Table S3
Table S3. Mean relative importance of each individual score for ensemble learning methods based on ten-fold cross-validation.*
Score	AdaBoost	Random forests	ada_add	rf_add
PWM1	0.102063	27.7571	0.0974776	25.514
PWM2	0.0998554	27.5423	0.100368	23.5286
MES	0.0889862	33.7435	0.0851729	34.0166
NNSplice1	0.101215	21.7269	0.0962188	19.2332
NNSplice2	0.0970834	25.9917	0.0961797	19.7155
HSF1	0.100484	24.4438	0.100617	18.1145
HSF2	0.105126	21.9782	0.10689	15.269
phyloP46way_placental			0.0856519	33.1716
phyloP46way_primate			0.0891927	22.268
CADD_raw			0.090494	25.8303
CADD_phred			0.106696	26.3989
*For AdaBoost (and ada_add), the relative importance was measured by the frequency of a score selected for boosting. For random forests (and rf_add), the relative importance was measured by mean decrease in accuracy. A larger value of both measures for a score indicates its more weight in classification of the data.

## Sheet: Table S4
Table S4. Additional test set used to validate our two prediction models.
Chr	Position	Ref	Alt	Gene	ada_score	rf_score	Class*
17	41197824	A	T	BRCA1	0.000288	0.144	1S
17	41197829	G	T	BRCA1	0.00161	0.116	1S
17	41201130	A	G	BRCA1	0.00011	0.032	1S
17	41201133	C	G	BRCA1	0.999979	0.988	3S
17	41201210	A	G	BRCA1	0.007903	0.194	1S
17	41201214	A	C	BRCA1	0.980371	0.712	3S
17	41203080	C	T	BRCA1	0.999961	0.982	3S
17	41215396	G	T	BRCA1	0.205726	0.366	1S
17	41215976	A	C	BRCA1	0.999863	0.994	3S
17	41215977	T	A	BRCA1	0.000259	0	1S
17	41219619	G	C	BRCA1	6.06e-05	0.014	1S
17	41219620	T	A	BRCA1	0.000496	0.03	1S
17	41219625	C	G	BRCA1	0.999998	0.998	3S
17	41219627	G	C	BRCA1	0.895745	0.69	1S
17	41219717	A	T	BRCA1	0.946678	0.672	3S
17	41222939	A	G	BRCA1	0.995864	0.91	3S
17	41228505	C	T	BRCA1	0.999845	0.99	3S
17	41228641	G	A	BRCA1	0.991638	NA	1S
17	41243060	A	G	BRCA1	0.000482	0.218	1S
17	41249263	G	A	BRCA1	0.113847	0.302	2S
17	41251785	C	T	BRCA1	1.44e-05	0.008	1S
17	41256878	C	T	BRCA1	4.79e-05	0.004	1S
17	41256984	A	C	BRCA1	0.999953	0.96	3S
17	41258470	T	C	BRCA1	0.998638	0.904	3S
17	41258473	C	T	BRCA1	0.999994	0.998	3S
13	32890548	C	T	BRCA2	0.000214	0.104	1S
13	32893207	T	A	BRCA2	0.017126	0.102	2S
13	32893467	G	C	BRCA2	0.652526	0.654	3S
13	32900753	A	G	BRCA2	0.999524	0.972	3S
13	32903571	A	G	BRCA2	1.93e-05	0	1S
13	32903577	C	G	BRCA2	0.999878	0.966	3S
13	32903581	C	T	BRCA2	0.000153	0	1S
13	32903633	A	G	BRCA2	0.996777	0.9	3S
13	32903636	A	T	BRCA2	0.006232	0.006	1S
13	32905047	T	C	BRCA2	6.81e-05	0.038	1S
13	32906398	T	C	BRCA2	0.001262	0.06	1S
13	32930746	G	A	BRCA2	0.986352	0.636	1S
13	32932072	C	G	BRCA2	3.76e-05	0.028	1S
13	32936661	G	C	BRCA2	0.985993	0.894	1S
13	32937309	C	G	BRCA2	0.907737	0.904	3S
13	32944694	G	C	BRCA2	0.999996	0.998	3S
13	32950932	A	G	BRCA2	0.996935	0.762	3S
13	32969073	A	T	BRCA2	0.988551	0.702	3S
13	32969074	A	G	BRCA2	0.865914	0.582	1S
13	32971023	T	G	BRCA2	0.717831	0.496	1S
*According to Houdayer et al. (2012), 1S: no effect on splicing, 2S: partial effect or effect on alternative splicing, and 3S: severe effect on splicing.

## Sheet: Table S5
Table S5. Missing rates of different splicing prediction scores for all potential scSNVs on each chromosome.
Chr	All*	PWM	Rate	MES	Rate	NNSplice	Rate	HSF	Rate	Random forests	Rate
1	1503375	14547	0.00967623	12153	0.00808381	2422	0.00161104	2136	0.0014208	23134	0.015388
2	1161621	8403	0.00723386	8535	0.00734749	1531	0.00131799	1329	0.00114409	14596	0.0125652
3	917643	8130	0.00885965	8172	0.00890542	1777	0.00193648	1566	0.00170655	14239	0.0155169
4	589506	3564	0.00604574	3549	0.00602029	750	0.00127225	549	0.000931288	6237	0.01058
5	664176	4716	0.00710053	3894	0.0058629	1074	0.00161704	864	0.00130086	7596	0.0114367
6	744849	5499	0.0073827	5721	0.00768075	1051	0.00141102	882	0.00118413	10072	0.0135222
7	696036	5916	0.00849956	5625	0.00808148	2094	0.00300847	1968	0.00282744	10188	0.0146372
8	513957	4515	0.00878478	4059	0.00789755	1132	0.00220252	1005	0.00195542	7264	0.0141335
9	591825	6549	0.0110658	3837	0.00648334	489	0.000826258	447	0.000755291	9027	0.0152528
10	611127	4572	0.00748126	4329	0.00708363	498	0.000814888	372	0.000608711	8064	0.0131953
11	842853	7710	0.0091475	6279	0.0074497	1389	0.00164797	1248	0.00148069	12204	0.0144794
12	864036	6357	0.00735733	6549	0.00757955	1761	0.00203811	1341	0.00155202	11226	0.0129925
13	260253	1392	0.00534864	1605	0.00616708	483	0.00185589	315	0.00121036	2571	0.00987885
14	474141	3078	0.00649174	3690	0.0077825	639	0.0013477	597	0.00125912	5745	0.0121166
15	543216	3648	0.00671556	4530	0.00833922	1036	0.00190716	867	0.00159605	7609	0.0140073
16	650274	7833	0.0120457	5073	0.00780133	1100	0.00169159	1056	0.00162393	11225	0.017262
17	903936	8793	0.00972746	5904	0.00653144	1533	0.00169592	1407	0.00155653	13359	0.0147787
18	242469	1167	0.00481299	1992	0.00821548	726	0.0029942	642	0.00264776	2679	0.0110488
19	888240	9876	0.0111186	6879	0.00774453	1144	0.00128794	993	0.00111794	14320	0.0161218
20	360843	3804	0.010542	3081	0.00853834	738	0.00204521	738	0.00204521	5889	0.0163201
21	150441	1374	0.00913315	1173	0.00779708	558	0.0037091	390	0.00259238	2148	0.014278
22	319497	4605	0.0144133	3081	0.00964328	774	0.00242256	732	0.0022911	6615	0.0207044
X	507252	3633	0.00716212	4782	0.00942727	1244	0.00245243	1116	0.00220009	7271	0.0143341
Y	28869	621	0.021511	525	0.0181856	0	0	0	0	1338	0.0463473
Total	15030435	130302	0.00866921	115017	0.00765227	25943	0.00172603	22560	0.00150095	214616	0.0142788
*Not include SNVs without Alamut prediction

## Sheet: Table S6
Table S6. List of scSNVs within cancer genes in COSMIC with either ensemble score > 0.6.
Chr	Position	Ref	Alt	No. of times observed	Functional region	Gene	ada_score	rf_score
1	2489782	G	T	1	nonsynonymous	TNFRSF14	0.999894	0.994
1	2491418	G	A	1	splicing	TNFRSF14	0.999994	0.76
1	3313158	G	A	1	splicing	PRDM16	0.999967	0.898
1	3319354	G	T	1	splicing	PRDM16	0.999972	0.926
1	3334391	G	T	1	splicing	PRDM16	0.999939	0.956
1	3334561	G	A	1	nonsynonymous	PRDM16	0.99906	0.952
1	3342312	C	T	1	nonsynonymous	PRDM16	0.993861	0.864
1	6246877	C	A	1	splicing	RPL22	0.999988	0.926
1	7527961	G	T	1	nonsynonymous	CAMTA1	0.999951	0.996
1	7723412	G	T	1	splicing	CAMTA1	0.999952	0.958
1	7731097	G	T	1	nonsynonymous	CAMTA1	0.999966	0.994
1	7792506	A	G	1	splicing	CAMTA1	0.999988	0.928
1	7807842	G	A	1	splicing	CAMTA1	0.99999	0.938
1	7815730	T	C	1	splicing	CAMTA1	0.999943	0.872
1	18962864	A	C	1	nonsynonymous	PAX7	0.999744	0.944
1	27057641	A	G	1	splicing	ARID1A	0.999988	0.926
1	27057642	G	T	1	splicing	ARID1A	0.999987	0.932
1	27059167	G	T	1	stopgain	ARID1A	0.999914	0.97
1	27059168	A	G	3	nonsynonymous	ARID1A	0.705662	0.422
1	27087346	G	A	1	splicing	ARID1A	0.999989	0.944
1	27088642	G	T	1	splicing	ARID1A	0.999983	0.91
1	27089777	G	C	1	splicing	ARID1A	0.99999	0.938
1	27092947	G	C	1	splicing	ARID1A	0.999989	0.934
1	27092948	G	T	1	nonsynonymous	ARID1A	0.998361	0.802
1	27093058	G	A	1	splicing	ARID1A	0.999989	0.95
1	27099478	G	A	1	nonsynonymous	ARID1A	0.999997	1
1	27100389	G	A	1	synonymous	ARID1A	0.99703	0.948
1	27102196	C	T	1	stopgain	ARID1A	0.997456	0.76
1	27102197	A	G	1	nonsynonymous	ARID1A	0.993815	0.946
1	32745271	G	C	1	splicing	LCK	0.999989	0.928
1	32745441	G	A	1	splicing	LCK	0.999991	0.93
1	32751114	G	T	1	splicing	LCK	0.999979	0.944
1	36933254	T	C	1	splicing	CSF3R	0.999964	0.918
1	36935442	C	A	1	splicing	CSF3R	0.999933	0.932
1	43805797	G	T	1	nonsynonymous	MPL	0.99459	0.782
1	45798843	C	A	1	splicing	MUTYH	0.999979	0.944
1	51436169	G	T	1	nonsynonymous	CDKN2C	0.999991	1
1	51826841	A	G	1	splicing	EPS15	0.994669	0.672
1	51869091	C	A	1	nonsynonymous	EPS15	0.999992	1
1	51871781	C	T	1	splicing	EPS15	0.999989	0.946
1	51873808	G	T	1	stopgain	EPS15	0.975536	0.746
1	51913719	G	A	1	nonsynonymous	EPS15	0.993964	0.842
1	51946946	T	G	1	nonsynonymous	EPS15	0.994436	0.832
1	65301899	C	A	1	splicing	JAK1	0.999986	0.936
1	65303787	C	T	1	nonsynonymous	JAK1	0.793231	0.5
1	65307285	C	G	1	splicing	JAK1	0.999987	0.934
1	65348959	C	T	1	splicing	JAK1	0.999984	0.944
1	78414459	C	T	1	nonsynonymous	FUBP1	0.998733	0.852
1	78425867	A	G	1	splicing	FUBP1	0.992578	0.676
1	78425870	T	C	1	synonymous	FUBP1	0.999766	0.99
1	78429747	C	T	1	synonymous	FUBP1	0.99999	1
1	78430042	C	A	1	splicing	FUBP1	0.999993	0.942
1	78430915	C	G	1	nonsynonymous	FUBP1	0.840452	0.51
1	78432378	T	G	1	nonsynonymous	FUBP1	0.573506	0.738
1	78432436	C	A	1	splicing	FUBP1	0.99999	0.928
1	78432644	T	C	1	intronic	FUBP1	0.99828	0.962
1	85741980	T	A	1	nonsynonymous	BCL10	0.999732	0.978
1	93297675	G	A	1	splicing	RPL5	0.999982	0.944
1	93306107	G	T	1	splicing	RPL5	0.999986	0.936
1	93307322	G	C	1	splicing	RPL5	0.999988	0.93
1	114940564	T	A	1	stopgain	TRIM33	0.990898	0.694
1	114942232	C	A	1	splicing	TRIM33	0.99999	0.936
1	114942232	C	G	1	splicing	TRIM33	0.99999	0.936
1	114944012	G	A	1	nonsynonymous	TRIM33	0.990344	0.914
1	114948383	T	A	1	splicing	TRIM33	0.999992	0.926
1	114976239	C	A	1	nonsynonymous	TRIM33	0.997878	0.952
1	115251276	C	A	1	splicing	NRAS	0.99999	0.938
1	116933404	G	A	1	nonsynonymous	ATP1A1	0.999061	0.96
1	116933514	G	A	1	splicing	ATP1A1	0.999986	0.936
1	116937730	A	T	1	splicing	ATP1A1	0.99999	0.928
1	116941552	G	A	1	nonsynonymous	ATP1A1	0.998624	0.936
1	120508076	C	A	1	nonsynonymous	NOTCH2	0.998475	0.954
1	120510700	C	A	1	nonsynonymous	NOTCH2	0.999895	0.988
1	120529583	C	T	1	nonsynonymous	NOTCH2	0.999886	0.992
1	120529707	T	C	1	splicing	NOTCH2	0.999988	0.932
1	120547953	T	A	1	synonymous	NOTCH2	0.998449	0.964
1	144854517	C	T	1	splicing	PDE4DIP	0.999962	0.958
1	144856817	T	C	3	nonsynonymous	PDE4DIP	0.974625	0.672
1	144857612	C	A	1	nonsynonymous	PDE4DIP	0.999987	0.998
1	144863318	C	T	1	nonsynonymous	PDE4DIP	0.999944	0.988
1	144863443	C	A	1	splicing	PDE4DIP	0.999958	0.954
1	144871882	C	A	1	splicing	PDE4DIP	0.999976	0.798
1	144874029	T	C	1	nonsynonymous	PDE4DIP	0.696119	0.584
1	144874682	T	C	1	synonymous	PDE4DIP	0.999805	0.984
1	144917636	G	A	1	nonsynonymous	PDE4DIP	0.879034	0.646
1	144917820	T	G	1	nonsynonymous	PDE4DIP	0.990619	0.892
1	144921835	C	A	1	nonsynonymous	PDE4DIP	0.999883	0.898
1	147086225	G	T	1	splicing	BCL9	0.99999	0.938
1	147087703	G	T	1	splicing	BCL9	0.999989	0.944
1	150785817	A	C	1	intronic	ARNT	0.995709	0.678
1	150786552	C	T	1	splicing	ARNT	0.999988	0.928
1	150790507	C	A	1	splicing	ARNT	0.999989	0.932
1	150795820	A	G	1	nonsynonymous	ARNT	0.709978	0.47
1	150804293	C	T	1	splicing	ARNT	0.999987	0.932
1	150811918	T	G	1	nonsynonymous	ARNT	0.999858	0.99
1	156761489	G	C	1	nonsynonymous	PRCC	0.995509	0.936
1	156810895	G	C	1	intronic	NTRK1	0.923646	0.712
1	156812301	C	A	1	intronic	NTRK1	0.949695	0.788
1	156813217	A	G	2	intronic	NTRK1	0.826586	0.722
1	156813967	C	A	1	intronic	NTRK1	0.970532	0.706
1	156821582	T	C	1	intronic	NTRK1	0.547265	0.706
1	156834219	C	G	1	nonsynonymous	NTRK1	0.940167	0.898
1	156845459	G	T	1	splicing	NTRK1	0.999987	0.904
1	156845871	G	T	1	splicing	NTRK1	0.999968	NA
1	156849949	G	T	1	nonsynonymous	NTRK1	0.999997	0.958
1	161284214	A	C	1	nonsynonymous	SDHC	0.99964	0.99
1	161335314	A	T	1	downstream	SDHC	0.810377	0.732
1	161643021	T	A	1	splicing	FCGR2B	0.999991	0.894
1	161643021	T	C	1	splicing	FCGR2B	0.976248	0.536
1	161647156	G	T	1	splicing	FCGR2B	0.999976	0.93
1	164532548	G	T	1	nonsynonymous	PBX1	0.999976	0.998
1	164769126	G	A	1	nonsynonymous	PBX1	0.999911	0.932
1	164789420	A	T	1	nonsynonymous	PBX1	0.999737	0.994
1	179086468	C	G	1	nonsynonymous	ABL2	0.989731	0.862
1	179102510	C	A	1	splicing	ABL2	0.99998	0.956
1	186286734	T	A	1	splicing	TPR	0.999988	0.926
1	186287579	C	A	1	nonsynonymous	TPR	0.999986	1
1	186287865	C	T	1	nonsynonymous	TPR	0.999974	0.998
1	186296594	C	G	1	nonsynonymous	TPR	0.63924	0.616
1	186296594	C	T	1	nonsynonymous	TPR	0.925745	0.72
1	186300714	C	T	1	splicing	TPR	0.999905	0.944
1	186306145	C	A	1	nonsynonymous	TPR	0.999989	0.994
1	186310292	C	T	1	splicing	TPR	0.999954	0.904
1	186316424	C	G	1	nonsynonymous	TPR	0.999988	0.996
1	186320603	C	G	1	splicing	TPR	0.999989	0.934
1	186321242	C	T	2	nonsynonymous	TPR	0.999585	0.97
1	186324540	A	G	1	splicing	TPR	0.98918	0.644
1	186324542	C	T	1	nonsynonymous	TPR	0.999751	0.974
1	186324543	G	A	1	nonsynonymous	TPR	0.993106	0.864
1	186327676	T	A	1	nonsynonymous	TPR	0.999885	0.998
1	186329129	C	A	1	splicing	TPR	0.99999	0.938
1	186332578	C	T	2	splicing	TPR	0.999992	0.944
1	193091462	G	A	1	splicing	CDC73	0.999982	0.94
1	193094241	G	T	1	splicing	CDC73	0.999987	0.946
1	193099371	C	T	1	nonsynonymous	CDC73	0.999625	0.954
1	193107303	G	A	1	nonsynonymous	CDC73	0.999794	0.986
1	193107303	G	T	1	nonsynonymous	CDC73	0.999919	0.986
1	193111196	G	T	1	nonsynonymous	CDC73	0.999875	0.968
1	193116996	G	T	1	splicing	CDC73	0.999987	0.948
1	193119432	A	T	1	splicing	CDC73	0.999978	0.932
1	193181194	G	A	1	splicing	CDC73	0.99999	0.938
1	193202122	G	T	1	splicing	CDC73	0.999982	0.944
1	193219001	G	A	1	nonsynonymous	CDC73	0.994487	0.878
1	198608471	G	A	1	nonsynonymous	PTPRC	0.999902	0.86
1	198672503	T	C	1	splicing	PTPRC	0.99869	0.704
1	198685970	G	T	1	splicing	PTPRC	0.999955	0.926
1	198697468	G	C	1	splicing	PTPRC	0.999987	0.936
1	198697577	G	A	1	nonsynonymous	PTPRC	0.999703	0.994
1	198700853	C	T	1	stopgain	PTPRC	0.997557	0.878
1	198703552	A	T	1	nonsynonymous	PTPRC	0.880543	0.452
1	198711494	G	A	1	nonsynonymous	PTPRC	0.969824	0.832
1	198721378	G	A	2	nonsynonymous	PTPRC	0.95185	0.738
1	204499946	G	T	1	splicing	MDM4	0.999982	0.944
1	204511911	G	T	1	splicing	MDM4	0.999984	0.798
1	204512070	C	G	1	nonsynonymous	MDM4	0.920137	0.602
1	205588203	T	A	1	splicing	ELK4	0.99999	0.952
1	241661270	C	A	1	nonsynonymous	FH	0.998719	0.838
1	241675444	C	T	1	splicing	FH	0.999982	0.938
2	24896334	T	C	1	splicing	NCOA1	0.985752	0.61
2	24985555	G	C	2	splicing	NCOA1	0.99999	0.936
2	25458574	A	C	1	splicing	DNMT3A	0.999987	0.922
2	25459803	A	C	1	splicing	DNMT3A	0.99999	0.926
2	25459806	T	C	1	nonsynonymous	DNMT3A	0.999829	0.97
2	25459874	C	G	1	nonsynonymous	DNMT3A	0.999546	0.97
2	25463170	C	T	2	splicing	DNMT3A	0.99999	0.944
2	25466765	A	G	1	splicing	DNMT3A	0.99994	0.864
2	25467022	A	G	1	splicing	DNMT3A	0.999988	0.944
2	25469029	C	A	2	stopgain	DNMT3A	0.999994	0.924
2	25469647	T	C	1	splicing	DNMT3A	0.99999	0.926
2	25470905	C	G	1	splicing	DNMT3A	0.999988	0.922
2	29432652	C	A	1	nonsynonymous	ALK	0.999699	0.956
2	29445209	C	T	1	splicing	ALK	0.999987	0.928
2	29445273	G	A	2	nonsynonymous	ALK	0.957976	0.712
2	29445274	T	C	1	nonsynonymous	ALK	0.603413	0.602
2	29455171	T	C	1	synonymous	ALK	0.999669	0.996
2	29498371	A	T	1	intronic	ALK	0.999027	0.952
2	29543616	C	A	1	splicing	ALK	0.999952	0.876
2	29551215	C	T	1	splicing	ALK	0.999988	0.946
2	29940443	C	T	1	splicing	ALK	0.999986	0.936
2	29940446	T	A	1	nonsynonymous	ALK	0.92995	0.382
2	42513409	C	T	1	nonsynonymous	EML4	0.995879	0.872
2	42522520	G	A	1	splicing	EML4	0.99999	0.938
2	47637512	G	A	1	splicing	MSH2	0.999988	0.924
2	47672686	G	A	1	splicing	MSH2	0.999987	0.936
2	47693948	G	T	1	splicing	MSH2	0.99999	0.936
2	47698201	G	T	2	nonsynonymous	MSH2	0.999993	1
2	47698203	T	C	1	splicing	MSH2	0.98918	0.668
2	47702164	G	A	1	nonsynonymous	MSH2	0.997659	0.898
2	48018263	G	T	1	splicing	MSH6	0.999993	0.928
2	48028295	G	T	1	splicing	MSH6	0.999988	0.934
2	48037567	T	C	1	splicing	FBXO11	0.999988	0.932
2	48040518	T	C	1	splicing	FBXO11	0.999988	0.928
2	48040932	G	A	1	nonsynonymous	FBXO11	0.997402	0.78
2	48059908	C	A	1	nonsynonymous	FBXO11	0.999992	1
2	61144153	G	A	1	splicing	REL	0.999987	0.934
2	61144153	G	T	1	splicing	REL	0.999987	0.934
2	61708315	C	T	1	intronic	XPO1	0.726635	0.396
2	61711074	G	A	1	nonsynonymous	XPO1	0.999449	0.924
2	61719615	T	G	1	nonsynonymous	XPO1	0.969555	0.74
2	61729132	T	A	1	nonsynonymous	XPO1	0.978596	0.54
2	113999127	C	A	1	splicing	PAX8	0.999976	0.922
2	175783263	C	A	1	stopgain	CHN1	0.993247	0.896
2	176958400	G	T	1	splicing	HOXD13	0.999987	0.936
2	176959207	G	T	1	splicing	HOXD13	0.99999	0.948
2	176959208	G	T	1	nonsynonymous	HOXD13	0.999898	0.984
2	190732526	C	A	1	nonsynonymous	PMS1	0.984341	0.732
2	198265158	C	A	1	nonsynonymous	SF3B1	0.999781	0.986
2	198266709	C	A	2	nonsynonymous	SF3B1	0.999894	0.978
2	198266709	C	G	1	nonsynonymous	SF3B1	0.999996	0.996
2	198266710	T	G	2	nonsynonymous	SF3B1	0.990915	0.848
2	202137360	G	T	1	splicing	CASP8	0.999982	0.766
2	202137500	G	A	1	splicing	CASP8	0.999966	0.85
2	202137501	T	G	1	splicing	CASP8	0.99993	0.768
2	202137666	G	A	1	splicing	CASP8	0.99996	0.946
2	202141689	C	T	1	nonsynonymous	CASP8	0.776329	0.666
2	202151181	G	C	1	splicing	CASP8	0.999984	0.942
2	208461637	G	T	1	splicing	CREB1	0.99998	0.936
2	209113095	G	A	1	stopgain	IDH1	0.996496	0.91
2	216199725	G	T	1	stopgain	ATIC	0.9977	0.782
2	223782762	A	T	2	splicing	ACSL3	0.999988	0.928
2	223787797	C	T	1	nonsynonymous	ACSL3	0.972508	0.804
3	9102045	T	A	1	splicing	SRGAP3	0.999994	0.93
3	9106266	C	A	1	splicing	SRGAP3	0.999988	0.944
3	10076915	C	T	1	stopgain	FANCD2	0.998854	0.752
3	10106040	G	T	2	stopgain	FANCD2	0.999956	0.982
3	10106560	G	T	2	splicing	FANCD2	0.99996	0.944
3	10123147	T	C	1	nonsynonymous	FANCD2	0.773968	0.868
3	10183870	A	T	1	synonymous	VHL	0.994939	0.702
3	10183871	G	A	2	nonsynonymous	VHL	0.999996	1
3	10183871	G	C	4	nonsynonymous	VHL	0.999997	0.992
3	10183871	G	T	5	nonsynonymous	VHL	0.999988	0.992
3	10183872	G	A	9	splicing	VHL	0.999988	0.932
3	10183872	G	C	1	splicing	VHL	0.999988	0.932
3	10183872	G	T	3	splicing	VHL	0.999988	0.932
3	10183873	T	A	1	splicing	VHL	0.999994	0.926
3	10183873	T	C	1	splicing	VHL	0.989491	0.612
3	10183873	T	G	1	splicing	VHL	0.999994	0.926
3	10188187	T	A	1	intronic	VHL	0.999543	0.936
3	10188196	A	G	4	splicing	VHL	0.999969	0.858
3	10188196	A	T	4	splicing	VHL	0.999973	0.874
3	10188197	G	A	2	splicing	VHL	0.999967	0.906
3	10188197	G	C	1	splicing	VHL	0.999969	0.894
3	10188197	G	T	5	splicing	VHL	0.999967	0.906
3	10188198	G	A	3	nonsynonymous	VHL	0.999636	0.842
3	10188198	G	C	5	nonsynonymous	VHL	0.989971	0.84
3	10188318	C	A	1	nonsynonymous	VHL	0.62202	0.726
3	10188318	C	T	4	nonsynonymous	VHL	0.99981	0.976
3	10188319	A	G	1	synonymous	VHL	0.999472	0.994
3	10188319	A	T	1	synonymous	VHL	0.999557	0.996
3	10188320	G	A	5	nonsynonymous	VHL	0.999979	0.998
3	10188320	G	C	4	nonsynonymous	VHL	0.999997	0.998
3	10188321	G	A	4	splicing	VHL	0.999988	0.926
3	10188321	G	C	2	splicing	VHL	0.999988	0.926
3	10188321	G	T	7	splicing	VHL	0.999988	0.926
3	10188322	T	A	3	splicing	VHL	0.999994	0.912
3	10188322	T	C	11	splicing	VHL	0.989491	0.592
3	10188322	T	G	1	splicing	VHL	0.999994	0.92
3	10188323	A	T	1	intronic	VHL	0.999981	0.986
3	10191468	C	G	2	intronic	VHL	0.999626	0.95
3	10191469	A	C	2	splicing	VHL	0.999967	0.922
3	10191469	A	G	4	splicing	VHL	0.999967	0.922
3	10191470	G	A	5	splicing	VHL	0.999946	0.932
3	10191470	G	C	7	splicing	VHL	0.999955	0.904
3	10191470	G	T	6	splicing	VHL	0.999925	0.884
3	12633208	G	T	1	nonsynonymous	RAF1	0.964546	0.75
3	37038108	A	G	1	splicing	MLH1	0.999988	0.93
3	37038108	A	T	1	splicing	MLH1	0.999988	0.93
3	37038199	G	A	1	nonsynonymous	MLH1	0.97838	0.7
3	37038200	G	A	2	synonymous	MLH1	0.855988	0.65
3	37038201	G	A	1	splicing	MLH1	0.99999	0.938
3	37042542	G	T	1	stopgain	MLH1	0.990391	0.894
3	37053358	G	T	1	intronic	MLH1	0.999887	0.928
3	37053589	C	T	1	stopgain	MLH1	0.997915	0.892
3	37053591	G	A	1	splicing	MLH1	0.99999	0.938
3	37055924	G	T	1	stopgain	MLH1	0.984128	0.884
3	37056036	G	A	3	splicing	MLH1	0.999987	0.94
3	37083824	T	C	1	splicing	MLH1	0.996218	0.688
3	37089009	G	A	2	splicing	MLH1	0.999987	0.932
3	37089175	G	A	2	splicing	MLH1	0.999985	0.938
3	38181879	G	T	1	nonsynonymous	MYD88	0.999899	0.966
3	41265571	A	T	1	nonsynonymous	CTNNB1	0.999689	0.996
3	41265573	G	A	1	splicing	CTNNB1	0.999987	0.944
3	41266017	C	T	2	nonsynonymous	CTNNB1	0.992273	0.812
3	41266246	T	A	1	splicing	CTNNB1	0.999988	0.93
3	41266697	A	G	1	nonsynonymous	CTNNB1	0.93113	0.74
3	41266698	G	T	1	nonsynonymous	CTNNB1	0.999862	0.982
3	41267062	G	T	6	nonsynonymous	CTNNB1	0.980995	0.79
3	41267063	G	A	1	nonsynonymous	CTNNB1	0.999974	0.998
3	41267063	G	C	2	nonsynonymous	CTNNB1	0.999995	0.996
3	41267063	G	T	4	nonsynonymous	CTNNB1	0.999982	1
3	41278077	A	C	1	splicing	CTNNB1	0.999973	0.876
3	41278077	A	G	1	splicing	CTNNB1	0.999973	0.876
3	47059231	T	A	1	splicing	SETD2	0.999988	0.932
3	47079269	T	A	2	splicing	SETD2	0.999988	0.93
3	47103652	C	G	1	splicing	SETD2	0.999988	0.932
3	47127805	C	A	2	splicing	SETD2	0.999972	0.878
3	47127805	C	T	1	splicing	SETD2	0.999972	0.878
3	47129738	C	T	1	splicing	SETD2	0.999982	0.944
3	47139572	C	G	1	splicing	SETD2	0.999985	0.946
3	47142947	C	T	1	splicing	SETD2	0.99999	0.938
3	47143045	A	T	1	nonsynonymous	SETD2	0.769394	0.728
3	47143047	T	C	1	splicing	SETD2	0.999915	0.908
3	47158114	A	G	1	nonsynonymous	SETD2	0.897907	0.744
3	47161671	C	G	1	splicing	SETD2	0.999987	0.934
3	52436437	C	T	1	nonsynonymous	BAP1	0.997867	0.808
3	52436618	C	A	1	nonsynonymous	BAP1	0.99997	0.996
3	52436619	T	C	1	synonymous	BAP1	0.980572	0.796
3	52436620	T	A	1	nonsynonymous	BAP1	0.991047	0.606
3	52436691	C	A	1	splicing	BAP1	0.999956	0.932
3	52436797	T	A	1	stopgain	BAP1	0.990503	0.726
3	52437431	C	A	1	splicing	BAP1	0.99999	0.948
3	52439311	C	A	1	splicing	BAP1	0.99999	0.938
3	52439930	T	A	2	splicing	BAP1	0.999987	0.938
3	52439930	T	G	1	splicing	BAP1	0.999987	0.938
3	52440271	G	A	3	stopgain	BAP1	0.998017	0.89
3	52441188	A	G	1	splicing	BAP1	0.999935	0.908
3	52441333	C	T	1	splicing	BAP1	0.99999	0.938
3	52441414	C	A	1	splicing	BAP1	0.99999	0.948
3	52441416	T	G	1	synonymous	BAP1	0.998238	0.966
3	52442094	C	T	1	splicing	BAP1	0.999987	0.952
3	52442095	T	G	1	splicing	BAP1	0.99999	0.94
3	52442492	G	A	1	stopgain	BAP1	0.999276	0.972
3	52443568	A	T	2	splicing	BAP1	0.999993	0.928
3	52443729	C	T	1	splicing	BAP1	0.999982	0.94
3	52443759	C	A	2	nonsynonymous	BAP1	0.999649	0.972
3	52584435	A	T	1	splicing	PBRM1	0.999988	0.93
3	52584762	C	A	1	splicing	PBRM1	0.99999	0.938
3	52584834	C	A	1	splicing	PBRM1	0.99999	0.938
3	52584834	C	G	1	splicing	PBRM1	0.99999	0.938
3	52595783	C	T	1	nonsynonymous	PBRM1	0.999969	0.998
3	52598250	C	A	1	splicing	PBRM1	0.999986	0.936
3	52610557	C	T	2	nonsynonymous	PBRM1	0.999967	0.998
3	52610715	C	A	1	splicing	PBRM1	0.999985	0.938
3	52610715	C	G	1	splicing	PBRM1	0.999985	0.938
3	52610716	T	A	1	splicing	PBRM1	0.999987	0.942
3	52613069	C	T	1	splicing	PBRM1	0.999989	0.934
3	52613215	C	A	1	stopgain	PBRM1	0.99995	0.98
3	52620440	C	T	1	splicing	PBRM1	0.999987	0.928
3	52620705	C	T	1	splicing	PBRM1	0.999987	0.934
3	52621368	C	T	2	splicing	PBRM1	0.99999	0.938
3	52621458	A	C	1	intronic	PBRM1	0.939232	0.844
3	52621527	C	T	1	intronic	PBRM1	0.999983	0.908
3	52623085	C	A	1	splicing	PBRM1	0.999987	0.94
3	52623085	C	G	1	splicing	PBRM1	0.999987	0.94
3	52637536	C	A	1	splicing	PBRM1	0.999987	0.922
3	52637536	C	T	1	splicing	PBRM1	0.999987	0.922
3	52637749	C	T	1	splicing	PBRM1	0.999992	0.944
3	52637750	T	G	1	splicing	PBRM1	0.999991	0.944
3	52651280	G	A	1	stopgain	PBRM1	0.998574	0.76
3	52662909	C	A	2	splicing	PBRM1	0.99999	0.94
3	52662912	G	A	1	stopgain	PBRM1	0.99984	0.99
3	52663052	C	A	1	splicing	PBRM1	0.999988	0.926
3	52677264	C	G	1	nonsynonymous	PBRM1	0.945681	0.804
3	52678719	C	T	1	splicing	PBRM1	0.999987	0.932
3	52678721	T	C	1	nonsynonymous	PBRM1	0.999125	0.91
3	52678806	C	T	1	splicing	PBRM1	0.999987	0.934
3	52682359	C	T	1	splicing	PBRM1	0.999989	0.936
3	52682459	C	G	1	splicing	PBRM1	0.999986	0.938
3	52682459	C	T	1	splicing	PBRM1	0.999986	0.938
3	52685826	G	A	1	stopgain	PBRM1	0.99321	0.9
3	52692333	T	A	1	splicing	PBRM1	0.999975	0.956
3	52696148	C	A	1	splicing	PBRM1	0.999986	0.936
3	52696148	C	G	1	splicing	PBRM1	0.999986	0.936
3	52702514	C	T	1	synonymous	PBRM1	0.999834	0.982
3	52702662	C	T	1	splicing	PBRM1	0.999972	0.862
3	52702664	G	T	1	intronic	PBRM1	0.998981	0.882
3	52712515	C	G	1	splicing	PBRM1	0.999988	0.93
3	52712515	C	T	1	splicing	PBRM1	0.999988	0.93
3	52712516	C	A	2	nonsynonymous	PBRM1	0.999821	0.964
3	52712615	T	C	1	splicing	PBRM1	0.999994	0.944
3	53531178	G	T	1	splicing	CACNA1D	0.999989	0.934
3	53736669	G	T	1	stopgain	CACNA1D	0.983995	0.922
3	53753780	A	G	1	splicing	CACNA1D	0.99999	0.92
3	53753780	A	T	2	splicing	CACNA1D	0.99999	0.92
3	53761026	T	C	1	nonsynonymous	CACNA1D	0.848896	NA
3	53834276	G	T	1	nonsynonymous	CACNA1D	0.999738	0.974
3	53844004	G	C	1	splicing	CACNA1D	0.999988	0.922
3	60522593	G	T	1	nonsynonymous	FHIT	0.607599	0.324
3	60522595	C	A	1	nonsynonymous	FHIT	0.993292	0.704
3	69987198	G	A	1	nonsynonymous	MITF	0.916611	0.794
3	69987199	A	G	1	nonsynonymous	MITF	0.999199	0.964
3	70000961	A	G	1	splicing	MITF	0.914392	0.776
3	70008425	G	T	1	nonsynonymous	MITF	0.981006	0.894
3	71015207	C	A	1	nonsynonymous	FOXP1	0.99992	0.95
3	71026793	C	G	2	splicing	FOXP1	0.99999	0.938
3	71026978	C	A	1	splicing	FOXP1	0.99999	0.932
3	71037140	C	G	1	intronic	FOXP1	0.999954	0.96
3	71037144	C	T	1	splicing	FOXP1	0.999986	0.936
3	71050219	A	C	1	intronic	FOXP1	0.999984	0.964
3	71090684	C	T	1	splicing	FOXP1	0.99999	0.936
3	71096093	C	A	1	nonsynonymous	FOXP1	0.999973	1
3	71101777	G	T	1	nonsynonymous	FOXP1	0.966214	0.748
3	71102787	C	A	1	nonsynonymous	FOXP1	0.99998	0.994
3	100466991	A	T	1	splicing	TFG	0.999946	0.944
3	105404163	C	A	1	splicing	CBLB	0.999988	0.928
3	105412432	C	T	1	nonsynonymous	CBLB	0.997034	0.72
3	105420937	C	A	1	splicing	CBLB	0.999938	0.942
3	105452983	T	C	1	nonsynonymous	CBLB	0.769426	0.568
3	105470463	C	A	1	splicing	CBLB	0.999989	0.936
3	128200788	C	A	1	splicing	GATA2	0.999987	0.958
3	155632206	A	G	1	splicing	GMPS	0.999946	0.928
3	178917478	G	A	20	nonsynonymous	PIK3CA	0.999609	0.89
3	178927974	G	A	5	nonsynonymous	PIK3CA	0.998736	0.914
3	178935997	G	C	1	splicing	PIK3CA	0.999988	0.926
3	178936122	G	A	1	nonsynonymous	PIK3CA	0.999706	0.836
3	178941973	C	T	1	synonymous	PIK3CA	0.99808	0.816
3	178942489	C	T	1	nonsynonymous	PIK3CA	0.98825	0.84
3	185769818	C	G	1	splicing	ETV5	0.999989	0.934
3	185769921	C	A	1	splicing	ETV5	0.999989	0.934
3	185823093	C	T	1	splicing	ETV5	0.999989	0.932
3	186502264	G	C	1	nonsynonymous	EIF4A2	0.935251	0.68
3	186503952	G	A	1	splicing	EIF4A2	0.99999	0.948
3	187443418	C	T	1	splicing	BCL6	0.999986	0.91
3	187446148	C	A	1	stopgain	BCL6	0.999957	0.986
3	188583987	G	C	1	splicing	LPP	0.99999	0.938
3	195782174	T	C	1	splicing	TFRC	0.999994	0.758
3	195789727	C	T	1	nonsynonymous	TFRC	0.969474	0.814
4	1805562	A	G	1	synonymous	FGFR3	0.390141	0.72
4	1807899	A	G	1	nonsynonymous	FGFR3	0.995832	0.732
4	1808053	G	A	1	nonsynonymous	FGFR3	0.851054	0.58
4	1920350	G	T	1	nonsynonymous	WHSC1	0.99999	0.972
4	1940259	G	C	1	nonsynonymous	WHSC1	0.999998	1
4	1957709	G	T	1	splicing	WHSC1	0.999992	0.94
4	1961467	G	C	1	nonsynonymous	WHSC1	0.999746	0.914
4	25671462	C	T	1	stopgain	SLC34A2	0.997821	0.932
4	54248502	G	A	1	synonymous	FIP1L1	0.99999	0.992
4	54294193	G	T	1	splicing	FIP1L1	0.999976	0.932
4	54880005	T	C	1	nonsynonymous	CHIC2	0.999075	0.956
4	54880228	A	G	1	splicing	CHIC2	0.99994	0.858
4	55129833	G	T	1	splicing	PDGFRA	0.99999	0.936
4	55131086	C	T	2	nonsynonymous	PDGFRA	0.983037	0.666
4	55143657	A	C	1	nonsynonymous	PDGFRA	0.697182	0.766
4	55143660	G	C	1	splicing	PDGFRA	0.999986	0.936
4	55144172	A	G	2	synonymous	PDGFRA	0.996655	0.912
4	55593488	C	T	1	stopgain	KIT	0.999795	0.976
4	55593583	A	G	2	nonsynonymous	KIT	0.920782	0.704
4	55593583	A	T	1	nonsynonymous	KIT	0.880704	0.828
4	55593706	T	C	1	nonsynonymous	KIT	0.74308	0.618
4	55594285	G	T	1	nonsynonymous	KIT	0.998885	0.736
4	55594287	G	A	1	nonsynonymous	KIT	0.999994	1
4	55594287	G	C	1	nonsynonymous	KIT	0.999998	1
4	55595501	G	C	1	nonsynonymous	KIT	0.999883	0.924
4	55595651	G	C	1	nonsynonymous	KIT	0.999981	0.774
4	55602663	G	A	1	splicing	KIT	0.999985	0.854
4	55602664	G	A	1	nonsynonymous	KIT	0.998931	0.772
4	55602664	G	C	1	nonsynonymous	KIT	0.99905	0.954
4	55602777	T	G	1	splicing	KIT	0.999988	0.94
4	55602887	G	C	1	nonsynonymous	KIT	0.999675	0.956
4	55948801	G	A	1	stopgain	KDR	0.985227	0.902
4	55953774	C	T	1	nonsynonymous	KDR	0.99999	0.998
4	55955541	A	T	1	nonsynonymous	KDR	0.840132	0.684
4	55958784	C	T	1	synonymous	KDR	0.99111	0.92
4	55960971	T	C	1	nonsynonymous	KDR	0.902193	0.528
4	55961743	C	A	1	splicing	KDR	0.99999	0.938
4	55961744	C	T	1	synonymous	KDR	0.999893	0.948
4	55963933	C	T	1	nonsynonymous	KDR	0.999342	0.96
4	55964865	C	G	1	nonsynonymous	KDR	0.993274	0.876
4	55964865	C	T	1	nonsynonymous	KDR	0.979698	0.586
4	55974061	C	A	1	splicing	KDR	0.999988	0.922
4	55976569	C	A	1	splicing	KDR	0.99999	0.924
4	55979649	C	A	1	splicing	KDR	0.999957	0.786
4	55981449	G	T	2	nonsynonymous	KDR	0.962601	0.722
4	99273625	A	T	1	splicing	RAP1GDS1	0.999982	0.92
4	99339942	G	T	1	nonsynonymous	RAP1GDS1	0.999625	0.968
4	99342406	C	T	1	nonsynonymous	RAP1GDS1	0.978236	0.796
4	106162494	A	C	1	splicing	TET2	0.999988	0.93
4	106162588	T	C	1	splicing	TET2	0.996389	0.726
4	106163990	G	A	1	splicing	TET2	0.99999	0.948
4	106164086	T	A	1	splicing	TET2	0.999988	0.932
4	106180927	G	A	2	splicing	TET2	0.999982	0.934
4	106180928	T	G	1	splicing	TET2	0.99999	0.92
4	106183006	G	C	1	splicing	TET2	0.999987	0.928
4	106183006	G	T	1	splicing	TET2	0.999987	0.928
4	106193720	G	A	1	splicing	TET2	0.99999	0.938
4	106193720	G	C	1	splicing	TET2	0.99999	0.938
4	106194077	T	C	1	splicing	TET2	0.993406	0.732
4	123373017	C	T	1	nonsynonymous	IL2	0.998486	0.878
4	153247160	G	A	1	stopgain	FBXW7	0.998734	0.838
4	153253748	C	A	1	nonsynonymous	FBXW7	0.99997	0.996
4	153253872	C	A	1	splicing	FBXW7	0.999955	0.932
4	153253872	C	T	2	splicing	FBXW7	0.999983	0.932
4	153258955	T	A	1	nonsynonymous	FBXW7	0.999889	0.994
4	153268081	C	T	1	splicing	FBXW7	0.999992	0.946
4	153303342	C	T	1	nonsynonymous	FBXW7	0.993384	0.882
5	35861094	T	C	1	splicing	IL7R	0.999945	0.92
5	35873581	G	T	1	splicing	IL7R	0.999974	0.796
5	35875611	C	G	1	intronic	IL7R	0.992195	0.816
5	38489179	C	G	1	splicing	LIFR	0.999955	0.948
5	38496698	C	T	1	splicing	LIFR	0.999989	0.934
5	38499686	C	T	1	splicing	LIFR	0.999933	0.948
5	38506605	C	A	1	nonsynonymous	LIFR	0.999989	0.998
5	55250637	C	T	1	splicing	IL6ST	0.999988	0.94
5	55264102	A	G	1	splicing	IL6ST	0.961546	0.582
5	67588086	G	C	1	splicing	PIK3R1	0.999989	0.932
5	67588928	G	T	1	splicing	PIK3R1	0.99999	0.928
5	67589663	G	T	1	splicing	PIK3R1	0.99999	0.938
5	67589664	T	C	2	splicing	PIK3R1	0.99993	0.866
5	67589664	T	G	1	splicing	PIK3R1	0.999988	0.93
5	67591246	A	G	5	splicing	PIK3R1	0.999994	0.93
5	67591247	G	C	2	splicing	PIK3R1	0.999988	0.928
5	112111324	A	G	1	splicing	APC	0.999994	NA
5	112111325	G	A	2	splicing	APC	0.999988	NA
5	112111325	G	T	2	splicing	APC	0.999988	NA
5	112116598	C	T	1	stopgain	APC	0.99651	0.74
5	112116601	G	A	1	splicing	APC	0.999986	0.936
5	112128142	G	A	2	splicing	APC	0.999986	0.938
5	112136975	G	A	1	splicing	APC	0.999987	0.946
5	112151184	A	G	3	intronic	APC	0.997603	0.97
5	112155042	G	C	1	splicing	APC	0.99999	0.938
5	112155043	T	A	1	splicing	APC	0.999988	0.932
5	112155043	T	C	2	splicing	APC	0.993406	0.682
5	112162804	G	A	1	splicing	APC	0.99999	0.952
5	112162805	G	T	1	nonsynonymous	APC	0.999958	1
5	112162945	G	T	1	splicing	APC	0.999989	0.934
5	112163701	C	T	2	stopgain	APC	0.999913	0.982
5	112170646	A	G	1	splicing	APC	0.999988	0.93
5	112170863	G	A	4	splicing	APC	0.999982	0.944
5	112170864	T	C	1	splicing	APC	0.993179	0.632
5	112173251	C	T	1	stopgain	APC	0.986283	0.846
5	149498309	C	A	1	splicing	PDGFRB	0.999987	0.94
5	149502764	C	T	1	nonsynonymous	PDGFRB	0.998479	0.75
5	149506082	C	T	1	splicing	PDGFRB	0.999988	0.932
5	149513148	C	A	1	splicing	PDGFRB	0.99998	0.894
5	149513446	C	A	1	stopgain	PDGFRB	0.865692	0.56
5	149513572	C	A	1	splicing	PDGFRB	0.999814	0.822
5	149786524	C	A	1	splicing	CD74	0.999987	0.932
5	156635899	G	A	1	splicing	ITK	0.999987	0.94
5	156638380	G	T	1	splicing	ITK	0.99999	0.938
5	156668730	G	A	1	nonsynonymous	ITK	0.999981	0.998
5	156672737	C	T	1	nonsynonymous	ITK	0.983091	0.892
5	156676015	G	A	1	nonsynonymous	ITK	0.948131	0.788
5	158141190	C	A	1	stopgain	EBF1	0.999617	0.936
5	158158077	C	A	1	nonsynonymous	EBF1	0.999985	1
5	158158168	G	T	1	intronic	EBF1	0.997623	0.94
5	158523984	T	A	1	stopgain	EBF1	0.930944	0.644
5	170341170	G	T	1	splicing	RANBP17	0.999978	0.948
5	170395247	G	T	1	nonsynonymous	RANBP17	0.98306	0.876
5	170597134	G	T	1	nonsynonymous	RANBP17	0.999877	0.752
5	170610233	C	T	2	nonsynonymous	RANBP17	0.993921	0.85
5	170610325	G	A	1	splicing	RANBP17	0.999987	0.932
5	170632528	C	A	1	nonsynonymous	RANBP17	0.774767	0.654
5	176631295	T	C	1	splicing	NSD1	0.993406	0.65
5	176662945	A	C	1	nonsynonymous	NSD1	0.996818	0.97
5	176665509	G	T	1	splicing	NSD1	0.99999	0.938
5	176678730	G	C	1	splicing	NSD1	0.999982	0.942
5	176684154	T	C	1	splicing	NSD1	0.838554	0.52
5	176687168	A	G	1	synonymous	NSD1	0.945712	0.752
5	176715818	A	C	1	splicing	NSD1	0.999987	0.944
5	176718954	G	C	1	splicing	NSD1	0.999975	0.902
6	394821	G	T	1	nonsynonymous	IRF4	0.999716	0.968
6	35425692	G	A	1	splicing	FANCE	0.999984	0.78
6	35425761	G	T	1	nonsynonymous	FANCE	0.999681	0.882
6	35428397	T	G	2	splicing	FANCE	0.999988	0.928
6	37138549	G	A	3	nonsynonymous	PIM1	0.738562	0.554
6	37139268	G	T	1	splicing	PIM1	0.999988	0.926
6	41653977	T	A	1	splicing	TFEB	0.999989	0.944
6	41904973	C	A	1	nonsynonymous	CCND3	0.999828	0.942
6	106536322	G	A	1	nonsynonymous	PRDM1	0.902109	0.626
6	106536323	A	G	1	nonsynonymous	PRDM1	0.65016	0.646
6	106536324	G	C	3	nonsynonymous	PRDM1	0.998711	0.896
6	106536326	T	G	2	splicing	PRDM1	0.999982	0.94
6	106536328	A	G	1	intronic	PRDM1	0.768178	0.554
6	106543489	G	A	1	splicing	PRDM1	0.99999	0.938
6	106543610	G	A	1	splicing	PRDM1	0.99999	0.938
6	106543610	G	T	1	splicing	PRDM1	0.99999	0.938
6	106547428	G	A	1	splicing	PRDM1	0.99999	0.938
6	106547428	G	C	1	splicing	PRDM1	0.99999	0.938
6	106554376	T	A	1	splicing	PRDM1	0.999988	0.928
6	117629955	A	G	2	splicing	ROS1	0.998347	0.776
6	117631244	C	A	1	nonsynonymous	ROS1	0.999907	0.966
6	117631443	C	T	1	nonsynonymous	ROS1	0.990102	0.824
6	117632184	T	A	1	nonsynonymous	ROS1	0.999942	0.986
6	117639415	T	A	1	nonsynonymous	ROS1	0.944196	0.514
6	117658334	C	A	1	splicing	ROS1	0.999916	0.954
6	117662296	A	G	1	splicing	ROS1	0.98266	0.58
6	117663563	C	T	1	nonsynonymous	ROS1	0.999497	0.9
6	117663708	C	A	1	splicing	ROS1	0.999963	0.884
6	117665427	T	A	13	splicing	ROS1	0.999946	0.936
6	117665427	T	C	3	splicing	ROS1	0.999965	0.934
6	117674152	C	A	1	splicing	ROS1	0.99999	0.922
6	117674155	G	A	1	nonsynonymous	ROS1	0.999787	0.95
6	117681505	C	T	1	nonsynonymous	ROS1	0.999975	1
6	117683765	C	T	1	splicing	ROS1	0.99999	0.938
6	117714388	C	A	1	nonsynonymous	ROS1	0.988819	0.866
6	117714485	C	G	1	splicing	ROS1	0.999989	0.932
6	117715777	A	C	2	splicing	ROS1	0.999988	0.878
6	117725443	C	A	1	nonsynonymous	ROS1	0.999756	0.952
6	117888198	C	G	1	splicing	GOPC	0.99999	0.938
6	117892018	C	A	1	intronic	GOPC	0.999957	0.992
6	135511266	T	C	1	nonsynonymous	MYB	0.915417	0.548
6	135518098	G	T	1	splicing	MYB	0.999992	0.944
6	135518099	G	T	1	nonsynonymous	MYB	0.999937	0.986
6	138192660	G	A	1	splicing	TNFAIP3	0.99999	0.934
6	138192660	G	T	2	splicing	TNFAIP3	0.99999	0.938
6	138195981	G	A	1	splicing	TNFAIP3	0.99999	0.938
6	138197133	A	G	1	nonsynonymous	TNFAIP3	0.733339	0.716
6	138199567	A	G	1	splicing	TNFAIP3	0.999944	0.912
6	139175291	G	A	1	nonsynonymous	ECT2L	0.999987	1
6	167424300	G	C	1	splicing	FGFR1OP	0.999968	0.786
6	167424300	G	T	1	splicing	FGFR1OP	0.999968	0.786
6	168265427	G	A	1	splicing	MLLT4	0.999987	0.932
6	168271065	G	T	1	splicing	MLLT4	0.999963	NA
6	168289893	A	T	2	splicing	MLLT4	0.999978	0.932
6	168294541	G	A	1	splicing	MLLT4	0.999988	0.948
6	168297653	G	T	1	splicing	MLLT4	0.999987	0.94
6	168344080	A	G	1	splicing	MLLT4	0.999982	0.912
6	168344155	G	T	1	nonsynonymous	MLLT4	0.99999	1
6	168351866	C	T	1	nonsynonymous	MLLT4	0.981158	0.868
7	2957020	C	G	1	splicing	CARD11	0.999973	0.93
7	2972221	C	T	1	splicing	CARD11	0.999958	0.808
7	6017220	G	A	1	nonsynonymous	PMS2	0.987178	0.83
7	6022454	C	T	1	splicing	PMS2	0.999987	0.922
7	6029588	T	C	1	splicing	PMS2	0.999988	0.926
7	6035167	T	G	1	nonsynonymous	PMS2	0.800299	0.56
7	6038907	C	A	1	splicing	PMS2	0.99999	0.936
7	13971375	C	A	1	splicing	ETV1	0.99999	0.938
7	14017050	A	G	1	splicing	ETV1	0.995321	0.712
7	14017051	C	T	1	splicing	ETV1	0.99999	0.938
7	26232994	C	T	1	splicing	HNRNPA2B1	0.99999	0.938
7	26232995	T	C	1	splicing	HNRNPA2B1	0.999991	0.94
7	28031528	C	A	1	nonsynonymous	JAZF1	0.999985	1
7	50444492	G	T	1	splicing	IKZF1	0.999988	0.928
7	55220237	A	G	1	splicing	EGFR	0.99999	0.926
7	55241734	A	T	1	stopgain	EGFR	0.935675	0.602
7	55242416	G	A	1	nonsynonymous	EGFR	0.975638	0.838
7	55242511	G	A	2	nonsynonymous	EGFR	0.91923	0.796
7	55242511	G	T	4	nonsynonymous	EGFR	0.970295	0.782
7	55242512	A	G	2	nonsynonymous	EGFR	0.99981	0.992
7	55259566	A	G	1	nonsynonymous	EGFR	0.999853	0.986
7	55266410	G	T	1	nonsynonymous	EGFR	0.998769	0.93
7	55272947	A	G	1	splicing	EGFR	0.999988	0.928
7	55272947	A	T	1	splicing	EGFR	0.999988	0.928
7	73450916	T	A	1	splicing	ELN	0.999978	0.94
7	73459552	G	A	1	nonsynonymous	ELN	0.943832	0.642
7	73469099	G	A	1	nonsynonymous	ELN	0.997543	0.838
7	73469101	T	C	1	splicing	ELN	0.999899	0.804
7	73474377	G	C	1	nonsynonymous	ELN	0.999939	0.948
7	75168751	C	G	1	nonsynonymous	HIP1	0.999713	0.902
7	75187560	C	A	1	splicing	HIP1	0.99999	0.944
7	91621525	G	T	1	nonsynonymous	AKAP9	0.999987	0.988
7	91641956	G	T	1	nonsynonymous	AKAP9	0.999968	0.998
7	91641957	G	T	1	splicing	AKAP9	0.999982	0.938
7	91643642	G	T	1	nonsynonymous	AKAP9	0.999951	0.956
7	91667731	A	T	3	splicing	AKAP9	0.99999	0.928
7	91695741	G	A	1	nonsynonymous	AKAP9	0.999753	0.948
7	91699518	A	T	1	stopgain	AKAP9	0.997837	0.81
7	91729000	G	A	1	splicing	AKAP9	0.999976	0.918
7	98497120	C	A	1	nonsynonymous	TRRAP	0.890962	0.7
7	98506352	C	T	1	nonsynonymous	TRRAP	0.980738	0.814
7	98528257	C	T	1	nonsynonymous	TRRAP	0.974498	0.884
7	98547686	G	C	1	splicing	TRRAP	0.999987	0.932
7	98554023	C	T	2	nonsynonymous	TRRAP	0.982716	0.882
7	98555602	A	G	1	splicing	TRRAP	0.999968	NA
7	98563517	A	G	1	nonsynonymous	TRRAP	0.99927	0.982
7	98574392	A	G	1	nonsynonymous	TRRAP	0.964829	0.874
7	98575948	T	A	1	splicing	TRRAP	0.999988	0.93
7	98591358	G	A	1	nonsynonymous	TRRAP	0.949688	0.824
7	98602971	G	A	1	nonsynonymous	TRRAP	0.999988	1
7	116371721	G	T	1	splicing	MET	0.999986	0.948
7	116380002	A	T	1	splicing	MET	0.999965	0.938
7	116403323	G	T	1	splicing	MET	0.99999	0.926
7	116409698	G	A	1	splicing	MET	0.999989	0.932
7	116411551	G	C	1	splicing	MET	0.99999	0.948
7	116412044	G	A	2	splicing	MET	0.999989	0.934
7	116412044	G	T	3	splicing	MET	0.999989	0.934
7	116412045	T	C	2	splicing	MET	0.993784	0.674
7	116414934	G	T	1	splicing	MET	0.99999	0.936
7	124475333	C	A	1	nonsynonymous	POT1	0.999958	0.998
7	124499165	A	C	1	nonsynonymous	POT1	0.807894	0.532
7	124499166	C	A	1	nonsynonymous	POT1	0.999901	0.996
7	124503402	A	T	1	splicing	POT1	0.999966	0.928
7	124503404	C	G	1	nonsynonymous	POT1	0.999996	1
7	124532317	T	A	1	intronic	POT1	0.895585	0.73
7	128851477	C	T	2	nonsynonymous	SMO	0.993944	0.916
7	137570150	A	G	1	nonsynonymous	CREB3L2	0.941078	0.918
7	137586170	T	A	1	splicing	CREB3L2	0.999988	0.926
7	137590448	C	A	1	nonsynonymous	CREB3L2	0.999973	0.988
7	138566135	T	G	1	synonymous	KIAA1549	0.999751	0.966
7	138591663	A	T	1	splicing	KIAA1549	0.999979	0.924
7	138593737	C	A	1	nonsynonymous	KIAA1549	0.999687	0.958
7	138593868	C	T	1	splicing	KIAA1549	0.999987	0.94
7	140449220	T	A	1	splicing	BRAF	0.999992	0.928
7	140449220	T	C	1	splicing	BRAF	0.999992	0.926
7	140453073	A	G	1	splicing	BRAF	0.999915	0.892
7	140453193	T	A	2	nonsynonymous	BRAF	0.786315	0.492
7	140453193	T	G	1	nonsynonymous	BRAF	0.811902	0.598
7	140453194	C	T	1	splicing	BRAF	0.99999	0.938
7	140476711	C	A	1	splicing	BRAF	0.999989	0.934
7	140476711	C	T	1	splicing	BRAF	0.999989	0.934
7	140477789	A	T	1	splicing	BRAF	0.99999	0.928
7	140477877	T	A	1	splicing	BRAF	0.999992	0.94
7	140481492	T	G	1	nonsynonymous	BRAF	0.817142	0.772
7	140481493	T	G	1	nonsynonymous	BRAF	0.906263	0.552
7	140481495	T	A	1	splicing	BRAF	0.999988	0.952
7	140482819	A	C	1	splicing	BRAF	0.999988	0.93
7	140494110	C	G	1	nonsynonymous	BRAF	0.953257	0.77
7	140494268	C	A	1	splicing	BRAF	0.99999	0.938
7	140494269	T	C	1	splicing	BRAF	0.999988	0.932
7	140500160	A	G	1	splicing	BRAF	0.99961	0.88
7	140500282	C	T	1	splicing	BRAF	0.999989	0.934
7	140501362	T	A	1	splicing	BRAF	0.99999	0.928
7	148506162	C	T	3	splicing	EZH2	0.999987	0.956
7	148506165	G	A	2	synonymous	EZH2	0.997477	0.878
7	148506402	C	G	1	nonsynonymous	EZH2	0.999987	0.99
7	148507425	C	G	1	nonsynonymous	EZH2	0.999989	0.966
7	148512597	C	T	1	splicing	EZH2	0.999989	0.938
7	148513775	C	A	1	splicing	EZH2	0.999987	0.932
7	148513776	C	T	3	nonsynonymous	EZH2	0.999793	0.948
7	148523723	A	C	1	nonsynonymous	EZH2	0.909815	0.54
7	148523723	A	G	1	nonsynonymous	EZH2	0.919786	0.534
7	148524257	T	C	2	nonsynonymous	EZH2	0.999859	0.994
7	148524257	T	G	1	nonsynonymous	EZH2	0.999753	0.99
7	148525831	C	A	1	splicing	EZH2	0.999985	0.938
7	148525831	C	T	1	splicing	EZH2	0.999985	0.938
7	148526820	C	A	1	stopgain	EZH2	0.999932	0.946
7	148529844	T	C	1	splicing	EZH2	0.999988	0.928
7	148543690	T	A	1	nonsynonymous	EZH2	0.830968	0.482
8	17838099	G	T	1	splicing	PCM1	0.999984	0.9
8	30916059	G	T	1	nonsynonymous	WRN	0.999713	0.992
8	30942763	G	A	1	splicing	WRN	0.999985	0.932
8	31001138	A	G	1	nonsynonymous	WRN	0.990919	0.762
8	38173431	T	G	1	nonsynonymous	WHSC1L1	0.996325	0.904
8	42798587	A	C	1	nonsynonymous	HOOK3	0.99939	0.976
8	54896923	C	T	1	synonymous	TCEA1	0.998074	0.824
8	54906316	C	T	1	splicing	TCEA1	0.999985	0.948
8	57080586	C	G	1	splicing	PLAG1	0.99998	0.932
8	57127226	G	A	1	synonymous	CHCHD7	0.999992	0.994
8	57127228	T	C	1	splicing	CHCHD7	0.999781	0.9
8	71033538	C	T	1	nonsynonymous	NCOA2	0.969738	0.68
8	71033539	G	A	1	nonsynonymous	NCOA2	0.998756	0.74
8	71040936	C	T	1	splicing	NCOA2	0.999989	0.944
8	71056877	C	G	1	nonsynonymous	NCOA2	0.999982	0.956
8	71075089	C	A	1	nonsynonymous	NCOA2	0.999939	0.996
8	100904136	C	A	1	nonsynonymous	COX6C	0.999824	0.978
8	117866486	T	G	1	nonsynonymous	RAD21	0.808177	0.714
8	117868528	C	A	1	splicing	RAD21	0.999986	0.936
8	117874081	C	G	1	nonsynonymous	RAD21	0.989619	0.802
8	119122323	C	A	1	splicing	EXT1	0.999988	0.922
8	134260120	C	T	1	nonsynonymous	NDRG1	0.923915	0.726
9	5044402	G	T	1	splicing	JAK2	0.999986	0.934
9	5065041	G	C	1	splicing	JAK2	0.999992	0.934
9	5066787	G	A	1	nonsynonymous	JAK2	0.828939	0.71
9	5070053	G	T	1	splicing	JAK2	0.999988	0.932
9	5072624	G	A	1	nonsynonymous	JAK2	0.963934	0.808
9	5090912	G	C	1	splicing	JAK2	0.999989	0.934
9	5126444	G	T	1	stopgain	JAK2	0.980668	0.822
9	14179727	T	C	1	synonymous	NFIB	0.992891	0.904
9	14307521	T	C	1	splicing	NFIB	0.999946	0.916
9	20363473	C	T	1	splicing	MLLT3	0.99999	0.936
9	21968242	C	G	1	splicing	CDKN2A	0.999969	0.744
9	21968242	C	T	1	splicing	CDKN2A	0.999943	0.798
9	21968243	T	A	1	splicing	CDKN2A	0.999668	0.748
9	21968243	T	C	2	splicing	CDKN2A	0.999668	0.738
9	21968243	T	G	1	splicing	CDKN2A	0.999668	0.738
9	21970899	A	G	5	splicing	CDKN2A	0.99934	0.668
9	21970900	C	A	2	splicing	CDKN2A	0.999987	0.774
9	21970900	C	T	2	splicing	CDKN2A	0.999987	0.774
9	21971207	C	T	2	nonsynonymous	CDKN2A	0.781681	0.516
9	21971208	C	A	5	splicing	CDKN2A	0.999989	0.878
9	21971208	C	G	1	splicing	CDKN2A	0.999989	0.928
9	21971208	C	T	14	splicing	CDKN2A	0.999989	0.926
9	21971209	T	A	4	splicing	CDKN2A	0.999946	0.926
9	21971209	T	C	1	splicing	CDKN2A	0.999946	0.93
9	21971209	T	G	4	splicing	CDKN2A	0.999946	0.93
9	21994133	C	T	1	intronic	CDKN2A	0.76211	0.704
9	21994138	C	A	1	nonsynonymous	CDKN2A	0.947104	0.886
9	35074492	C	T	1	splicing	FANCG	0.999965	0.862
9	35077397	C	T	1	splicing	FANCG	0.999984	0.764
9	36846927	C	T	1	splicing	PAX5	0.999995	0.942
9	36882001	C	A	1	nonsynonymous	PAX5	0.999969	0.932
9	36923350	A	G	1	splicing	PAX5	0.99993	0.868
9	36923352	C	A	1	nonsynonymous	PAX5	0.999963	0.998
9	37014992	A	C	1	splicing	PAX5	0.999988	0.914
9	93624627	G	A	1	splicing	SYK	0.999982	0.938
9	93639852	G	C	1	splicing	SYK	0.999961	0.902
9	93641235	G	T	1	nonsynonymous	SYK	0.999953	0.952
9	93650169	C	T	1	stopgain	SYK	0.938059	0.706
9	97887468	C	A	1	splicing	FANCC	0.999971	0.938
9	100447204	C	T	1	splicing	XPA	0.99999	0.92
9	110248207	C	T	1	nonsynonymous	KLF4	0.992846	0.62
9	131454281	T	C	1	splicing	SET	0.981602	0.604
9	132689621	C	T	1	splicing	FNBP1	0.999986	0.884
9	133750254	G	C	1	splicing	ABL1	0.999979	0.936
9	134008595	C	A	1	nonsynonymous	NUP214	0.972802	0.738
9	134077033	G	T	1	splicing	NUP214	0.999989	0.934
9	134090598	G	T	1	splicing	NUP214	0.999987	0.93
9	134108840	G	A	1	splicing	NUP214	0.999964	0.928
9	135772999	T	A	1	splicing	TSC1	0.999956	0.926
9	135776101	C	T	1	splicing	TSC1	0.999987	0.932
9	135776971	C	G	1	intronic	TSC1	0.74486	0.65
9	135777990	A	C	1	splicing	TSC1	0.999988	0.94
9	135777991	C	T	1	splicing	TSC1	0.999987	0.944
9	135778175	C	G	1	splicing	TSC1	0.999989	0.918
9	135782758	C	T	1	splicing	TSC1	0.999965	0.882
9	135796750	C	A	2	nonsynonymous	TSC1	0.999996	1
9	135797205	C	T	2	splicing	TSC1	0.999992	0.932
9	135800973	C	A	1	splicing	TSC1	0.999982	0.938
9	135801128	T	A	1	splicing	TSC1	0.99999	0.928
9	135985878	T	C	1	splicing	RALGDS	0.999935	0.89
9	136901153	C	T	1	splicing	BRD3	0.999988	0.936
9	136910544	C	G	1	splicing	BRD3	0.999985	0.948
9	139395301	T	C	2	splicing	NOTCH1	0.99999	0.926
9	139397633	C	T	1	splicing	NOTCH1	0.999987	0.936
9	139400332	C	G	1	nonsynonymous	NOTCH1	0.725442	0.774
9	139401168	C	T	1	nonsynonymous	NOTCH1	0.999989	0.998
9	139401425	C	T	1	nonsynonymous	NOTCH1	0.999131	0.862
9	139401426	C	A	1	splicing	NOTCH1	0.999968	0.918
9	139401756	C	A	1	splicing	NOTCH1	0.999967	0.94
9	139401757	C	A	1	nonsynonymous	NOTCH1	0.999966	0.982
9	139405104	C	A	1	splicing	NOTCH1	0.999987	0.936
9	139405257	C	A	1	nonsynonymous	NOTCH1	0.998914	0.974
9	139405724	C	T	1	splicing	NOTCH1	0.999946	0.944
9	139409741	C	G	1	splicing	NOTCH1	0.999946	0.94
9	139409742	C	A	1	nonsynonymous	NOTCH1	0.999824	0.994
9	139412204	C	T	1	nonsynonymous	NOTCH1	0.999983	0.998
9	139412588	C	T	1	splicing	NOTCH1	0.999988	0.93
9	139418169	C	A	1	nonsynonymous	NOTCH1	0.999939	0.998
9	139438554	C	A	1	nonsynonymous	NOTCH1	0.999795	0.976
10	8111435	G	T	1	splicing	GATA3	0.999988	0.928
10	8111436	T	G	1	nonsynonymous	GATA3	0.766497	0.502
10	8111437	C	A	1	nonsynonymous	GATA3	0.98231	0.798
10	8115701	G	C	1	splicing	GATA3	0.999988	0.946
10	21823574	A	G	1	nonsynonymous	MLLT10	0.423095	0.648
10	22002880	G	T	1	splicing	MLLT10	0.999955	0.934
10	22016784	G	T	1	splicing	MLLT10	0.999989	0.944
10	22016857	G	T	1	nonsynonymous	MLLT10	0.999993	0.984
10	27057780	C	T	1	splicing	ABI1	0.999988	0.928
10	27059274	G	A	1	nonsynonymous	ABI1	0.87262	0.552
10	27059275	C	A	1	splicing	ABI1	0.999938	0.928
10	27060003	C	A	1	splicing	ABI1	0.999992	0.924
10	27112235	C	T	1	splicing	ABI1	0.99999	0.938
10	32307245	T	A	1	nonsynonymous	KIF5B	0.999664	0.988
10	32311771	C	G	1	intronic	KIF5B	0.999951	0.914
10	43596171	G	T	1	splicing	RET	0.99996	0.92
10	43604678	G	T	1	nonsynonymous	RET	0.999961	0.996
10	43608300	G	T	2	splicing	RET	0.999988	0.912
10	43610185	G	A	1	splicing	RET	0.999987	0.94
10	43617394	G	T	1	nonsynonymous	RET	0.999568	0.926
10	43617395	G	A	1	nonsynonymous	RET	0.987068	0.888
10	43619256	T	C	1	nonsynonymous	RET	0.926526	0.834
10	51580556	G	T	1	nonsynonymous	NCOA4	0.997281	0.962
10	51582795	G	T	1	splicing	NCOA4	0.999989	0.942
10	51586413	T	C	1	splicing	NCOA4	0.99993	0.868
10	88649982	G	T	1	splicing	BMPR1A	0.99999	0.938
10	88651883	G	A	1	splicing	BMPR1A	0.999989	0.928
10	88671996	G	T	1	splicing	BMPR1A	0.999987	0.95
10	88681450	G	C	1	nonsynonymous	BMPR1A	0.471256	0.726
10	89624303	C	T	2	nonsynonymous	PTEN	0.998324	NA
10	89653780	A	C	1	splicing	PTEN	0.999834	NA
10	89653781	G	T	1	splicing	PTEN	0.999933	NA
10	89653865	A	G	3	nonsynonymous	PTEN	0.992678	0.958
10	89653866	G	T	1	nonsynonymous	PTEN	0.999625	0.984
10	89653867	G	T	1	splicing	PTEN	0.999982	0.944
10	89685259	T	G	1	intronic	PTEN	0.94374	0.76
10	89685261	T	A	2	intronic	PTEN	0.999938	0.954
10	89685268	A	C	2	splicing	PTEN	0.999988	0.926
10	89685269	G	A	2	splicing	PTEN	0.999982	0.936
10	89685269	G	C	1	splicing	PTEN	0.999982	0.936
10	89685269	G	T	2	splicing	PTEN	0.999982	0.936
10	89685270	G	A	1	synonymous	PTEN	0.998468	0.872
10	89685270	G	T	1	nonsynonymous	PTEN	0.999873	0.992
10	89685313	C	A	1	nonsynonymous	PTEN	0.952805	0.712
10	89685315	G	C	1	splicing	PTEN	0.999986	0.938
10	89685315	G	T	1	splicing	PTEN	0.999986	0.938
10	89685316	T	C	1	splicing	PTEN	0.998074	0.754
10	89685318	A	T	1	intronic	PTEN	0.998828	0.942
10	89685319	G	A	7	intronic	PTEN	0.999953	0.996
10	89685319	G	T	1	intronic	PTEN	0.999952	0.98
10	89685320	T	A	1	intronic	PTEN	0.991287	0.788
10	89690801	A	G	1	splicing	PTEN	0.999992	0.934
10	89690802	G	A	2	splicing	PTEN	0.99999	0.928
10	89690802	G	T	1	splicing	PTEN	0.99999	0.928
10	89690847	G	A	5	splicing	PTEN	0.99999	0.928
10	89690847	G	C	1	splicing	PTEN	0.99999	0.928
10	89690847	G	T	2	splicing	PTEN	0.99999	0.928
10	89690849	A	G	1	intronic	PTEN	0.668022	0.612
10	89690851	G	T	2	intronic	PTEN	0.999637	0.752
10	89692767	C	A	1	intronic	PTEN	0.998593	0.902
10	89692770	T	C	1	nonsynonymous	PTEN	0.432223	0.688
10	89693006	A	T	1	stopgain	PTEN	0.832392	0.534
10	89693007	A	G	2	nonsynonymous	PTEN	0.9798	0.702
10	89693008	G	T	1	nonsynonymous	PTEN	0.99765	0.944
10	89693009	G	T	1	splicing	PTEN	0.999987	0.934
10	89693010	T	A	1	splicing	PTEN	0.99999	0.928
10	89711873	A	C	1	splicing	PTEN	0.999988	0.93
10	89711873	A	G	2	splicing	PTEN	0.999988	0.93
10	89711874	G	A	3	splicing	PTEN	0.999989	0.934
10	89711875	G	A	11	nonsynonymous	PTEN	0.916174	0.616
10	89711875	G	T	1	stopgain	PTEN	0.998785	0.924
10	89711876	G	A	6	nonsynonymous	PTEN	0.990941	0.876
10	89711876	G	T	1	nonsynonymous	PTEN	0.978476	0.87
10	89712014	G	A	1	nonsynonymous	PTEN	0.949815	0.806
10	89712015	C	A	2	stopgain	PTEN	0.974116	0.752
10	89712017	G	A	2	splicing	PTEN	0.999989	0.934
10	89712017	G	T	2	splicing	PTEN	0.999989	0.934
10	89712018	T	C	1	splicing	PTEN	0.994669	0.662
10	89712019	A	C	1	intronic	PTEN	0.99984	0.966
10	89712019	A	T	1	intronic	PTEN	0.999816	0.984
10	89712020	A	G	1	intronic	PTEN	0.998743	0.944
10	89712021	G	A	1	intronic	PTEN	0.999977	0.994
10	89712021	G	T	2	intronic	PTEN	0.999962	0.984
10	89717598	T	G	1	intronic	PTEN	0.865082	0.742
10	89717601	A	G	1	intronic	PTEN	0.999612	0.948
10	89717608	A	C	1	splicing	PTEN	0.999979	0.912
10	89717608	A	G	1	splicing	PTEN	0.999979	0.912
10	89717609	G	A	4	splicing	PTEN	0.999977	0.906
10	89717609	G	C	1	splicing	PTEN	0.999977	0.906
10	89717609	G	T	3	splicing	PTEN	0.999977	0.906
10	89717777	G	T	3	splicing	PTEN	0.999987	0.936
10	89717778	T	C	1	splicing	PTEN	0.994486	0.62
10	89720649	A	T	1	splicing	PTEN	0.99999	0.928
10	89720650	G	A	4	splicing	PTEN	0.999987	0.936
10	89720650	G	T	1	splicing	PTEN	0.999987	0.936
10	89720874	A	G	3	nonsynonymous	PTEN	0.999919	0.994
10	89720875	G	C	1	nonsynonymous	PTEN	0.999986	0.986
10	89720875	G	T	1	nonsynonymous	PTEN	0.999975	0.986
10	89720876	G	A	2	splicing	PTEN	0.999987	0.934
10	89720876	G	T	3	splicing	PTEN	0.999987	0.934
10	89720877	T	C	2	splicing	PTEN	0.994486	0.644
10	89720877	T	G	1	splicing	PTEN	0.99999	0.928
10	89725042	A	G	7	splicing	PTEN	0.999946	0.928
10	89725043	G	A	7	splicing	PTEN	0.999987	0.932
10	89725043	G	C	1	splicing	PTEN	0.999976	0.934
10	89725043	G	T	1	splicing	PTEN	0.999976	0.934
10	102893931	G	T	1	splicing	TLX1	0.999973	0.89
10	104160936	G	T	1	splicing	NFKB2	0.999987	0.932
10	104353392	G	C	1	splicing	SUFU	0.99999	0.95
10	104359302	G	A	3	splicing	SUFU	0.99999	0.938
10	104375160	G	A	1	splicing	SUFU	0.999987	0.936
10	104853796	C	T	1	splicing	NT5C2	0.999976	0.918
10	114575050	A	T	1	nonsynonymous	VTI1A	0.937628	0.752
10	114724315	C	T	1	nonsynonymous	TCF7L2	0.995885	0.916
10	114901075	G	A	2	nonsynonymous	TCF7L2	0.99998	0.998
10	114910882	C	T	1	nonsynonymous	TCF7L2	0.98925	0.652
10	114910883	G	A	1	splicing	TCF7L2	0.999982	0.94
10	114912090	A	T	1	splicing	TCF7L2	0.999987	0.944
10	114912198	A	G	2	nonsynonymous	TCF7L2	0.999809	0.986
10	114912201	T	C	1	splicing	TCF7L2	0.991646	0.692
10	114917778	A	G	1	splicing	TCF7L2	0.999988	0.928
10	114917779	G	C	1	splicing	TCF7L2	0.99999	0.938
10	114920448	C	A	1	stopgain	TCF7L2	0.958777	0.84
10	114920450	G	C	1	nonsynonymous	TCF7L2	0.999998	1
10	123243319	T	A	2	splicing	FGFR2	0.99999	0.926
10	123276976	G	T	1	nonsynonymous	FGFR2	0.993734	0.87
10	123276979	T	C	1	splicing	FGFR2	0.928258	0.806
10	123324952	C	A	1	nonsynonymous	FGFR2	0.999899	0.956
11	3028109	C	A	1	stopgain	CARS	0.999989	0.992
11	3039851	T	C	1	synonymous	CARS	0.968552	0.728
11	3039980	C	A	1	splicing	CARS	0.999987	0.932
11	3716680	G	A	1	nonsynonymous	NUP98	0.98264	0.758
11	3727866	A	T	1	intronic	NUP98	0.99998	0.98
11	3746333	C	T	1	nonsynonymous	NUP98	0.999995	1
11	3752621	T	G	1	nonsynonymous	NUP98	0.564146	0.736
11	3765739	C	A	1	nonsynonymous	NUP98	0.999655	0.922
11	3774545	C	T	1	splicing	NUP98	0.999982	0.944
11	3794864	C	G	1	nonsynonymous	NUP98	0.937728	0.736
11	3803267	C	T	1	intronic	NUP98	0.999941	0.99
11	44129799	G	C	1	splicing	EXT2	0.999982	0.96
11	44151688	G	A	1	synonymous	EXT2	0.999756	0.982
11	44228510	G	T	1	splicing	EXT2	0.999956	0.94
11	44255795	T	C	1	splicing	EXT2	0.992054	0.63
11	46333875	G	T	1	splicing	CREB3L1	0.999979	0.95
11	46334468	C	T	1	synonymous	CREB3L1	0.915974	0.704
11	46337937	G	T	1	splicing	CREB3L1	0.99999	0.938
11	46342079	G	T	1	nonsynonymous	CREB3L1	0.999992	1
11	47259387	G	A	1	splicing	DDB2	0.99999	0.938
11	47259551	C	T	1	nonsynonymous	DDB2	0.885166	0.638
11	64573244	T	C	1	splicing	MEN1	0.999993	0.938
11	64574481	A	C	1	splicing	MEN1	0.999994	0.898
11	64574481	A	T	1	splicing	MEN1	0.999994	0.91
11	64574649	A	C	2	splicing	MEN1	0.999994	0.928
11	64574650	C	A	1	splicing	MEN1	0.999988	0.926
11	64574650	C	T	1	splicing	MEN1	0.999988	0.926
11	64574692	C	G	1	splicing	MEN1	0.999991	0.932
11	64574693	T	C	1	splicing	MEN1	0.999995	0.934
11	64575153	C	T	1	splicing	MEN1	0.999992	0.92
11	64575360	T	C	3	intronic	MEN1	0.997151	0.812
11	64575361	A	T	1	splicing	MEN1	0.999989	0.91
11	64575362	C	A	1	splicing	MEN1	0.999979	0.902
11	71729440	A	G	1	splicing	NUMA1	0.984663	0.618
11	71730542	G	A	1	synonymous	NUMA1	0.995246	0.882
11	85689112	C	T	1	splicing	PICALM	0.993734	0.864
11	85694911	C	T	1	nonsynonymous	PICALM	0.716025	0.626
11	102196296	G	C	1	nonsynonymous	BIRC3	0.999992	0.996
11	102201974	T	C	1	splicing	BIRC3	0.96545	0.642
11	102207535	A	G	1	intronic	BIRC3	0.98829	0.808
11	102207639	G	T	1	splicing	BIRC3	0.999955	0.936
11	108098422	A	C	1	nonsynonymous	ATM	0.999774	0.942
11	108098502	G	A	1	splicing	ATM	0.999987	0.932
11	108114847	T	C	1	splicing	ATM	0.967789	0.578
11	108117690	G	T	1	splicing	ATM	0.999986	0.934
11	108117855	G	C	1	splicing	ATM	0.99999	0.938
11	108119829	G	T	1	nonsynonymous	ATM	0.999979	0.996
11	108123641	T	A	2	splicing	ATM	0.999992	0.93
11	108124764	G	T	1	stopgain	ATM	0.994197	0.844
11	108127067	G	C	1	nonsynonymous	ATM	0.999994	1
11	108128335	T	C	1	splicing	ATM	0.991823	0.734
11	108129806	A	C	1	intronic	ATM	0.996545	0.792
11	108141874	G	A	3	splicing	ATM	0.99999	0.928
11	108142131	T	G	1	nonsynonymous	ATM	0.632887	0.464
11	108142133	G	C	1	nonsynonymous	ATM	0.999998	1
11	108142135	T	C	1	splicing	ATM	0.989839	0.61
11	108143259	G	A	1	stopgain	ATM	0.999792	0.882
11	108143336	T	A	1	splicing	ATM	0.999988	0.93
11	108143336	T	C	1	splicing	ATM	0.99993	0.862
11	108143448	G	T	1	splicing	ATM	0.999956	0.948
11	108155200	G	A	1	synonymous	ATM	0.999575	0.996
11	108155200	G	T	1	nonsynonymous	ATM	0.999968	0.996
11	108155202	T	C	1	splicing	ATM	0.986973	0.6
11	108158326	G	T	1	splicing	ATM	0.99999	0.936
11	108158447	G	A	1	intronic	ATM	0.999891	0.994
11	108160529	G	A	1	splicing	ATM	0.999989	0.938
11	108163519	A	T	1	nonsynonymous	ATM	0.97643	0.92
11	108165652	A	T	3	splicing	ATM	0.999988	0.928
11	108170439	A	G	1	splicing	ATM	0.999957	0.886
11	108172374	G	T	2	splicing	ATM	0.999988	0.936
11	108173578	A	T	1	splicing	ATM	0.99999	0.926
11	108175401	G	A	1	splicing	ATM	0.999993	0.928
11	108175579	G	T	1	stopgain	ATM	0.999993	0.918
11	108178712	G	T	1	splicing	ATM	0.99999	0.93
11	108181042	G	T	1	nonsynonymous	ATM	0.999991	0.998
11	108186548	A	G	1	splicing	ATM	0.999994	0.94
11	108186640	T	A	1	splicing	ATM	0.999978	0.938
11	108186737	G	A	1	splicing	ATM	0.999982	0.944
11	108186737	G	C	1	splicing	ATM	0.999982	0.942
11	108188101	C	A	1	nonsynonymous	ATM	0.990148	0.764
11	108192027	G	C	1	splicing	ATM	0.99999	0.938
11	108196036	G	A	1	splicing	ATM	0.999964	0.886
11	108196269	C	T	1	stopgain	ATM	0.909624	0.666
11	108198485	G	T	1	nonsynonymous	ATM	0.999809	0.984
11	108199963	C	G	1	nonsynonymous	ATM	0.954823	0.612
11	108199966	G	A	1	splicing	ATM	0.999982	0.944
11	108199967	T	C	1	splicing	ATM	0.992536	0.638
11	108202170	G	A	1	splicing	ATM	0.999987	0.932
11	108205695	G	T	1	splicing	ATM	0.999986	0.938
11	108205835	A	T	1	nonsynonymous	ATM	0.99957	0.968
11	108206686	A	T	1	stopgain	ATM	0.962602	0.706
11	108218090	T	G	1	nonsynonymous	ATM	0.686791	0.628
11	108218092	G	C	1	nonsynonymous	ATM	0.999549	0.952
11	108224493	G	A	1	nonsynonymous	ATM	0.998951	0.946
11	108224608	G	A	1	splicing	ATM	0.999987	0.934
11	108224608	G	T	1	splicing	ATM	0.999987	0.934
11	108235809	G	T	1	nonsynonymous	ATM	0.999547	1
11	108235947	T	G	1	splicing	ATM	0.999988	0.928
11	108546323	G	T	1	nonsynonymous	DDX10	0.999893	0.978
11	108709290	G	T	1	stopgain	DDX10	0.997693	0.89
11	108712202	G	T	1	nonsynonymous	DDX10	0.989617	0.862
11	108722938	T	G	1	splicing	DDX10	0.99999	0.928
11	111229512	C	T	1	splicing	POU2AF1	0.999987	0.884
11	117077073	C	T	2	splicing	PCSK7	0.999979	0.95
11	117096738	C	T	1	splicing	PCSK7	0.999986	0.948
11	117098039	C	T	1	splicing	PCSK7	0.999901	0.832
11	117098933	T	C	1	nonsynonymous	PCSK7	0.975034	0.87
11	118638930	C	A	1	splicing	DDX6	0.99999	0.938
11	118650341	C	T	1	synonymous	DDX6	0.982476	0.856
11	119144732	C	G	1	nonsynonymous	CBL	0.910331	0.638
11	119144733	A	G	1	nonsynonymous	CBL	0.999792	0.966
11	119144735	G	A	1	splicing	CBL	0.999988	0.926
11	119148555	G	C	2	splicing	CBL	0.999986	0.936
11	119148875	G	A	1	splicing	CBL	0.999989	0.944
11	119148875	G	C	2	splicing	CBL	0.999989	0.944
11	119149012	G	A	1	intronic	CBL	0.945928	0.59
11	119149218	A	G	7	splicing	CBL	0.999988	0.932
11	119149422	A	T	1	nonsynonymous	CBL	0.99206	0.734
11	119167627	G	A	1	splicing	CBL	0.999987	0.94
11	120276827	G	C	1	nonsynonymous	ARHGEF12	0.999522	0.772
11	120278532	G	T	1	nonsynonymous	ARHGEF12	0.999992	0.998
11	120308016	G	C	1	splicing	ARHGEF12	0.999987	0.94
11	120312415	G	T	1	splicing	ARHGEF12	0.999989	0.934
11	120312812	G	T	1	splicing	ARHGEF12	0.99999	0.938
11	120337903	G	C	1	nonsynonymous	ARHGEF12	0.999377	0.966
11	120348157	G	A	2	nonsynonymous	ARHGEF12	0.949289	0.772
11	120355216	G	T	1	nonsynonymous	ARHGEF12	0.999959	0.978
11	128628222	G	A	1	splicing	FLI1	0.999987	0.934
11	128675260	G	T	1	splicing	FLI1	0.999962	0.938
12	420231	C	G	1	splicing	KDM5A	0.99999	0.936
12	475099	C	T	1	splicing	KDM5A	0.99999	0.946
12	4385387	G	T	1	splicing	CCND2	0.999985	0.942
12	4398007	G	T	1	splicing	CCND2	0.99999	0.938
12	11992238	G	A	1	nonsynonymous	ETV6	0.999832	0.974
12	12038859	G	T	1	splicing	ETV6	0.999973	0.876
12	12038959	A	G	1	nonsynonymous	ETV6	0.999882	0.984
12	12038962	T	G	1	splicing	ETV6	0.99999	0.934
12	25378706	C	A	1	stopgain	KRAS	0.979736	0.93
12	25398207	C	T	2	splicing	KRAS	0.999987	0.934
12	46123826	G	A	1	splicing	ARID2	0.999944	0.874
12	46123921	G	A	1	splicing	ARID2	0.999961	0.936
12	46230371	G	T	1	splicing	ARID2	0.999988	0.94
12	46230774	G	C	1	nonsynonymous	ARID2	0.999938	0.916
12	46231199	A	C	1	nonsynonymous	ARID2	0.469925	0.628
12	46231200	G	C	1	nonsynonymous	ARID2	0.999841	0.966
12	46231201	G	A	1	splicing	ARID2	0.999992	0.934
12	46231490	G	T	2	nonsynonymous	ARID2	0.999956	0.994
12	46233111	G	A	1	splicing	ARID2	0.999986	0.936
12	46233111	G	T	1	splicing	ARID2	0.999986	0.936
12	46240638	G	A	1	splicing	ARID2	0.999987	0.932
12	46243361	A	G	1	splicing	ARID2	0.999988	0.95
12	46243361	A	T	1	splicing	ARID2	0.999988	0.954
12	46243362	G	A	3	splicing	ARID2	0.99999	0.952
12	46243558	A	T	1	synonymous	ARID2	0.998279	0.95
12	46243560	G	T	1	splicing	ARID2	0.999983	0.916
12	46285880	G	A	1	splicing	ARID2	0.999982	0.938
12	46285882	A	C	1	intronic	ARID2	0.999861	0.924
12	46287412	G	A	1	splicing	ARID2	0.999984	0.898
12	51203238	G	T	1	splicing	ATF1	0.999982	0.942
12	57108144	A	T	1	splicing	NACA	0.999992	0.928
12	58143289	T	C	1	splicing	CDK4	0.999988	0.932
12	59268113	C	A	1	splicing	LRIG3	0.999988	0.862
12	59270385	T	C	1	nonsynonymous	LRIG3	0.479352	0.64
12	59276650	C	A	1	splicing	LRIG3	0.99999	0.938
12	65461474	C	T	1	splicing	WIF1	0.99999	0.936
12	65462686	T	A	3	splicing	WIF1	0.999988	0.928
12	65471525	C	T	1	splicing	WIF1	0.999986	0.952
12	65514196	C	G	1	splicing	WIF1	0.99999	0.936
12	66221867	G	T	1	nonsynonymous	HMGA2	0.99996	0.996
12	66232299	A	G	1	nonsynonymous	HMGA2	0.705047	0.664
12	69218142	G	T	1	splicing	MDM2	0.999938	0.894
12	111884555	A	T	1	splicing	SH2B3	0.999987	0.952
12	111884556	G	T	1	splicing	SH2B3	0.99996	0.954
12	112219827	G	A	1	splicing	ALDH2	0.999982	0.938
12	112221101	C	T	1	nonsynonymous	ALDH2	0.993035	0.9
12	112237709	G	A	1	splicing	ALDH2	0.999986	0.928
12	112926248	G	A	1	nonsynonymous	PTPN11	0.979993	0.886
12	112926828	G	A	1	nonsynonymous	PTPN11	0.998348	0.884
12	122473236	G	T	1	splicing	BCL7A	0.99999	0.938
13	28539154	T	C	1	splicing	CDX2	0.999988	0.928
13	28589292	A	C	1	splicing	FLT3	0.99999	0.928
13	28589292	A	G	1	splicing	FLT3	0.993179	0.63
13	28589838	C	G	1	nonsynonymous	FLT3	0.99984	0.968
13	28597487	C	T	1	synonymous	FLT3	0.999984	0.98
13	28597616	T	C	1	splicing	FLT3	0.999988	0.926
13	28599082	T	C	1	splicing	FLT3	0.999979	0.912
13	28602427	T	A	1	splicing	FLT3	0.999988	0.928
13	28608352	C	A	1	splicing	FLT3	0.999989	0.934
13	32900378	G	A	1	splicing	BRCA2	0.999963	0.802
13	32903578	A	G	1	splicing	BRCA2	0.999972	0.856
13	32906408	G	A	1	splicing	BRCA2	0.999962	0.864
13	32932067	G	A	1	splicing	BRCA2	0.999985	0.948
13	32937315	G	A	1	splicing	BRCA2	0.999988	0.936
13	32950927	A	G	1	nonsynonymous	BRCA2	0.999881	0.996
13	46732658	T	C	1	synonymous	LCP1	0.99947	0.992
13	48881415	G	T	1	splicing	RB1	0.999982	0.938
13	48881542	G	T	1	nonsynonymous	RB1	0.999919	0.996
13	48881544	T	C	1	splicing	RB1	0.999927	0.886
13	48916733	A	C	1	splicing	RB1	0.999988	0.926
13	48916733	A	G	1	splicing	RB1	0.999988	0.926
13	48916733	A	T	1	splicing	RB1	0.999988	0.926
13	48916734	G	A	1	splicing	RB1	0.999987	0.934
13	48916734	G	T	1	splicing	RB1	0.999987	0.934
13	48916849	A	G	1	nonsynonymous	RB1	0.999951	0.986
13	48916849	A	T	1	nonsynonymous	RB1	0.999867	0.99
13	48916850	G	A	1	nonsynonymous	RB1	0.999968	0.994
13	48916850	G	T	1	nonsynonymous	RB1	0.999989	1
13	48916851	G	T	1	splicing	RB1	0.999987	0.934
13	48916852	T	A	1	splicing	RB1	0.999988	0.928
13	48916852	T	G	1	splicing	RB1	0.999988	0.926
13	48919214	A	T	1	splicing	RB1	0.999994	0.924
13	48922000	G	A	1	splicing	RB1	0.99999	0.936
13	48934152	G	A	1	splicing	RB1	0.999986	0.934
13	48937094	G	A	1	splicing	RB1	0.99999	0.938
13	48937095	T	A	1	splicing	RB1	0.999988	0.93
13	48941740	G	T	1	splicing	RB1	0.999987	0.952
13	48942661	A	T	1	splicing	RB1	0.999946	0.966
13	48942662	G	C	1	splicing	RB1	0.999956	0.958
13	48947539	A	T	1	splicing	RB1	0.999979	0.926
13	48947629	G	A	10	splicing	RB1	0.999987	0.938
13	48947629	G	C	1	splicing	RB1	0.999987	0.938
13	48947629	G	T	2	splicing	RB1	0.999987	0.938
13	48951052	A	G	2	splicing	RB1	0.999991	0.94
13	48951053	G	C	1	splicing	RB1	0.999991	0.936
13	48951170	G	T	2	nonsynonymous	RB1	0.999939	0.948
13	48953728	A	G	1	splicing	RB1	0.999988	0.93
13	48953730	C	T	9	stopgain	RB1	0.904465	0.73
13	48953731	G	T	1	nonsynonymous	RB1	0.983781	0.908
13	48953787	G	C	1	splicing	RB1	0.999988	0.93
13	48953787	G	T	1	splicing	RB1	0.999988	0.93
13	48954222	T	A	1	splicing	RB1	0.999988	0.932
13	48954222	T	G	18	splicing	RB1	0.999988	0.932
13	48954299	A	T	1	splicing	RB1	0.999988	0.932
13	48954377	A	T	1	stopgain	RB1	0.761228	0.746
13	48955381	A	C	1	splicing	RB1	0.99999	0.926
13	48955381	A	T	2	splicing	RB1	0.99999	0.928
13	48955382	G	C	1	splicing	RB1	0.999982	0.942
13	48955382	G	T	4	splicing	RB1	0.999982	0.942
13	48955580	G	T	1	splicing	RB1	0.999982	0.944
13	48955581	T	A	1	splicing	RB1	0.99999	0.928
13	48955581	T	C	1	splicing	RB1	0.998952	0.842
13	49027127	A	G	2	splicing	RB1	0.999988	0.928
13	49027248	G	A	1	splicing	RB1	0.99999	0.942
13	49027249	T	A	1	splicing	RB1	0.999988	0.942
13	49027249	T	C	1	splicing	RB1	0.995944	0.702
13	49030486	G	A	1	splicing	RB1	0.99999	0.938
13	49030487	T	C	2	splicing	RB1	0.995321	0.718
13	49033823	G	A	2	splicing	RB1	0.99999	0.932
13	49033823	G	T	1	splicing	RB1	0.99999	0.932
13	49033967	C	A	2	nonsynonymous	RB1	0.909046	0.736
13	49033967	C	T	1	stopgain	RB1	0.999669	0.944
13	49033970	G	A	1	splicing	RB1	0.999987	0.932
13	49033970	G	T	1	splicing	RB1	0.999987	0.932
13	49033971	T	G	1	splicing	RB1	0.999988	0.928
13	49037865	A	G	2	splicing	RB1	0.999991	0.94
13	49037865	A	T	1	splicing	RB1	0.999991	0.94
13	49037866	G	A	1	splicing	RB1	0.999992	0.94
13	49037867	A	T	1	nonsynonymous	RB1	0.966181	0.592
13	49039132	A	T	1	splicing	RB1	0.99999	0.928
13	49039133	G	A	1	splicing	RB1	0.999987	0.94
13	49039339	A	C	2	splicing	RB1	0.999982	0.92
13	49039339	A	G	1	splicing	RB1	0.999982	0.92
13	49039340	G	A	1	splicing	RB1	0.999993	0.932
13	49039505	G	C	1	splicing	RB1	0.999987	0.934
13	49039506	T	A	1	splicing	RB1	0.999988	0.928
13	49047495	G	C	1	splicing	RB1	0.999991	0.94
13	103506106	G	T	1	splicing	ERCC5	0.99999	0.938
13	103520607	C	T	1	nonsynonymous	ERCC5	0.938223	0.566
14	20784386	C	A	1	nonsynonymous	CCNB1IP1	0.999981	1
14	51210133	C	G	1	splicing	NIN	0.999987	0.934
14	51210134	C	A	1	nonsynonymous	NIN	0.999997	0.982
14	51210135	T	C	1	nonsynonymous	NIN	0.999798	0.992
14	51221587	T	C	1	splicing	NIN	0.99999	0.938
14	51230543	C	T	2	splicing	NIN	0.999974	0.938
14	51238049	C	A	1	splicing	NIN	0.999985	0.934
14	56083372	G	T	1	nonsynonymous	KTN1	0.999985	0.966
14	56084854	T	C	1	splicing	KTN1	0.994669	0.67
14	56104084	T	A	2	splicing	KTN1	0.999964	0.948
14	56104084	T	C	1	splicing	KTN1	0.967577	0.58
14	56104084	T	G	8	splicing	KTN1	0.999971	0.914
14	56117286	G	T	1	splicing	KTN1	0.999988	0.904
14	56130759	G	A	1	synonymous	KTN1	0.999847	NA
14	65482433	G	C	1	intronic	MAX	0.993824	0.93
14	65543383	T	G	1	splicing	MAX	0.999992	0.93
14	65544631	C	T	1	nonsynonymous	MAX	0.999588	0.98
14	65544756	T	C	1	splicing	MAX	0.99999	0.924
14	67243238	A	T	1	nonsynonymous	GPHN	0.999953	0.976
14	67346752	G	A	1	splicing	GPHN	0.999982	0.938
14	67391007	C	T	1	nonsynonymous	GPHN	0.997166	0.756
14	67588971	A	G	1	splicing	GPHN	0.999988	0.932
14	67635650	G	T	1	nonsynonymous	GPHN	0.99991	0.982
14	67635751	A	T	1	nonsynonymous	GPHN	0.998065	0.65
14	81528491	G	T	1	splicing	TSHR	0.999956	0.94
14	81554299	G	T	1	stopgain	TSHR	0.980136	0.85
14	92460257	C	T	1	splicing	TRIP11	0.999986	0.938
14	92461696	C	A	1	stopgain	TRIP11	0.999956	0.968
14	92466313	T	C	1	nonsynonymous	TRIP11	0.999969	0.998
14	92466314	C	A	1	stopgain	TRIP11	0.998124	0.766
14	93303795	G	A	1	splicing	GOLGA5	0.999982	0.944
14	95557447	C	G	1	splicing	DICER1	0.99999	0.948
14	95572562	T	A	1	splicing	DICER1	0.999988	0.926
14	95573945	C	T	1	nonsynonymous	DICER1	0.999979	0.992
14	95579430	A	G	1	nonsynonymous	DICER1	0.48241	0.672
14	95595808	C	T	1	splicing	DICER1	0.99999	0.938
14	95595809	C	T	1	nonsynonymous	DICER1	0.999953	0.978
14	96180283	C	G	2	splicing	TCL1A	0.999927	0.764
14	99723809	T	A	1	synonymous	BCL11B	0.99981	0.998
14	105246554	C	A	1	splicing	AKT1	0.999935	0.914
15	40462321	A	T	1	nonsynonymous	BUB1B	0.999771	0.992
15	40504848	A	C	1	nonsynonymous	BUB1B	0.998488	0.98
15	40505533	G	A	1	nonsynonymous	BUB1B	0.652439	0.43
15	57355946	A	T	1	splicing	TCF12	0.999979	0.928
15	57490022	C	T	1	nonsynonymous	TCF12	0.988578	0.828
15	57525055	G	T	1	splicing	TCF12	0.999987	0.932
15	57543622	G	A	1	splicing	TCF12	0.999989	0.934
15	57555309	G	C	1	splicing	TCF12	0.99999	0.938
15	57565458	G	T	1	nonsynonymous	TCF12	0.930483	0.814
15	66729230	G	C	1	nonsynonymous	MAP2K1	0.999986	0.958
15	66774216	C	T	1	nonsynonymous	MAP2K1	0.990402	0.826
15	88472421	C	T	1	splicing	NTRK3	0.999982	0.956
15	88476242	C	A	1	splicing	NTRK3	0.999986	0.936
15	88483985	C	A	1	splicing	NTRK3	0.999982	0.942
15	88522703	A	T	1	intronic	NTRK3	0.594323	0.76
15	88671941	C	A	1	splicing	NTRK3	0.999982	0.938
15	88671966	C	A	1	splicing	NTRK3	0.999982	0.938
15	88727455	C	A	1	splicing	NTRK3	0.999944	0.924
15	91147677	C	T	1	synonymous	CRTC3	0.996684	0.91
15	91157683	A	G	1	splicing	CRTC3	0.999981	0.824
15	91312667	G	A	1	splicing	BLM	0.999987	0.944
15	91347397	G	T	1	nonsynonymous	BLM	0.999948	0.998
16	339608	C	T	1	splicing	AXIN1	0.999978	0.93
16	354304	C	T	1	nonsynonymous	AXIN1	0.984708	0.86
16	359972	C	T	2	splicing	AXIN1	0.999946	0.95
16	359975	G	A	1	nonsynonymous	AXIN1	0.91907	0.474
16	2100401	G	A	2	nonsynonymous	TSC2	0.968372	0.802
16	2103335	G	A	1	intronic	TSC2	0.999139	0.996
16	2104446	G	A	2	intronic	TSC2	0.999972	0.978
16	2106196	G	T	1	splicing	TSC2	0.999944	0.958
16	2115518	A	G	1	splicing	TSC2	0.999963	0.802
16	2115636	G	T	1	nonsynonymous	TSC2	0.999979	0.998
16	2115637	G	T	1	splicing	TSC2	0.999987	0.938
16	2120577	C	T	1	stopgain	TSC2	0.999503	0.968
16	2122849	G	A	1	splicing	TSC2	0.999676	0.914
16	2126172	G	A	1	splicing	TSC2	0.999967	0.9
16	2129276	G	C	1	splicing	TSC2	0.99996	0.938
16	2129556	A	T	1	splicing	TSC2	0.99997	0.904
16	2130379	G	A	1	splicing	TSC2	0.999987	0.932
16	2138139	A	G	1	nonsynonymous	TSC2	0.937562	0.702
16	2223838	G	A	1	splicing	TRAF7	0.999979	0.944
16	2223838	G	T	2	splicing	TRAF7	0.999979	0.944
16	2223839	T	C	2	splicing	TRAF7	0.999941	0.89
16	2225153	T	C	1	splicing	TRAF7	0.999782	0.852
16	2225835	A	C	1	nonsynonymous	TRAF7	0.722408	0.458
16	3781195	C	T	1	nonsynonymous	CREBBP	0.962124	0.812
16	3786204	C	A	1	nonsynonymous	CREBBP	0.999855	0.994
16	3786817	C	T	1	splicing	CREBBP	0.999995	0.944
16	3788672	G	A	1	nonsynonymous	CREBBP	0.982983	0.828
16	3789577	A	G	1	splicing	CREBBP	0.985752	0.618
16	3789578	C	A	1	splicing	CREBBP	0.999987	0.948
16	3789726	C	T	1	splicing	CREBBP	0.999989	0.934
16	3799627	C	T	2	splicing	CREBBP	0.99999	0.938
16	3801726	C	A	1	splicing	CREBBP	0.999982	0.942
16	3807290	T	A	1	nonsynonymous	CREBBP	0.952087	0.768
16	3808856	G	A	1	nonsynonymous	CREBBP	0.989524	0.758
16	3808857	G	A	1	nonsynonymous	CREBBP	0.998011	0.61
16	3819176	T	A	1	nonsynonymous	CREBBP	0.995082	0.788
16	3819176	T	C	1	nonsynonymous	CREBBP	0.993441	0.696
16	3824694	C	A	1	nonsynonymous	CREBBP	0.999887	0.996
16	3828184	C	A	1	splicing	CREBBP	0.999989	0.934
16	3832683	A	G	1	splicing	CREBBP	0.996389	0.702
16	3843387	C	G	2	nonsynonymous	CREBBP	0.999612	0.918
16	3843626	G	A	1	nonsynonymous	CREBBP	0.980461	0.728
16	10989621	G	A	1	nonsynonymous	CIITA	0.999988	1
16	10995415	G	A	1	nonsynonymous	CIITA	0.999926	0.998
16	10996514	G	A	1	splicing	CIITA	0.999988	0.766
16	10997754	T	A	1	splicing	CIITA	0.999969	0.844
16	11004117	G	A	1	splicing	CIITA	0.999987	0.952
16	15808764	A	G	1	splicing	MYH11	0.99996	0.862
16	15809019	A	G	1	splicing	MYH11	0.991546	0.586
16	15809020	C	T	1	splicing	MYH11	0.999987	0.936
16	15835528	T	G	1	splicing	MYH11	0.999982	0.912
16	15835615	A	T	1	splicing	MYH11	0.99999	0.928
16	15841732	A	G	1	nonsynonymous	MYH11	0.893535	0.834
16	15851685	G	A	2	nonsynonymous	MYH11	0.989077	0.634
16	15853584	G	C	1	nonsynonymous	MYH11	0.981184	0.788
16	15865570	C	A	1	splicing	MYH11	0.999987	0.934
16	15872639	G	A	1	nonsynonymous	MYH11	0.998176	NA
16	15878554	C	T	2	splicing	MYH11	0.999986	0.938
16	15878555	G	A	1	synonymous	MYH11	0.942942	0.542
16	15880488	G	A	1	nonsynonymous	MYH11	0.849155	0.52
16	15917112	C	A	1	nonsynonymous	MYH11	0.999179	0.98
16	15917267	G	A	1	nonsynonymous	MYH11	0.972832	0.79
16	23632681	A	G	1	splicing	PALB2	0.999566	0.822
16	31200545	A	C	1	nonsynonymous	FUS	0.626942	0.474
16	31202719	G	T	1	splicing	FUS	0.999971	0.89
16	31202720	G	T	1	nonsynonymous	FUS	0.979764	0.622
16	50788335	G	T	1	stopgain	CYLD	0.999985	0.994
16	50810186	C	T	1	nonsynonymous	CYLD	0.999499	0.882
16	50811851	A	G	2	synonymous	CYLD	0.999388	0.994
16	50815321	A	G	2	synonymous	CYLD	0.995997	0.95
16	50821697	A	T	1	nonsynonymous	CYLD	0.852142	0.606
16	50821762	A	G	1	nonsynonymous	CYLD	0.999926	0.998
16	50821762	A	T	1	stopgain	CYLD	0.999897	0.99
16	50825602	G	T	1	splicing	CYLD	0.999982	0.938
16	50825603	T	C	1	splicing	CYLD	0.991246	0.638
16	50826506	A	T	1	splicing	CYLD	0.99999	0.928
16	50826618	T	A	1	splicing	CYLD	0.999988	0.93
16	50827573	C	T	1	stopgain	CYLD	0.999806	0.974
16	64984670	C	A	1	nonsynonymous	CDH11	0.999996	1
16	65005482	C	A	2	nonsynonymous	CDH11	0.999993	0.996
16	65006806	C	T	1	splicing	CDH11	0.999986	0.936
16	65006807	G	A	3	nonsynonymous	CDH11	0.991903	0.614
16	65026938	C	A	2	splicing	CDH11	0.999989	0.938
16	67070543	C	G	1	nonsynonymous	CBFB	0.97966	0.868
16	67100701	G	C	1	nonsynonymous	CBFB	0.999997	0.998
16	67100703	T	C	1	splicing	CBFB	0.992054	0.648
16	68772314	G	C	1	nonsynonymous	CDH1	0.999992	0.99
16	68835796	G	T	1	nonsynonymous	CDH1	0.716848	0.69
16	68842325	A	G	1	splicing	CDH1	0.99998	0.754
16	68842595	G	C	2	splicing	CDH1	0.99999	0.938
16	68842595	G	T	2	splicing	CDH1	0.99999	0.938
16	68842753	T	G	1	splicing	CDH1	0.999965	0.934
16	68844098	A	G	1	splicing	CDH1	0.99999	0.92
16	68844099	G	A	1	splicing	CDH1	0.999987	0.932
16	68844245	G	A	1	splicing	CDH1	0.999987	0.94
16	68845762	G	A	2	synonymous	CDH1	0.999996	0.994
16	68846036	A	C	1	splicing	CDH1	0.999969	0.85
16	68846036	A	G	2	splicing	CDH1	0.999969	0.85
16	68846037	G	A	5	splicing	CDH1	0.999974	0.856
16	68847399	G	C	2	splicing	CDH1	0.999989	0.928
16	68847399	G	T	1	splicing	CDH1	0.999989	0.928
16	68847403	G	A	1	intronic	CDH1	0.999936	0.986
16	68849663	G	A	4	splicing	CDH1	0.999989	0.934
16	68853328	G	A	2	nonsynonymous	CDH1	0.99997	0.978
16	68853329	G	C	1	splicing	CDH1	0.99996	0.928
16	68853330	T	A	3	splicing	CDH1	0.999965	0.934
16	68853330	T	C	1	splicing	CDH1	0.999799	0.884
16	68855903	G	A	1	splicing	CDH1	0.999938	0.928
16	68856129	G	A	1	splicing	CDH1	0.999968	0.952
16	68856129	G	T	1	splicing	CDH1	0.999966	0.95
16	68862076	G	A	1	splicing	CDH1	0.999989	0.944
16	68862076	G	T	1	splicing	CDH1	0.999989	0.944
16	68867192	G	A	1	splicing	CDH1	0.999982	0.924
16	68867192	G	C	1	splicing	CDH1	0.99998	0.902
16	88958654	C	A	1	nonsynonymous	CBFA2T3	0.973421	0.864
16	88967911	C	A	1	splicing	CBFA2T3	0.99999	0.926
16	89842224	C	G	1	splicing	FANCA	0.999952	0.924
17	1268153	C	G	1	nonsynonymous	YWHAE	0.999989	1
17	5036736	A	G	1	splicing	USP6	0.999982	0.742
17	5050377	G	T	1	splicing	USP6	0.999993	0.746
17	5073773	G	T	1	splicing	USP6	0.999984	0.76
17	7573010	T	A	1	splicing	TP53	0.999946	0.932
17	7573010	T	C	2	splicing	TP53	0.999946	0.942
17	7573010	T	G	1	splicing	TP53	0.999946	0.942
17	7573926	C	T	1	splicing	TP53	0.999965	0.866
17	7574034	C	A	2	splicing	TP53	0.99996	0.938
17	7574034	C	G	1	splicing	TP53	0.99996	0.938
17	7574034	C	T	2	splicing	TP53	0.999939	0.94
17	7574035	T	A	4	splicing	TP53	0.999978	0.934
17	7574035	T	C	5	splicing	TP53	0.99997	0.886
17	7576851	A	C	3	splicing	TP53	0.999967	0.916
17	7576851	A	G	6	splicing	TP53	0.97762	0.602
17	7576851	A	T	1	splicing	TP53	0.999967	0.948
17	7576852	C	A	9	splicing	TP53	0.999939	0.956
17	7576852	C	G	1	splicing	TP53	0.999939	0.952
17	7576852	C	T	14	splicing	TP53	0.999939	0.956
17	7576853	C	A	3	nonsynonymous	TP53	0.999978	1
17	7576853	C	G	3	nonsynonymous	TP53	0.999992	1
17	7576853	C	T	2	synonymous	TP53	0.999985	1
17	7576854	T	G	1	nonsynonymous	TP53	0.9999	0.998
17	7576855	G	A	28	stopgain	TP53	0.724669	0.63
17	7576927	C	A	5	splicing	TP53	0.999978	0.788
17	7576927	C	T	13	splicing	TP53	0.999978	0.804
17	7576928	T	A	6	splicing	TP53	0.999989	0.752
17	7576928	T	C	16	splicing	TP53	0.999989	0.754
17	7576928	T	G	1	splicing	TP53	0.999989	0.752
17	7577017	A	C	3	splicing	TP53	0.999946	0.754
17	7577017	A	T	1	splicing	TP53	0.999932	0.75
17	7577018	C	A	8	splicing	TP53	0.999957	0.778
17	7577018	C	G	4	splicing	TP53	0.999957	0.746
17	7577018	C	T	9	splicing	TP53	0.999957	0.796
17	7577019	C	A	1	nonsynonymous	TP53	0.937763	0.762
17	7577019	C	T	2	nonsynonymous	TP53	0.849979	0.65
17	7577154	C	T	2	nonsynonymous	TP53	0.975995	NA
17	7577156	C	A	15	splicing	TP53	0.999918	NA
17	7577156	C	T	4	splicing	TP53	0.999918	NA
17	7577157	T	A	3	splicing	TP53	0.999955	NA
17	7577157	T	C	3	splicing	TP53	0.999954	NA
17	7577157	T	G	1	splicing	TP53	0.999954	NA
17	7577164	G	T	1	intronic	TP53	0.965138	NA
17	7577498	C	A	11	splicing	TP53	0.999964	0.922
17	7577498	C	G	1	splicing	TP53	0.999971	0.902
17	7577498	C	T	13	splicing	TP53	0.999965	0.938
17	7577499	C	G	3	nonsynonymous	TP53	0.999179	0.924
17	7577499	C	T	1	nonsynonymous	TP53	0.999379	0.908
17	7577500	T	A	1	nonsynonymous	TP53	0.998779	0.95
17	7577500	T	C	2	nonsynonymous	TP53	0.991648	0.734
17	7577500	T	G	1	nonsynonymous	TP53	0.94804	0.692
17	7577608	C	A	2	nonsynonymous	TP53	0.990097	0.792
17	7577609	C	A	5	splicing	TP53	0.999988	0.926
17	7577609	C	G	2	splicing	TP53	0.999988	0.926
17	7577609	C	T	14	splicing	TP53	0.999988	0.928
17	7577610	T	A	1	splicing	TP53	0.999994	0.928
17	7577610	T	C	16	splicing	TP53	0.999994	0.928
17	7578172	C	T	1	intronic	TP53	0.999745	0.926
17	7578175	A	G	8	splicing	TP53	0.99966	0.864
17	7578175	A	T	2	splicing	TP53	0.999971	0.912
17	7578176	C	A	13	splicing	TP53	0.999981	0.918
17	7578176	C	G	3	splicing	TP53	0.999981	0.918
17	7578176	C	T	15	splicing	TP53	0.999981	0.918
17	7578177	C	G	8	nonsynonymous	TP53	0.999994	0.998
17	7578178	T	A	1	nonsynonymous	TP53	0.999586	0.978
17	7578178	T	C	2	nonsynonymous	TP53	0.999669	0.964
17	7578179	C	A	5	stopgain	TP53	0.621441	0.502
17	7578289	C	A	3	nonsynonymous	TP53	0.997367	0.94
17	7578290	C	A	8	splicing	TP53	0.999976	0.77
17	7578290	C	G	6	splicing	TP53	0.999984	0.77
17	7578290	C	T	18	splicing	TP53	0.999969	0.76
17	7578291	T	A	5	splicing	TP53	0.99998	0.746
17	7578291	T	C	5	splicing	TP53	0.999989	0.752
17	7578291	T	G	2	splicing	TP53	0.999989	0.752
17	7578292	A	C	2	intronic	TP53	0.998481	0.742
17	7578295	A	C	1	intronic	TP53	0.723794	0.454
17	7578366	C	A	1	intronic	TP53	0.999951	0.988
17	7578366	C	G	1	intronic	TP53	0.999992	0.956
17	7578367	T	A	1	intronic	TP53	0.945503	0.766
17	7578368	C	G	2	intronic	TP53	0.919555	0.646
17	7578369	A	C	4	splicing	TP53	0.99997	0.84
17	7578369	A	G	2	splicing	TP53	0.999948	0.864
17	7578369	A	T	2	splicing	TP53	0.999969	0.85
17	7578370	C	A	9	splicing	TP53	0.999919	0.9
17	7578370	C	G	2	splicing	TP53	0.999917	0.866
17	7578370	C	T	21	splicing	TP53	0.999947	0.908
17	7578371	C	A	2	nonsynonymous	TP53	0.998269	0.854
17	7578371	C	T	16	nonsynonymous	TP53	0.999072	0.992
17	7578553	T	C	6	nonsynonymous	TP53	0.878688	0.666
17	7578553	T	G	3	nonsynonymous	TP53	0.885928	0.75
17	7578554	A	C	8	nonsynonymous	TP53	0.812874	0.69
17	7578554	A	T	7	nonsynonymous	TP53	0.687383	0.752
17	7578555	C	A	7	splicing	TP53	0.999989	0.934
17	7578555	C	G	2	splicing	TP53	0.999989	0.926
17	7578555	C	T	20	splicing	TP53	0.999989	0.934
17	7578556	T	A	2	splicing	TP53	0.999988	0.926
17	7578556	T	C	14	splicing	TP53	0.999988	0.914
17	7578556	T	G	2	splicing	TP53	0.999988	0.924
17	7579307	C	A	1	upstream	TP53	0.999937	0.986
17	7579307	C	G	1	upstream	TP53	0.999957	1
17	7579310	A	C	1	splicing	TP53	0.999992	0.942
17	7579310	A	G	2	splicing	TP53	0.999934	0.928
17	7579310	A	T	2	splicing	TP53	0.999992	0.942
17	7579311	C	A	8	splicing	TP53	0.999986	0.95
17	7579311	C	G	1	splicing	TP53	0.999986	0.95
17	7579311	C	T	5	splicing	TP53	0.999986	0.95
17	7579313	G	A	13	nonsynonymous	TP53	0.996413	0.84
17	7579313	G	C	3	nonsynonymous	TP53	0.995702	0.756
17	7579313	G	T	4	nonsynonymous	TP53	0.948859	0.664
17	7579314	T	C	2	nonsynonymous	TP53	0.789313	0.472
17	7579314	T	G	2	nonsynonymous	TP53	0.96546	0.614
17	7579591	C	A	1	splicing	TP53	0.999982	0.776
17	7579591	C	G	2	splicing	TP53	0.999982	0.768
17	7579591	C	T	8	splicing	TP53	0.999982	0.782
17	7579592	T	A	8	splicing	TP53	0.999988	0.754
17	7579592	T	C	2	splicing	TP53	0.999983	0.768
17	7579699	C	A	4	splicing	TP53	0.999987	0.94
17	7579699	C	T	4	splicing	TP53	0.999987	0.94
17	8050991	C	T	1	splicing	PER1	0.999988	0.924
17	8052981	C	A	1	nonsynonymous	PER1	0.999775	0.98
17	8052981	C	T	1	nonsynonymous	PER1	0.999375	0.942
17	9846553	C	T	1	nonsynonymous	GAS7	0.983972	0.584
17	9885122	T	C	1	synonymous	GAS7	0.998907	0.994
17	9923093	C	A	1	splicing	GAS7	0.999987	0.93
17	11984672	G	C	2	splicing	MAP2K4	0.999985	0.94
17	11999013	T	C	1	splicing	MAP2K4	0.994669	0.682
17	12013691	G	A	1	splicing	MAP2K4	0.999987	0.932
17	12013741	G	A	1	nonsynonymous	MAP2K4	0.923915	0.714
17	12016549	G	A	1	splicing	MAP2K4	0.999985	0.948
17	12016675	G	A	1	nonsynonymous	MAP2K4	0.823848	0.798
17	12028610	G	A	1	splicing	MAP2K4	0.999991	0.93
17	12028610	G	T	1	splicing	MAP2K4	0.999991	0.938
17	12028689	G	C	1	splicing	MAP2K4	0.999989	0.934
17	12028690	T	C	1	splicing	MAP2K4	0.994359	0.686
17	12043154	A	G	1	splicing	MAP2K4	0.999987	0.938
17	12043155	G	A	1	splicing	MAP2K4	0.99999	0.948
17	12043202	G	A	1	splicing	MAP2K4	0.99999	0.938
17	12044463	G	C	1	splicing	MAP2K4	0.99999	0.928
17	29483145	G	A	2	splicing	NF1	0.999987	0.94
17	29483145	G	C	1	splicing	NF1	0.999987	0.94
17	29486026	A	G	3	splicing	NF1	0.99999	0.948
17	29486112	G	C	1	splicing	NF1	0.999982	0.938
17	29486112	G	T	1	splicing	NF1	0.999982	0.938
17	29497017	T	C	1	splicing	NF1	0.988612	0.578
17	29508509	T	C	1	splicing	NF1	0.990421	0.598
17	29508727	G	A	1	splicing	NF1	0.999986	0.938
17	29508727	G	T	2	splicing	NF1	0.999986	0.938
17	29509525	G	T	1	splicing	NF1	0.999978	0.876
17	29527614	G	A	3	splicing	NF1	0.999987	0.934
17	29528054	G	A	1	splicing	NF1	0.999987	0.936
17	29528178	G	A	2	splicing	NF1	0.999988	0.936
17	29528427	A	G	1	splicing	NF1	0.999992	0.924
17	29528428	G	A	1	splicing	NF1	0.999988	0.932
[truncated: 479 more rows]
